# Supplementary material for: Intersecting impact of CAG repeat and huntingtin knockout in stem cell-derived cortical neurons
Source: Neurobiol Dis. Author manuscript; Available in PMC 2025 Dec 1. (PMC12668206; doi:10.1016/j.nbd.2025.106914)
Supplement: 2 [file NIHMS2125198-supplement-2.xlsx]

## Sheet: S4_ESC_ATAC_seq_QC
Table S4
Genotype	Replicate	Total reads	Non-mitochondrial Reads	Filtered/deduped total reads	% Mapped Reads	Paired Reads (QC-failed)	Rescue Ratio	Self Consistency Ratio	Fraction of Reads in NFR	NRF (Distinct/Total)	PBC1 (Bottlenecking level)	PBC2	FRiP score	TSS enrichment
22CAG	1	58372194	49516437	26986706	99.4	0	0	1	0.45	0.91	0.96	26.64	0.48	19.05
20CAG	1	94842522	84656480	55782348	98.8	0	0	1	0.38	0.92	0.94	18.51	0.42	16.27
56CAG	1	54054454	48259081	31327454	98.7	0	1.14	2.08	0.37	0.9	0.93	14.16	0.38	16.22
72CAG	1	116752096	105103317	48391614	98.2	0	0	1	0.92	0.661095	0.716439	3.96	0.6	25.25
HTT KO	1	54012276	45859649	24919246	99.3	0	0	1	0.47	0.9	0.95	21.75	0.44	17.99
22CAG	2	139868346	121994543	74428166	98.5	0	0	1	0.38	0.893228	0.93	14.84	0.44	16.3
20CAG	2	138112418	120241378	71484182	98.5	0	0	1	0.36	0.874822	0.91	11.68	0.44	16.17
56CAG	2	81742870	73658371	49523354	98.6	0	0	1	0.4	0.91	0.93	15.76	0.42	16.85
72CAG	2	196718120	169139554	93320504	98.3	0	0	1	0.38	0.835823	0.876808	8.23	0.42	15.68
HTT KO	2	185602052	156250703	82470644	98.5	0	0	1	0.39	0.850515	0.9	10.63	0.46	16.74
22CAG	3	125468272	111506210	65375444	99.1	0	0	1	0.36	0.825831	0.849632	6.6	0.42	16.04
20CAG	3	104095636	94466625	65742956	99.1	0	0	1	0.32	0.92	0.95	19.07	0.44	16.31
56CAG	3	97824444	87081352	57269844	99.2	0	0	1	0.32	0.93	0.95	23.2	0.44	16.89
72CAG	3	117867158	103770802	64379640	99.1	0	0	1	0.39	0.91	0.94	19.05	0.42	15.77
HTT KO	3	130918746	113249725	48378632	99.5	0	1.14703	2.07974	missing	0.67	0.83	7.59	0.41	10.45

## Sheet: S4_ESC_H3H27me3_QC
			Table S4
Genotype	Replicate	Total reads	Non-mitochondrial Reads	Filtered/deduped total reads	Reads (QC-failed)	% Mapped Reads	Paired Reads (QC-failed)	Rescue Ratio	Self Consistency Ratio	Reproducibility Test	NRF (Distinct/Total)	PBC1 (Bottlenecking level)	PBC2	FRiP score
22CAG	1	96109713	81362447	57516778	0	98.8	0	0	1	Pass	0.67	0.72	3.99	0.57
20CAG	1	142236768	119126113	84248539	0	98.9	0	0	1	Pass	0.695	0.715	3.565	0.38
56CAG	1	173277029	147231727	102347023	0	98.95	0	0	1	Pass	0.67	0.695	3.37	0.46
72CAG	1	100571690	84332668	61290217	0	99	0	0	1	Pass	0.715	0.755	4.26	0.43
HTT KO	1	80831849	67872901	47813551	0	98.35	0	0	1	Pass	0.675	0.7	3.545	0.58
22CAG	2	156301498	131624252	91431537	0	98.9	0	0	1	Pass	0.665	0.7	3.54	0.45
20CAG	2	130627425	112090806	80185385	0	99.05	0	0	1	Pass	0.69	0.737	3.68	0.44
56CAG	2	107918776	91766871	67037751	0	0.99	0	0	1	Pass	0.7	0.735	3.925	0.47
72CAG	2	114266775	96900661	69692826	0	99	0	0	1	Pass	0.7	0.73	3.945	0.44
HTT KO	2	139950208	118190307	82273261	0	99	0	0	1	Pass	0.675	0.71	3.65	0.45
22CAG	3	100775341	84695723	60139788	0	98.95	0	0	1	Pass	0.7	0.72	3.795	0.45
20CAG	3	86085464	72697825	49123276	0	99.1	0	0	1	Pass	0.665	0.7	3.63	0.49
56CAG	3	46983547	37843303	24412576	0	98.4	0	0	1	Pass	0.65	0.655	2.885	0.48
72CAG	3	49972003	40177196	1.37758e+07	0	98.6	0	0	1	Pass	0.675	0.69	3.225	0.49
HTT KO	3	72284595	61265390	44951606	0	98.75	0	0	1	Pass	0.715	0.73	3.815	0.55

## Sheet: S4_ESC_H3K27Ac_QC
Table S4
Genotype	Replicate	Total reads	Non-mitochondrial Reads	Filtered/deduped total reads	Reads (QC-failed)	% Mapped Reads	Paired Reads (QC-failed)	Rescue Ratio	Self Consistency Ratio	Reproducibility Test	NRF (Distinct/Total)	PBC1 (Bottlenecking level)	PBC2	FRiP score
22CAG	1	115491549	102059501	78083991	0	99.2	0	0	1	Pass	0.765	0.77	4.26	0.16
20CAG	1	163246146	143744504	103831871	0	99.2	0	0	1	Pass	0.72	0.72	3.435	0.16
56CAG	1	192687310	168603997	121994734	0	99.25	0	0	1	Pass	0.73	0.73	3.61	0.16
72CAG	1	99867376	87893337	68177226	0	99.25	0	0	1	Pass	0.775	0.775	4.385	0.16
HTT KO	1	110167806	96604956	70857190	0	99.35	0	0	1	Pass	0.735	0.74	3.955	0.16
22CAG	2	141789331	123659124	91794460	0	98.35	0	0	1	Pass	0.735	0.73	3.65	0.08
20CAG	2	141597132	124115813	89793606	0	98.55	0	0	1	Pass	0.71	0.71	3.44	0.1
56CAG	2	110460805	97110622	76263329	0	99.15	0	0	1	Pass	0.785	0.785	4.565	0.15
72CAG	2	120092272	105789238	82207464	0	99.15	0	0	1	Pass	0.78	0.78	4.42	0.15
HTT KO	2	146660028	129126656	98130422	0	99.25	0	0	1	Pass	0.76	0.76	4.06	0.16
22CAG	3	113129891	99320488	72035177	0	99.45	0	0	1	Pass	0.73	0.735	3.845	0.16
20CAG	3	107502776	95577882	69139259	0	99.4	0	0	1	Pass	0.725	0.73	3.745	0.05
56CAG	3	63924818	55236578	38035688	0	98.9	0	0	1	Pass	0.685	0.68	3.115	0.11
72CAG	3	60523621	52605180	38056754	0	99.1	0	0	1	Pass	0.72	0.715	3.4	0.1
HTT KO	3	103906369	91049042	67487872	0	99.25	0	0	1	Pass	0.74	0.75	4.06	0.09

## Sheet: S4_ESC_H3K4Me3_QC
Table S4
Genotype	Replicate	Total reads	Non-mitochondrial Reads	Filtered/deduped total reads	Reads (QC-failed)	% Mapped Reads	Paired Reads (QC-failed)	Rescue Ratio	Self Consistency Ratio	Reproducibility Test	NRF (Distinct/Total)	PBC1 (Bottlenecking level)	PBC2	FRiP score
22CAG	1	102786488	91309856	57479776	0	99.15	0	0	1	Pass	0.6	0.68	3.795	0.79
20CAG	1	161905951	143844930	81688429	0	99.15	0	0	1	Pass	0.55	0.64	3.13	0.74
56CAG	1	198321873	174799359	102619841	0	99.15	0	0	1	Pass	0.525	0.615	2.945	0.8
72CAG	1	118918170	106352877	57896947	0	99.2	0	0	1	Pass	0.57	0.66	3.74	0.82
HTT KO	1	105450323	92245447	55988715	0	99.2	0	0	1	Pass	0.585	0.65	3.345	0.73
22CAG	2	140905294	123628390	80828783	0	98.45	0	0	1	Pass	0.585	0.635	3.605	0.78
20CAG	2	149544232	132140359	78740817	0	98.55	0	0	1	Pass	0.55	0.63	3.065	0.77
56CAG	2	107735015	94408382	61759384	0	97.9	0	0	1	Pass	0.595	0.655	3.39	0.79
72CAG	2	139764524	124838979	68068858	0	99.2	0	0	1	Pass	0.555	0.65	3.565	0.8
HTT KO	2	138776526	122580466	77690564	0	99.2	0	0	1	Pass	0.6	0.67	3.43	0.7
22CAG	3	83090297	74040513	43407713	0	99.3	0	0	1	Pass	0.56	0.63	3.195	0.84
20CAG	3	121210334	107818431	62195460	0	99.4	0	0	1	Pass	0.535	0.615	3.09	0.84
56CAG	3	87004446	77633141	34910914	0	98.85	0	0	1	Pass	0.5	0.58	2.63	0.75
72CAG	3	83814191	75079316	35966158	0	99.1	0	0	1	Pass	0.535	0.615	2.925	0.76
HTT KO	3	130733600	116362100	63742637	0	99.25	0	0	1	Pass	0.56	0.645	3.35	0.73

## Sheet: S4_H3K4Me1_QC
Table S4
Genotype	Replicate	Total reads	Non-mitochondrial Reads	Filtered/deduped total reads	Reads (QC-failed)	% Mapped Reads	Paired Reads (QC-failed)	Rescue Ratio	Self Consistency Ratio	Reproducibility Test	NRF (Distinct/Total)	PBC1 (Bottlenecking level)	PBC2	FRiP score
22CAG	1	115962593	103860100	77946585	0	99.2	0	0	1	Pass	0.75	0.75	4.01	0.58
20CAG	1	116143687	101024866	73936162	0	99.15	0	0	1	Pass	0.725	0.725	3.615	0.58
56CAG	1	201654982	178608485	124834297	0	99.35	0	0	1	Pass	0.695	0.695	3.285	0.57
72CAG	1	105070150	93908486	69945242	0	99.4	0	0	1	Pass	0.745	0.75	4.045	0.52
HTT KO	1	96083578	84665799	61723200	0	99.4	0	0	1	Pass	0.73	0.735	3.65	0.5
22CAG	2	147465861	130220312	96607557	0	98.85	0	0	1	Pass	0.735	25.24	3.525	0.48
20CAG	2	172098686	154143125	109184636	0	99.15	0	0	1	Pass	0.705	0.71	3.435	0.51
56CAG	2	108871973	96441146	73091316	0	98.95	0	0	1	Pass	0.745	0.75	3.985	0.47
72CAG	2	87670000	75900742	55204569	0	96	0	0	1	Pass	0.65	0.635	3.125	0.44
HTT KO	2	111764428	97819393	67634725	0	98.3	0	0	1	Pass	0.615	0.595	2.82	0.47
22CAG	3	122397562	109073272	76766685	0	99.3	0	0	1	Pass	0.7	0.705	3.455	0.51
20CAG	3	104587962	94083573	66654944	0	99.25	0	0	1	Pass	0.71	0.715	3.6	0.44
56CAG	3	102146526	92114211	61229380	0	98.95	0	0	1	Pass	0.655	0.66	2.915	0.28
72CAG	3	78794825	70526706	49743028	0	98.95	0	0	1	Pass	0.705	0.7	3.35	0.27
HTT KO	3	124986091	111571006	79344505	0	99.2	0	0	1	Pass	0.715	0.72	3.685	0.5

## Sheet: S4_ESC_RNAseq_QC
Table S4
Sample	RIN	Paired Reads	Alignment Rate	PCT_MITO	PCT_RIBOSOMAL_BASES	PCT_CODING_BASES	PCT_UTR_BASES	PCT_INTRONIC_BASES	PCT_INTERGENIC_BASES	PCT_MRNA_BASES	PCT_USABLE_BASES	PCT_CORRECT_STRAND_READS	MEDIAN_CV_COVERAGE	MEDIAN_5PRIME_BIAS	MEDIAN_3PRIME_BIAS	MEDIAN_5PRIME_TO_3PRIME_BIAS
20CAGn1_1	10	67100322	96.27	0.00584477	0.001682	0.451915	0.366949	0.143459	0.035995	0.818864	0.80893	0.994111	0.352615	0.846709	0.870708	0.975261
20CAGn2_1	10	73619939	97.42	0.00589321	0.001334	0.453638	0.385011	0.131684	0.028332	0.838649	0.830067	0.995294	0.357516	0.810258	0.915981	0.892408
56CAG_1	10	70929206	97.41	0.00581571	0.001155	0.442905	0.380792	0.143824	0.031324	0.823697	0.814731	0.994705	0.368081	0.86177	0.890446	0.945413
72CAGn1_1	10	79131276	97.04	0.00596343	0.001001	0.463785	0.38797	0.118927	0.028316	0.851755	0.842681	0.995315	0.370067	0.841825	0.909559	0.91978
HTTKO_1	10	91840376	97.05	0.00543855	0.000648	0.444626	0.382706	0.140092	0.031928	0.827333	0.817876	0.994778	0.375914	0.895143	0.882225	1.0153
20CAGn1_2	10	79532916	97.65	0.00678939	0.000462	0.421482	0.359995	0.146775	0.071286	0.781477	0.773582	0.971459	0.374598	0.819415	0.835066	0.955101
20CAGn2_2	10	66885596	97.47	0.00516761	0.000717	0.472729	0.376714	0.119498	0.030342	0.849443	0.839769	0.994506	0.38445	0.821858	0.857177	0.944507
56CAG_2	10	74417811	97.54	0.00606755	0.000376	0.41796	0.343202	0.194811	0.04365	0.761162	0.753261	0.991119	0.388344	0.813784	0.85958	0.954974
72CAGn1_2	10	66.942,452	96.75	0.00439593	0.000883	0.500744	0.353517	0.115906	0.02895	0.854261	0.845179	0.995478	0.413482	0.729299	0.79716	0.942773
HTTKO_2	10	78607057	97.64	0.00554064	0.000336	0.476507	0.37568	0.118104	0.029373	0.852187	0.843894	0.995539	0.397149	0.84175	0.837954	0.985297
20CAGn1_3	10	74696442	97.76	0.00548444	0.001483	0.453449	0.387802	0.124469	0.032798	0.84125	0.831677	0.993725	0.367859	0.888211	0.90353	0.963781
20CAGn2_3	10	65040305	97.79	0.00546374	0.001498	0.428312	0.379498	0.143072	0.047619	0.80781	0.798929	0.987998	0.366733	0.83014	0.897533	0.916022
56CAG_3	10	81551366	96.86	0.00677269	0.001197	0.455649	0.371693	0.136478	0.034983	0.827341	0.817888	0.994281	0.369411	0.842858	0.884658	0.956282
72CAGn1_3	10	80531833	97.82	0.00663155	0.002668	0.449405	0.363929	0.13873	0.045267	0.813335	0.804877	0.994868	0.36582	0.847479	0.866755	0.963798
HTTKO_3	10	69721321	96.94	0.00582663	0.001636	0.436403	0.379954	0.142253	0.039754	0.816356	0.807171	0.994417	0.367934	0.857647	0.896233	0.961721

## Sheet: S4_ESC_Proteomics_QC
Table S4
Sample	Protein number	Common Pepetide TIC	No clevages percentage	Total Ion Current Log MS1	Total Ion Current Log MS2	spectral ratio
20CAGn1_1	2229	106.6M	82.9	33.66	33.25	100
20CAGn1_2	2230	106.7M	83.76	35.75	33.28	100
20CAGn1_3	2236	130.03M	82.89	35.5	32.77	100
20CAGn2_1	2227	116.32M	82.9	35.64	33.3	100
20CAGn2_2	2230	106.87M	83.02	35.6	33.2	100
20CAGn2_3	2238	123.04M	83.03	35.5	32.88	100
56CAG_1	2236	110.59M	83.21	35.6	33.26	100
56CAG_2	2267	117.62M	83.07	35.68	33.19	100
56CAG_3	2246	102.12M	83.13	35.4	32.91	100
72CAGn1_1	2218	105.1M	83.18	35.75	33.31	100
72CAGn1_2	2234	120.23M	83.06	35.44	33.13	100
72CAGn3_3	2240	112.58M	83.066	35.5	32.96	100
HTTKO_1	2216	108.77M	83.16	35.59	33.26	100
HTTKO_2	2218	121.65M	83.36	35.42	33.14	100
HTTKO_3	2238	119.84M	82.98	35.6	32.94	100
