# Supplementary material for: Intersecting impact of CAG repeat and huntingtin knockout in stem cell-derived cortical neurons
Source: Neurobiol Dis. Author manuscript; Available in PMC 2025 Dec 1. (PMC12668206; doi:10.1016/j.nbd.2025.106914)
Supplement: 3 [file NIHMS2125198-supplement-3.xlsx]

## Sheet: S5_Cortical_neurons_atac_seq_QC
Table S5
Genotype	Replicate	Total reads	Non-mitochondrial Reads	Filtered/deduped total reads	Reads (QC-failed)	% Mapped Reads	Paired Reads (QC-failed)	Rescue Ratio	Self Consistency Ratio	Reproducibility Test	Fraction of Reads in NFR	NRF (Distinct/Total)	PBC1 (Bottlenecking level)	PBC2	FRiP score	TSS enrichment
22CAG	1	124280514	116008035	77439844	0	98.8	0	0	1	Pass	0.4	0.87	0.87	7.89	0.14	11.28
20CAG	1	105594478	96732207	66504346	0	100	0	0	1	Pass	0.29	0.91	0.93	14.59	0.19	13.96
56CAG	1	114029018	104039320	69805230	0	98.8	0	0	1	Pass	0.33	0.9	0.92	12.78	0.2	14.66
72CAG	1	75831436	71040668	50948042	0	98.9	0	0	1	Pass	0.38	0.91	0.92	12.65	0.25	17.77
HTT KO	1	109416312	100577684	66725406	0	98.7	0	0	1	Pass	0.38	0.89	0.9	9.92	0.17	13.4
22CAG	2	206455444	193879558	87147020	0	98.7	0	0	1	Pass	0.43	0.58	0.55	2.04	0.11	8.24
20CAG	2	112722476	103739596	71373426	0	98.8	0	0	1	Pass	0.35	0.91	0.93	14.06	0.16	11.74
56CAG	2	115263148	106909045	68745834	0	98.6	0	0	1	Pass	0.49	0.85	0.86	7.24	0.15	12.28
72CAG	2	101895628	94631741	62360910	0	98.5	0	0	1	Pass	0.47	0.86	0.87	7.7	0.2	15.03
HTT KO	2	106150010	99574678	68803360	0	98.8	0	0	1	Pass	0.4	0.89	0.9	9.71	0.13	10.56
22CAG	3	173362808	152468332	99132544	0	94.8	0	0	1	Pass	0.36	0.87	0.88	8.31	0.13	9.92
20CAG	3	84736740	69725589	49073970	0	88.3	0	0	1	Pass	0.49	0.92	0.93	15.56	0.12	6.93
56CAG	3	82591784	68203973	873628	0	83.6	0	0	1	Pass	0.41	0.01	0.26	6.91	0.61	2.65
72CAG	3	173904548	155061479	100758170	0	95.2	0	0	1	Pass	0.46	0.85	0.86	7.32	0.18	13.16
HTT KO	3	81295406	70229876	39827786	0	91.5	0	0	1	Pass	0.46	0.73	0.74	3.71

## Sheet: S5_Cortical_neurons_H3K27me3_QC
Table S5
Genotype	Replicate	Total reads	Non-mitochondrial Reads	Filtered/deduped total reads	Reads (QC-failed)	% Mapped Reads	Paired Reads (QC-failed)	Rescue Ratio	Self Consistency Ratio	Reproducibility Test	NRF (Distinct/Total)	PBC1 (Bottlenecking level)	PBC2	FRiP score
22CAG	1	202030524	88223019	106011952	0	98.95	0	0	1	Pass	0.605	0.59	2.4	0.16
20CAG	1	181418026	80219521	124964178	0	99.2	0	0	1	Pass	0.77	0.76	4.15	0.31
56CAG	1	254992628	112785646	176143292	0	99.15	0	0	1	Pass	0.78	0.775	4.965	0.3
72CAG	1	137687668	60869005	92792316	0	99.25	0	0	1	Pass	0.765	0.755	4.14	0.32
HTT KO	1	285101754	126552160	196453308	0	99.15	0	0	1	Pass	0.77	0.76	4.035	0.26
22CAG	2	123958108	54547617	68452960	0	99.05	0	0	1	Pass	0.665	0.655	2.9	0.2
20CAG	2	131631592	57301289	79496006	0	99.05	0	0	1	Pass	0.685	0.675	3.065	0.21
56CAG	2	280982618	124872828	194402510	0	99.25	0	0	1	Pass	0.78	0.775	4.68	0.32
72CAG	2	148582646	65699996	97408688	0	99.25	0	0	1	Pass	0.74	0.735	3.635	0.31
HTT KO	2	239245730	105697598	169305302	0	99.2	0	0	1	Pass	0.795	0.795	4.7	0.26
22CAG	3	209427298	92140121	130758870	0	99.2	0	0	1	Pass	0.705	0.695	3.385	0.3
20CAG	3	260885504	114746987	167578170	0	99.05	0	0	1	Pass	0.7	0.69	3.835	0.21
56CAG	3	249343302	109615264	138837280	0	99	0	0	1	Pass	0.615	0.6	2.49	0.1
72CAG	3	167113864	73367205	109823444	0	99.1	0	0	1	Pass	0.73	0.73	3.695	0.31
HTT KO	3	292703370	127837927	136397000	0	98.45	0	0	1	Pass	0.53	0.51	1.965	0.15

## Sheet: S5_Cortical_neurons_H3K27Ac_QC
Table S5
Genotype	Replicate	Total reads	Non-mitochondrial Reads	Filtered/deduped total reads	Reads (QC-failed)	% Mapped Reads	Paired Reads (QC-failed)	Rescue Ratio	Self Consistency Ratio	Reproducibility Test	NRF (Distinct/Total)	PBC1 (Bottlenecking level)	PBC2	FRiP score
22CAG	1	224673410	100224288	80379576	0	98.3	0	0	1	Pass	0.445	0.395	1.85	0.17
20CAG	1	148764450	67857415	86151254	0	99.25	0	0	1	Pass	0.66	0.645	2.895	0.24
56CAG	1	224867812	102639248	128246384	0	98.85	0	0	1	Pass	0.625	0.605	3.425	0.56
72CAG	1	215654978	99904685	101889772	0	99.15	0	0	1	Pass	0.57	0.57	2.54	0.64
HTT KO	1	308073326	139116426	180265210	0	98	0	0	1	Pass	0.6	0.605	2.975	0.54
22CAG	2	200102084	90869080	97068542	0	98.25	0	0	1	Pass	0.535	0.515	1.99	0.44
20CAG	2	175427416	79362222	92198744	0	99.2	0	0	1	Pass	0.605	0.585	2.62	0.22
56CAG	2	232877992	106108134	126013754	0	99.15	0	0	1	Pass	0.565	0.54	3.585	0.46
72CAG	2	162320812	74418334	57718270	0	99.15	0	0	1	Pass	0.455	0.42	2.275	0.5
HTT KO	2	245496832	111161159	148513630	0	99.15	0	0	1	Pass	0.635	0.625	3.355	0.38
22CAG	3	211238148	95323430	81688858	0	99.2	0	0	1	Pass	0.44	0.4	1.77	0.19
20CAG	3	240215554	108092329	150803962	0	99.2	0	0	1	Pass	0.64	0.625	3.585	0.23
56CAG	3	434150048	189988102	108894958	0	98.05	0	0	1	Pass	0.375	0.345	2.175	0.06
72CAG	3	148934124	67975125	75745722	0	99.05	0	0	1	Pass	0.58	0.57	2.375	0.54
HTT KO	3	274566648	122204596	90063868	0	98.7	0	0	1	Pass	0.35	0.31	1.595	0.16

## Sheet: S5_Cortical_neuron_H3K4Me3_QC
Table S5
Genotype	Replicate	Total reads	Non-mitochondrial Reads	Filtered/deduped total reads	Reads (QC-failed)	% Mapped Reads	Paired Reads (QC-failed)	Rescue Ratio	Self Consistency Ratio	Reproducibility Test	NRF (Distinct/Total)	PBC1 (Bottlenecking level)	PBC2	FRiP score
22CAG	1	225480400	99743824	83879694	0	98.9	0	0	1	Pass	0.46	0.43	1.99	0.28
20CAG	1	123706398	56115044	74715240	0	99.25	0	0	1	Pass	0.675	0.66	3.005	0.26
56CAG	1	264359374	120537634	154415930	0	99.1	0	0	1	Pass	0.665	0.66	3.665	0.7
72CAG	1	156496118	71196580	92691476	0	99.15	0	0	1	Pass	0.66	0.655	2.905	0.74
HTT KO	1	1356906450	620459778	181345488	0	99.05	0	0	1	Pass	0.415	0.41	2.925	0.66
22CAG	2	189918268	83890266	73947052	0	98.95	0	0	1	Pass	0.435	0.39	1.66	0.35
20CAG	2	161663014	72358169	95320672	0	99.05	0	0	1	Pass	0.665	0.655	2.945	0.64
56CAG	2	218970912	98415312	134341382	0	99.1	0	0	1	Pass	0.645	0.63	3.82	0.56
72CAG	2	158669764	71878064	100489650	0	99.1	0	0	1	Pass	0.705	0.7	3.29	0.74
HTT KO	2	265776076	59615709	154074152	0	99.05	0	0	1	Pass	0.625	0.615	3.33	0.57
22CAG	3	172012426	76672427	95535246	0	99.05	0	0	1	Pass	0.62	0.61	2.46	0.64
20CAG	3	240490580	118075445	153535358	0	99.05	0	0	1	Pass	0.74	0.735	4.12	0.42
56CAG	3	228134412	100593269	121111558	0	98.9	0	0	1	Pass	0.55	0.525	2.235	0.26
72CAG	3	96277114	43142250	58033176	0	99.1	0	0	1	Pass	0.665	0.665	2.885	0.82
HTT KO	3	271009246	120476175	134712562	0	98.85	0	0	1	Pass	0.555	0.545	2.165	0.36

## Sheet: S5_Cortical_neuron_H3K4me1_QC
Table S5
Genotype	Replicate	Total reads	Non-mitochondrial Reads	Filtered/deduped total reads	Reads (QC-failed)	% Mapped Reads	Paired Reads (QC-failed)	Rescue Ratio	Self Consistency Ratio	Reproducibility Test	NRF (Distinct/Total)	PBC1 (Bottlenecking level)	PBC2	FRiP score
22CAG	1	232806336	104867483	68647318	0	98.85	0	0	1	Pass	0.39	0.38	2.075	0.2
20CAG	1	163536566	75500736	116541522	0	99.3	0	0	1	Pass	0.765	0.755	4.055	0.49
56CAG	1	221311500	101766785	164063908	0	99.35	0	0	1	Pass	0.805	0.8	4.835	0.59
72CAG	1	169158758	78298008	116130026	0	99.3	0	0	1	Pass	0.74	0.73	3.615	0.57
HTT KO	1	255637510	115811197	172278144	0	99.25	0	0	1	Pass	0.7	0.69	3.36	0.5
22CAG	2	166315720	74836436	89483116	0	99.1	0	0	1	Pass	0.595	0.585	2.29	0.74
20CAG	2	183361460	83870308	128132882	0	99.3	0	0	1	Pass	0.76	0.75	3.92	0.54
56CAG	2	247896110	113829812	183871718	0	99.3	0	0	1	Pass	0.805	0.8	5.035	0.55
72CAG	2	161004812	73973279	109323870	0	99.2	0	0	1	Pass	0.735	0.73	3.61	0.53
HTT KO	2	263073494	119949442	192476280	0	99.3	0	0	1	Pass	0.795	0.795	4.795	0.45
22CAG	3	209146860	95450867	138017432	0	99.3	0	0	1	Pass	0.715	0.705	3.595	0.45
20CAG	3	274259336	124713415	202332854	0	99.25	0	0	1	Pass	0.805	0.805	4.96	0.48
56CAG	3	217318250	97171367	134148968	0	99.2	0	0	1	Pass	0.69	0.68	3.03	0.29
72CAG	3	195350326	90403157	134753102	0	99.25	0	0	1	Pass	0.725	0.72	3.555	0.52
HTT KO	3	264740444	119849277	125475884	0	100	0	0	1	Pass	0.515	0.49	1.9	0.28

## Sheet: S5_Cortical_neuron_RNAseq_QC
Table S5
Sample	RIN	Paired Reads	Alignment Rate	PCT_MITO	PCT_RIBOSOMAL_BASES	PCT_CODING_BASES	PCT_UTR_BASES	PCT_INTRONIC_BASES	PCT_INTERGENIC_BASES	PCT_MRNA_BASES	PCT_USABLE_BASES	PCT_CORRECT_STRAND_READS	MEDIAN_CV_COVERAGE	MEDIAN_5PRIME_BIAS	MEDIAN_3PRIME_BIAS	MEDIAN_5PRIME_TO_3PRIME_BIAS
20CAGn1_1	9.9	67100322	96.27	0.0266022	7.8e-05	0.35354	0.403433	0.199244	0.043705	0.756973	0.727996	0.990978	0.337819	0.835919	0.94047	0.90145
20CAGn2_1	9.7	73619939	97.42	0.0295066	0.000132	0.37129	0.426818	0.160107	0.041652	0.798108	0.776238	0.992756	0.325878	0.859749	0.948566	0.91896
56CAG_1	9.8	70929206	97.41	0.0288345	7.1e-05	0.331958	0.427693	0.204524	0.035754	0.759651	0.73903	0.991288	0.317207	0.804679	0.951635	0.832019
72CAGn1_1	9.9	79131276	97.04	0.0203475	8e-05	0.343056	0.444591	0.181659	0.030613	0.787648	0.763643	0.991723	0.320704	0.800144	0.950807	0.834748
HTTKO_1	9.6	91840376	97.05	0.0303548	8.6e-05	0.325493	0.43332	0.200302	0.0408	0.758813	0.735534	0.987674	0.321491	0.817698	0.937545	0.877638
20CAGn1_2	9.5	79532916	97.65	0.0309545	7.4e-05	0.38294	0.434125	0.14201	0.040851	0.817065	0.796522	0.993509	0.330035	0.827743	0.916552	0.909458
20CAGn2_2	9.6	66885596	97.47	0.0361208	0.000112	0.383705	0.424009	0.14751	0.044665	0.807713	0.785967	0.992796	0.336304	0.877922	0.944149	0.943283
56CAG_2	7.3	74417811	97.54	0.0194003	7.4e-05	0.376596	0.466126	0.1281	0.029104	0.842722	0.82085	0.994034	0.322217	0.806212	0.933301	0.862034
72CAGn1_2	9.8	66.942,452	96.75	0.0191932	9.3e-05	0.355174	0.453966	0.159184	0.031582	0.809141	0.782087	0.992953	0.32577	0.813765	0.950266	0.835579
HTTKO_2	9.7	78607057	97.64	0.0253215	8.4e-05	0.373972	0.449656	0.142954	0.033334	0.823628	0.796068	0.993092	0.336852	0.815636	0.941723	0.861564
20CAGn1_3	9.7	74696442	97.76	0.033093	0.000178	0.372351	0.430266	0.156161	0.041044	0.802617	0.782102	0.993207	0.343788	0.915629	0.942591	0.97971
20CAGn2_3	9.2	65040305	97.79	0.0351902	0.000133	0.350491	0.431557	0.173354	0.044465	0.782048	0.762234	0.992734	0.350222	0.944926	0.949413	0.993582
56CAG_3	9.2	81551366	96.86	0.0364978	6.8e-05	0.328529	0.425832	0.202452	0.043119	0.754361	0.729713	0.991393	0.336515	0.829125	0.920767	0.895749
72CAGn1_3	9.6	80531833	97.82	0.018777	0.000113	0.347505	0.443959	0.172244	0.036178	0.791465	0.77296	0.992161	0.317258	0.834647	0.944122	0.896779
HTTKO_3	9.6	69721321	96.94	0.0284617	0.000107	0.370443	0.41222	0.176874	0.040356	0.782663	0.758003	0.991894	0.332067	0.805649	0.939885	0.868082
HTTKO_4	9.9	75027202	97.09	0.0287632	7.4e-05	0.376596	0.466126	0.1281	0.029104	0.842722	0.82085	0.994034	0.322217	0.806212	0.933301	0.862034

## Sheet: S5Cortical_neuron_Proteomics_QC
Table S5
Sample	Protein number	log max base peak intenisty	Total Ion Current Log MS1	Total Ion Current Log MS2	spectral ratio
20CAGn1_1	6163	29.93	41.0609	40.9691	40
20CAGn2_1	6100	29.95	41.244	41.0314	40
56CAG_1	5949	29.95	41.3254	41.1827	40
72CAGn1_1	5828	30.07	41.4574	41.2998	40
HTTKO_1	5967	29.95	41.4062	41.1596	40
20CAGn1_2	6166	29.99	41.2456	41.0873	40
20CAGn2_2	6086	30.04	41.2932	41.1372	40
56CAG_2	5863	29.82	41.2708	41.0111	40
72CAGn1_2	5828	30.16	41.6191	41.4583	40
HTTKO_2	6100	30.18	41.479	41.249	40
20CAGn1_3	6122	30.14	41.2436	41.0153	40
20CAGn2_3	6129	29.9	41.2008	41.0836	40
56CAG_3	5693	30.06	40.2381	40.0247	40
72CAGn1_3	5825	30.02	41.3509	41.1314	40
HTTKO_3	6074	29.8	40.8137	40.6998	40
