# Supplementary material for: Intersecting impact of CAG repeat and huntingtin knockout in stem cell-derived cortical neurons
Source: Neurobiol Dis. Author manuscript; Available in PMC 2025 Dec 1. (PMC12668206; doi:10.1016/j.nbd.2025.106914)
Supplement: 5 [file NIHMS2125198-supplement-5.xlsx]

## Sheet: S7_A_KO_RNA_seq
Table S7
Ensemble_ID	baseMean	log2FoldChange	pvalue	padj	Gene Name
ENSG00000198825	4721.85	-2.13441	9.25427e-101	1.86066e-96	INPP5F
ENSG00000160932	885.276	-8.04421	2.69616e-98	2.71045e-94	LY6E
ENSG00000234616	1082.9	-1.64225	1.27896e-68	8.57157e-65	JRK
ENSG00000197386	4263.77	-1.53643	6.14367e-64	3.08811e-60	HTT
ENSG00000274588	1387.07	-1.61013	5.99643e-63	2.41128e-59	DGKK
ENSG00000129317	1177.38	-7.15704	4.84152e-53	1.62239e-49	PUS7L
ENSG00000101871	3851.19	-1.25865	5.5814e-52	1.60314e-48	MID1
ENSG00000140374	2114.45	-0.993282	5.76769e-44	1.44956e-40	ETFA
ENSG00000156709	3106.31	-0.875646	2.75521e-43	6.15514e-40	AIFM1
ENSG00000171466	2591.6	-0.900907	7.41348e-43	1.49055e-39	ZNF562
ENSG00000131724	1010.42	-1.19995	2.84979e-35	5.2089e-32	IL13RA1
ENSG00000044446	2089.12	-0.835042	7.22329e-35	1.18017e-31	PHKA2
ENSG00000175548	182.031	-2.73222	7.63064e-35	1.18017e-31	ALG10B
ENSG00000165704	1062.86	-1.05446	6.17796e-33	8.87243e-30	HPRT1
ENSG00000267374	114.911	-3.62763	9.24122e-33	1.23869e-29	MIR924HG
ENSG00000167447	1034.09	-1.02171	6.70409e-32	8.42452e-29	SMG8
ENSG00000135297	1154.96	-0.883808	2.58603e-31	3.05852e-28	MTO1
ENSG00000147251	1786.44	-0.833232	5.2211e-30	5.83197e-27	DOCK11
ENSG00000205710	111.013	-2.77094	7.82778e-30	8.28344e-27	C17orf107
ENSG00000115271	1143.73	-0.881926	1.07016e-29	1.07583e-26	GCA
ENSG00000282048	3168.27	1.29091	7.11288e-29	6.81007e-26
ENSG00000150594	184.379	1.70789	8.32854e-28	7.61153e-25	ADRA2A
ENSG00000095261	1672.95	-0.958954	9.95492e-28	8.70233e-25	PSMD5
ENSG00000164180	713.697	-0.83339	3.16799e-27	2.65398e-24	TMEM161B
ENSG00000087510	337.912	1.08967	3.43335e-27	2.76124e-24	TFAP2C
ENSG00000147027	5160.56	-1.26963	4.87141e-27	3.7671e-24	TMEM47
ENSG00000186439	4040.64	1.5067	4.85734e-26	3.6171e-23	TRDN
ENSG00000101417	122.121	-3.54539	6.6633e-26	4.78472e-23	PXMP4
ENSG00000148926	2220.79	-1.10265	1.01075e-25	7.00765e-23	ADM
ENSG00000189229	126.064	-2.20906	2.27919e-25	1.52752e-22
ENSG00000188706	1541.29	-1.03935	2.54183e-25	1.64858e-22	ZDHHC9
ENSG00000117868	6538.09	0.930658	4.95048e-25	3.11045e-22	ESYT2
ENSG00000176485	2675.24	0.762253	1.62693e-24	9.91246e-22	PLAAT3
ENSG00000101974	7868.45	-0.986791	1.79164e-24	1.05949e-21	ATP11C
ENSG00000198689	1778.76	-0.889351	2.59409e-24	1.49019e-21	SLC9A6
ENSG00000171456	1367.86	-0.808912	1.93275e-23	1.07944e-20	ASXL1
ENSG00000167634	177.786	-2.51762	2.18771e-23	1.18881e-20	NLRP7
ENSG00000158352	714.419	-0.946304	2.25249e-23	1.1918e-20	SHROOM4
ENSG00000166828	126.555	1.644	2.32934e-23	1.20087e-20	SCNN1G
ENSG00000101928	1420.45	-0.782878	6.89887e-23	3.46772e-20	MOSPD1
ENSG00000046653	9399.48	-1.09761	1.55752e-22	7.63793e-20	GPM6B
ENSG00000113205	198.983	1.48374	1.96946e-22	9.4281e-20	PCDHB3
ENSG00000254339	9601.75	1.19665	5.50818e-22	2.57552e-19
ENSG00000263711	486.53	-10.0907	1.38771e-21	6.34123e-19	LINC02864
ENSG00000156531	6837.49	-0.952956	1.61218e-20	7.2032e-18	PHF6
ENSG00000147123	3806.03	-0.933438	3.59426e-20	1.571e-17	NDUFB11
ENSG00000100033	630.861	0.863606	4.23334e-20	1.8064e-17	PRODH
ENSG00000147119	588.009	-0.974402	4.31251e-20	1.8064e-17	CHST7
ENSG00000149970	1388.39	-0.937451	7.00317e-20	2.87359e-17	CNKSR2
ENSG00000156253	72.247	-3.69461	1.1368e-19	4.5713e-17	RWDD2B
ENSG00000165175	6921.99	-0.704777	1.51957e-19	5.9907e-17	MID1IP1
ENSG00000268658	59.9761	-2.75418	3.46901e-19	1.34131e-16	LINC00664
ENSG00000101972	15348.1	-0.870724	4.62515e-19	1.75459e-16	STAG2
ENSG00000168918	795.569	0.995885	5.37122e-19	1.99988e-16	INPP5D
ENSG00000169446	1849.62	-0.93239	6.24176e-19	2.28176e-16	MMGT1
ENSG00000056277	1204.85	-0.806951	7.92146e-19	2.84409e-16	ZNF280C
ENSG00000110092	3769.78	-0.49182	1.04004e-18	3.66859e-16	CCND1
ENSG00000102038	7178.94	-0.772226	1.1152e-18	3.86589e-16	SMARCA1
ENSG00000177189	1726.11	-1.07939	1.7551e-18	5.98103e-16	RPS6KA3
ENSG00000054356	308.379	0.91534	1.86601e-18	6.253e-16	PTPRN
ENSG00000123595	1432.62	-0.863079	2.6486e-18	8.72995e-16	RAB9A
ENSG00000143627	89.9805	-2.32899	3.06491e-18	9.93919e-16	PKLR
ENSG00000168004	444.09	1.12288	3.74597e-18	1.1955e-15	PLAAT5
ENSG00000169594	292.039	-1.20704	7.20509e-18	2.26352e-15	BNC1
ENSG00000171100	727.274	-1.02245	9.3338e-18	2.88716e-15	MTM1
ENSG00000131725	2269.44	-0.889864	1.04284e-17	3.17686e-15	WDR44
ENSG00000181638	142.078	-10.1712	1.26091e-17	3.78387e-15	ZFP41
ENSG00000105289	696.066	1.02658	2.00019e-17	5.9141e-15	TJP3
ENSG00000133142	2725.22	0.746044	2.20799e-17	6.4339e-15	TCEAL4
ENSG00000102218	1051.08	-0.911771	3.24682e-17	9.3258e-15	RP2
ENSG00000122126	1851.77	-0.663258	3.58819e-17	1.01611e-14	OCRL
ENSG00000154734	1269.56	-1.21722	4.41692e-17	1.23342e-14	ADAMTS1
ENSG00000119401	604.534	-0.744551	5.17499e-17	1.42532e-14	TRIM32
ENSG00000101350	2985.81	-0.727559	1.96858e-16	5.34868e-14	KIF3B
ENSG00000081665	571.748	-0.823907	2.05332e-16	5.50453e-14	ZNF506
ENSG00000088356	951.045	-0.695657	2.20757e-16	5.84018e-14	PDRG1
ENSG00000134574	2312.75	0.672189	2.47053e-16	6.45098e-14	DDB2
ENSG00000168389	734.469	-0.694331	6.88333e-16	1.77431e-13	MFSD2A
ENSG00000176293	284.778	0.909021	9.38254e-16	2.38792e-13	ZNF135
ENSG00000079739	3849.51	0.962062	9.53758e-16	2.39703e-13	PGM1
ENSG00000077152	958.714	-0.846221	1.07279e-15	2.66291e-13	UBE2T
ENSG00000156313	604.679	-0.972493	1.08986e-15	2.67229e-13	RPGR
ENSG00000102172	18851.3	-1.14628	1.33677e-15	3.2382e-13	SMS
ENSG00000197355	621.693	0.656386	1.54278e-15	3.69276e-13	UAP1L1
ENSG00000103044	1094.07	-0.870303	2.21304e-15	5.23475e-13	HAS3
ENSG00000102221	1984.27	-0.926787	3.12249e-15	7.30009e-13	JADE3
ENSG00000156504	1252.11	-0.897141	3.3968e-15	7.83278e-13	FAM122B
ENSG00000177106	1559.3	0.615243	3.42825e-15	7.83278e-13	EPS8L2
ENSG00000101346	2368.88	-0.640352	3.70023e-15	8.35919e-13	POFUT1
ENSG00000075213	2304.47	-0.480433	4.51133e-15	1.00783e-12	SEMA3A
ENSG00000254277	6415.28	0.805004	4.63984e-15	1.02515e-12
ENSG00000198001	174.033	-8.60272	5.41244e-15	1.18285e-12	IRAK4
ENSG00000166025	3386.44	-0.560412	5.93442e-15	1.28298e-12	AMOTL1
ENSG00000154917	436.222	0.925871	6.38117e-15	1.35052e-12	RAB6B
ENSG00000249992	484.505	0.819141	6.35983e-15	1.35052e-12	TMEM158
ENSG00000175445	1019.42	-0.703302	8.36619e-15	1.75219e-12	LPL
ENSG00000251095	767.804	0.938279	9.57967e-15	1.98566e-12
ENSG00000228592	1000.72	-0.845462	1.15244e-14	2.36439e-12
ENSG00000102078	473.071	-1.16252	1.85901e-14	3.77547e-12	SLC25A14
ENSG00000129680	1896.72	-0.825716	4.63847e-14	9.28717e-12	MAP7D3
ENSG00000173681	791.034	-0.828327	4.66529e-14	9.28717e-12	BCLAF3
ENSG00000118407	666.836	0.915544	4.80464e-14	9.4708e-12	FILIP1
ENSG00000132005	387.706	0.700749	5.8171e-14	1.13552e-11	RFX1
ENSG00000003096	1012.19	-1.04685	6.71784e-14	1.29874e-11	KLHL13
ENSG00000169851	328.997	1.09523	8.4732e-14	1.6225e-11	PCDH7
ENSG00000102309	1827.9	-0.783636	9.17652e-14	1.74059e-11	PIN4
ENSG00000250337	1691.88	0.836846	9.62628e-14	1.80884e-11	PURPL
ENSG00000075388	57.5529	1.44637	1.03469e-13	1.92624e-11	FGF4
ENSG00000111817	4543.99	-0.460117	1.08043e-13	1.98882e-11	DSE
ENSG00000189190	451.56	0.641852	1.08809e-13	1.98882e-11	ZNF600
ENSG00000065923	2478.93	-0.831411	1.30833e-13	2.35675e-11	SLC9A7
ENSG00000145990	882.168	-0.646643	1.31282e-13	2.35675e-11	GFOD1
ENSG00000101210	530.081	0.661321	1.68119e-13	2.99133e-11	EEF1A2
ENSG00000228065	96.3321	-2.30241	1.92018e-13	3.38658e-11	LINC01515
ENSG00000111671	443.473	0.726924	1.98301e-13	3.4232e-11	SPSB2
ENSG00000142089	2742.62	0.496657	1.99201e-13	3.4232e-11	IFITM3
ENSG00000149212	3347.3	0.985784	1.98043e-13	3.4232e-11	SESN3
ENSG00000168003	10506.4	-0.515869	2.21838e-13	3.77989e-11	SLC3A2
ENSG00000129675	594.973	-1.03485	2.44463e-13	4.1304e-11	ARHGEF6
ENSG00000279560	208.505	1.04457	2.55521e-13	4.28125e-11	NA
ENSG00000067113	1180.25	0.620606	2.60854e-13	4.33448e-11	PLPP1
ENSG00000162733	460.674	-1.30671	3.65696e-13	6.02679e-11	DDR2
ENSG00000160471	65.304	1.82335	4.14909e-13	6.78225e-11	COX6B2
ENSG00000185567	294.499	1.06726	4.83432e-13	7.83861e-11	AHNAK2
ENSG00000153767	2691.68	-0.571786	5.67374e-13	9.11191e-11	GTF2E1
ENSG00000183323	180.905	1.52643	5.71024e-13	9.11191e-11	CCDC125
ENSG00000276043	2834.97	-0.746916	7.93948e-13	1.25694e-10	UHRF1
ENSG00000174740	223.275	0.785892	8.75391e-13	1.37505e-10	PABPC5
ENSG00000247828	402.125	-0.72899	8.97578e-13	1.39897e-10	TMEM161B-AS1
ENSG00000247516	79.8664	-7.48009	9.47374e-13	1.46522e-10	MIR4458HG
ENSG00000242732	117.865	-1.48103	1.02802e-12	1.57782e-10	RTL5
ENSG00000078269	1096.73	-0.865362	1.04178e-12	1.58681e-10	SYNJ2
ENSG00000103257	10703.4	-0.773853	1.12122e-12	1.69498e-10	SLC7A5
ENSG00000096060	2581.37	-0.45631	1.22803e-12	1.84259e-10	FKBP5
ENSG00000204071	11.3183	4.22333	1.26024e-12	1.87692e-10	TCEAL6
ENSG00000276476	166.027	1.27943	1.33228e-12	1.96962e-10
ENSG00000171848	5658.73	-0.791547	1.36797e-12	2.00762e-10	RRM2
ENSG00000108950	106.775	1.63302	1.38993e-12	2.02507e-10	FAM20A
ENSG00000277196	242.218	0.890389	1.5531e-12	2.24651e-10
ENSG00000137331	426.548	-1.10391	1.77266e-12	2.5458e-10	IER3
ENSG00000123240	987.411	0.592183	1.99e-12	2.83765e-10	OPTN
ENSG00000140455	813.456	-0.841502	2.25018e-12	3.18606e-10	USP3
ENSG00000162496	953.67	0.611421	2.34789e-12	3.30116e-10	DHRS3
ENSG00000164241	20.3809	2.99116	2.39298e-12	3.3412e-10	C5orf63
ENSG00000105707	423.923	0.920298	2.46776e-12	3.42185e-10	HPN
ENSG00000160193	761.914	-0.532908	2.88494e-12	3.97291e-10	WDR4
ENSG00000121440	879.808	-0.7031	3.00249e-12	4.10667e-10	PDZRN3
ENSG00000102096	14108.2	0.461079	3.05898e-12	4.15061e-10	PIM2
ENSG00000135423	649.516	0.573121	3.0759e-12	4.15061e-10	GLS2
ENSG00000269564	33.0781	2.32834	3.38455e-12	4.53664e-10
ENSG00000198105	244.697	-3.73774	3.86311e-12	5.14382e-10	ZNF248
ENSG00000125285	175.342	1.48405	3.93482e-12	5.20483e-10	SOX21
ENSG00000118257	2629.36	-0.679527	4.89323e-12	6.43028e-10	NRP2
ENSG00000101665	448.108	-0.78515	5.11901e-12	6.6833e-10	SMAD7
ENSG00000005302	706.353	-0.972989	5.83722e-12	7.57181e-10	MSL3
ENSG00000107438	3845.11	0.581059	6.44384e-12	8.25221e-10	PDLIM1
ENSG00000236673	1702.36	0.873247	6.43721e-12	8.25221e-10
ENSG00000147010	990.824	-0.831333	7.7869e-12	9.90908e-10	SH3KBP1
ENSG00000129682	2126.65	-0.594697	9.88024e-12	1.24938e-09	FGF13
ENSG00000198034	47412.3	-0.785936	1.28449e-11	1.61412e-09	RPS4X
ENSG00000117305	600.41	0.83007	1.38784e-11	1.72525e-09	HMGCL
ENSG00000165359	676.83	-0.84094	1.39009e-11	1.72525e-09	INTS6L
ENSG00000132517	30.6461	1.88395	1.40906e-11	1.73807e-09	SLC52A1
ENSG00000161652	68.816	1.4207	1.76167e-11	2.15976e-09	IZUMO2
ENSG00000130222	213.169	1.02912	1.79722e-11	2.18575e-09	GADD45G
ENSG00000166816	345.732	1.14905	1.80461e-11	2.18575e-09	LDHD
ENSG00000218739	3522.87	0.597798	1.84792e-11	2.21156e-09	CEBPZOS
ENSG00000223760	15.8569	3.27466	1.84441e-11	2.21156e-09	MED15P9
ENSG00000022267	2174.28	-0.579105	1.89501e-11	2.2545e-09	FHL1
ENSG00000115963	2334.19	-0.989435	2.06579e-11	2.44323e-09	RND3
ENSG00000231806	130.611	1.06711	2.09854e-11	2.46744e-09	PCAT7
ENSG00000172123	555.186	-0.962298	2.17187e-11	2.53881e-09	SLFN12
ENSG00000241343	681.007	-0.669368	2.27122e-11	2.63961e-09	RPL36A
ENSG00000136802	5417	-0.723614	2.58813e-11	2.99063e-09	LRRC8A
ENSG00000171552	3206.12	0.494978	2.70432e-11	3.10703e-09	BCL2L1
ENSG00000156697	2069.85	-1.45537	3.14726e-11	3.59539e-09	UTP14A
ENSG00000121871	98.3004	1.08739	3.18135e-11	3.61379e-09	SLITRK3
ENSG00000204131	684.5	-0.955186	4.05647e-11	4.58199e-09	NHSL2
ENSG00000135414	1285.71	0.628158	4.40613e-11	4.94914e-09	GDF11
ENSG00000196187	1738.17	-0.560798	4.48676e-11	5.01171e-09	TMEM63A
ENSG00000269994	148.113	0.930551	4.79357e-11	5.32483e-09
ENSG00000125968	2760.98	0.990939	5.50085e-11	6.07693e-09	ID1
ENSG00000166869	203.592	1.336	6.26899e-11	6.88766e-09	CHP2
ENSG00000084453	334.204	0.720915	7.63973e-11	8.34807e-09	SLCO1A2
ENSG00000165507	68.5943	1.27717	8.46595e-11	9.20089e-09	DEPP1
ENSG00000280143	206.469	-1.40273	8.82043e-11	9.53461e-09
ENSG00000204121	561.372	0.970797	8.91188e-11	9.58194e-09	ECEL1P1
ENSG00000167703	415.726	-0.847129	1.13811e-10	1.21718e-08	SLC43A2
ENSG00000077279	399.379	0.863227	1.18885e-10	1.26472e-08	DCX
ENSG00000234444	492.726	-3.87505	1.39805e-10	1.47943e-08	ZNF736
ENSG00000132872	352.856	0.741469	1.45351e-10	1.52978e-08	SYT4
ENSG00000254275	21.3191	2.37169	1.46084e-10	1.52978e-08	LINC00824
ENSG00000151090	175.583	0.983956	1.54945e-10	1.61415e-08	THRB
ENSG00000162949	142.032	-1.14804	1.57782e-10	1.63524e-08	CAPN13
ENSG00000274618	9691.67	-0.672224	1.61134e-10	1.66141e-08	H4C6
ENSG00000101966	4737.01	-0.97205	1.86527e-10	1.91342e-08	XIAP
ENSG00000113648	3518.17	-0.524305	1.99913e-10	2.04033e-08	MACROH2A1
ENSG00000125730	165.376	0.969665	2.11483e-10	2.14751e-08	C3
ENSG00000173320	1244.24	-0.770148	2.24137e-10	2.26457e-08	STOX2
ENSG00000154096	12552.7	-0.490427	2.26172e-10	2.2737e-08	THY1
ENSG00000171766	531.488	0.64483	2.30692e-10	2.30761e-08	GATM
ENSG00000243004	1298.14	0.672885	2.68661e-10	2.67411e-08
ENSG00000177932	1046.27	0.460791	2.71239e-10	2.68647e-08	ZNF354C
ENSG00000204936	33.3325	-2.16464	2.7954e-10	2.75512e-08	CD177
ENSG00000166444	983.662	-0.533165	2.8536e-10	2.79876e-08	DENND2B
ENSG00000099864	580.201	0.729208	3.29994e-10	3.2208e-08	PALM
ENSG00000204681	1162.13	-0.620688	3.32767e-10	3.23218e-08	GABBR1
ENSG00000243709	329.469	-0.799781	3.43471e-10	3.32011e-08	LEFTY1
ENSG00000182963	8925.27	-0.507941	3.79769e-10	3.65342e-08	GJC1
ENSG00000165475	94.102	1.2117	4.08059e-10	3.90688e-08	CRYL1
ENSG00000260903	330.404	-0.700352	4.3776e-10	4.1517e-08	XKR7
ENSG00000261121	50.2999	1.88677	4.37633e-10	4.1517e-08	LINC02473
ENSG00000175513	106.36	1.15275	4.44146e-10	4.19249e-08	TSGA10IP
ENSG00000129946	158.536	0.908813	5.21093e-10	4.89584e-08	SHC2
ENSG00000167614	565.794	0.539436	5.3692e-10	5.02108e-08	TTYH1
ENSG00000126003	896.497	-0.759039	5.89258e-10	5.48501e-08	PLAGL2
ENSG00000144824	1507.84	-0.606928	6.5637e-10	6.08156e-08	PHLDB2
ENSG00000116991	815.186	-0.502369	6.69527e-10	6.175e-08	SIPA1L2
ENSG00000178184	526.871	-0.692328	6.75724e-10	6.2037e-08	PARD6G
ENSG00000138100	173.172	0.814912	6.82467e-10	6.23713e-08	TRIM54
ENSG00000176928	1624.98	-1.62477	6.86215e-10	6.243e-08	GCNT4
ENSG00000126870	1036.19	0.670126	6.97863e-10	6.32037e-08	DYNC2I1
ENSG00000238266	120.678	1.15838	7.09903e-10	6.40059e-08	LINC00707
ENSG00000273820	370.185	-0.754329	7.17916e-10	6.44393e-08	USP27X
ENSG00000072682	582.628	0.807533	7.30585e-10	6.50211e-08	P4HA2
ENSG00000130821	3019.6	0.459149	7.30865e-10	6.50211e-08	SLC6A8
ENSG00000065609	46.5443	1.5002	7.4996e-10	6.6426e-08	SNAP91
ENSG00000253953	262.081	0.703112	8.04121e-10	7.09108e-08	PCDHGB4
ENSG00000130772	373.485	-0.806247	8.09693e-10	7.10904e-08	MED18
ENSG00000132718	584.207	-0.859674	8.16365e-10	7.13645e-08	SYT11
ENSG00000237087	86.6211	1.26687	8.2576e-10	7.18733e-08
ENSG00000179958	1398.02	-0.486491	9.29002e-10	8.05108e-08	DCTPP1
ENSG00000124143	114.045	1.14648	9.95845e-10	8.59333e-08	ARHGAP40
ENSG00000250889	112.632	-1.186	1.05201e-09	9.03922e-08	NA
ENSG00000173673	440.257	0.736215	1.09052e-09	9.33022e-08	HES3
ENSG00000161960	988.529	-0.52289	1.22134e-09	1.04052e-07	EIF4A1
ENSG00000250899	2241.69	-0.574026	1.23342e-09	1.04637e-07
ENSG00000118513	375.831	0.808097	1.24772e-09	1.05407e-07	MYB
ENSG00000131069	1177.35	0.469953	1.2988e-09	1.09262e-07	ACSS2
ENSG00000042493	1633.96	0.417693	1.31445e-09	1.10118e-07	CAPG
ENSG00000114200	83.2208	-1.11227	1.45316e-09	1.21234e-07	BCHE
ENSG00000268751	10.8979	2.99218	1.47224e-09	1.22318e-07	SCGB1B2P
ENSG00000219445	17.2724	2.51653	1.51731e-09	1.25543e-07
ENSG00000160199	975.158	-0.434681	1.53429e-09	1.26428e-07	PKNOX1
ENSG00000115414	5853.87	0.398912	1.62019e-09	1.32961e-07	FN1
ENSG00000170899	471.47	0.545117	1.79312e-09	1.46554e-07	GSTA4
ENSG00000102181	659.462	-0.584647	2.09683e-09	1.70684e-07	CD99L2
ENSG00000111674	3362.98	0.600085	2.16303e-09	1.74658e-07	ENO2
ENSG00000120694	6259.49	-0.479817	2.16245e-09	1.74658e-07	HSPH1
ENSG00000099866	29.2444	1.9831	2.48032e-09	1.99477e-07	MADCAM1
ENSG00000179546	369.935	0.806987	2.57996e-09	2.06664e-07	HTR1D
ENSG00000140022	1534.69	-0.614196	2.79094e-09	2.22677e-07	STON2
ENSG00000171798	798.814	0.665786	2.89918e-09	2.30399e-07	KNDC1
ENSG00000143811	1560.25	-0.454578	3.01474e-09	2.36775e-07	PYCR2
ENSG00000169174	4525.52	0.607294	3.00435e-09	2.36775e-07	PCSK9
ENSG00000187079	3895.92	-0.34652	3.0123e-09	2.36775e-07	TEAD1
ENSG00000226792	559.666	-0.630012	3.07597e-09	2.40644e-07	C13orf42
ENSG00000196189	310.962	0.592964	3.64203e-09	2.83825e-07	SEMA4A
ENSG00000108821	2772.8	0.595662	3.82035e-09	2.96571e-07	COL1A1
ENSG00000009950	172.859	0.802904	3.86601e-09	2.98961e-07	MLXIPL
ENSG00000248746	1860.75	0.610791	3.91844e-09	3.01855e-07	ACTN3
ENSG00000006062	413.312	-0.61714	4.10364e-09	3.14915e-07	MAP3K14
ENSG00000141384	1887	-0.369086	4.23958e-09	3.2411e-07	TAF4B
ENSG00000022556	6118.09	-2.99722	4.3401e-09	3.29597e-07	NLRP2
ENSG00000101337	2490.11	-0.512555	4.36052e-09	3.29597e-07	TM9SF4
ENSG00000172201	275.998	0.94406	4.34437e-09	3.29597e-07	ID4
ENSG00000276791	147.34	0.839436	4.52249e-09	3.40559e-07
ENSG00000234284	214.788	0.680319	4.54462e-09	3.40948e-07	ZNF879
ENSG00000181392	401.085	0.65534	4.62983e-09	3.46049e-07	SYNE4
ENSG00000157766	99.503	1.1916	5.04689e-09	3.75825e-07	ACAN
ENSG00000167291	8514.45	-0.303596	5.26478e-09	3.90604e-07	TBC1D16
ENSG00000070182	164.593	0.869588	5.3668e-09	3.96709e-07	SPTB
ENSG00000148680	3306.43	-0.675456	5.64583e-09	4.15806e-07	HTR7
ENSG00000104059	456.463	-0.543073	5.82337e-09	4.25762e-07	FAM189A1
ENSG00000153071	202.009	-0.753528	5.8078e-09	4.25762e-07	DAB2
ENSG00000154760	971.609	-0.871682	6.08562e-09	4.43324e-07	SLFN13
ENSG00000146278	1605.56	0.508078	6.28361e-09	4.56095e-07	PNRC1
ENSG00000116661	1441.68	0.742875	6.33118e-09	4.57895e-07	FBXO2
ENSG00000129757	326.65	0.800784	6.92363e-09	4.98948e-07	CDKN1C
ENSG00000230795	70.1347	1.26247	7.04142e-09	5.05624e-07	HLA-K
ENSG00000133612	1759.77	-0.461575	7.19579e-09	5.1487e-07	AGAP3
ENSG00000197852	1037.61	0.509088	8.00389e-09	5.70661e-07	INKA2
ENSG00000137955	6484.85	-0.58253	8.43317e-09	5.99142e-07	RABGGTB
ENSG00000185022	299.886	-0.761206	8.76278e-09	6.20368e-07	MAFF
ENSG00000187720	418.936	0.561042	9.21457e-09	6.50064e-07	THSD4
ENSG00000163694	3565.67	-0.532295	9.38768e-09	6.5996e-07	RBM47
ENSG00000172428	1506.26	-0.512223	9.49372e-09	6.6509e-07	COPS9
ENSG00000148841	882.55	-0.511127	9.77326e-09	6.82296e-07	ITPRIP
ENSG00000126822	4746	-0.463994	9.85831e-09	6.85852e-07	PLEKHG3
ENSG00000113356	7447.51	-0.530624	1.01836e-08	7.06037e-07	POLR3G
ENSG00000067225	39699.4	0.437323	1.05511e-08	7.29005e-07	PKM
ENSG00000101144	394.331	0.984636	1.05895e-08	7.29152e-07	BMP7
ENSG00000145687	833.45	0.477246	1.07387e-08	7.36903e-07	SSBP2
ENSG00000143333	613.644	-0.686662	1.1162e-08	7.63347e-07	RGS16
ENSG00000154310	3328.08	-0.364288	1.12504e-08	7.6678e-07	TNIK
ENSG00000154736	111.982	-1.45839	1.13719e-08	7.72446e-07	ADAMTS5
ENSG00000133321	84.676	1.0645	1.19258e-08	8.07341e-07	PLAAT4
ENSG00000164032	20791.9	-0.422703	1.20594e-08	8.13644e-07	H2AZ1
ENSG00000087076	221.029	0.613352	1.21621e-08	8.1783e-07	HSD17B14
ENSG00000072201	290.888	0.599131	1.23043e-08	8.24632e-07	LNX1
ENSG00000132749	878.658	0.531543	1.26311e-08	8.43725e-07	TESMIN
ENSG00000170549	62.2515	1.10097	1.27879e-08	8.51366e-07	IRX1
ENSG00000130203	13376.9	0.373295	1.31337e-08	8.71504e-07	APOE
ENSG00000106631	72.6112	-1.72156	1.361e-08	9.00138e-07	MYL7
ENSG00000023041	1014.77	-0.470974	1.37218e-08	9.04562e-07	ZDHHC6
ENSG00000161958	242.144	1.10996	1.37811e-08	9.055e-07	FGF11
ENSG00000185885	3956.01	0.534148	1.45908e-08	9.55577e-07	IFITM1
ENSG00000185633	33.7922	1.47297	1.50899e-08	9.8506e-07	NDUFA4L2
ENSG00000128656	1472.9	-0.41302	1.54215e-08	1.00021e-06	CHN1
ENSG00000182872	4191.14	-0.625276	1.54056e-08	1.00021e-06	RBM10
ENSG00000078596	958.024	-0.44433	1.60065e-08	1.03481e-06	ITM2A
ENSG00000235890	151.24	1.07511	1.66793e-08	1.07485e-06	TSPEAR-AS1
ENSG00000144063	85.2406	-1.35907	1.69804e-08	1.09076e-06	MALL
ENSG00000143951	494.939	-0.51709	1.70891e-08	1.09425e-06	WDPCP
ENSG00000261804	8.97738	3.54894	1.71578e-08	1.09516e-06
ENSG00000134954	2601.81	-0.469764	1.77249e-08	1.12777e-06	ETS1
ENSG00000198932	277.551	0.657784	1.78033e-08	1.12919e-06	GPRASP1
ENSG00000131467	3523.55	-0.44391	1.78717e-08	1.12996e-06	PSME3
ENSG00000116455	1836.98	-0.545281	1.86055e-08	1.17267e-06	WDR77
ENSG00000130433	110.8	1.08515	1.93055e-08	1.21299e-06	CACNG6
ENSG00000134917	966.097	-0.739324	2.05601e-08	1.28379e-06	ADAMTS8
ENSG00000171617	524.172	-0.542663	2.05491e-08	1.28379e-06	ENC1
ENSG00000184261	444.151	0.865772	2.09939e-08	1.30682e-06	KCNK12
ENSG00000179593	17.3103	1.98124	2.15678e-08	1.3384e-06	ALOX15B
ENSG00000183741	2348.13	-0.454288	2.18701e-08	1.35299e-06	CBX6
ENSG00000256576	16.002	-7.01835	2.3497e-08	1.44917e-06	LINC02361
ENSG00000165300	269.734	0.971807	2.37905e-08	1.46279e-06	SLITRK5
ENSG00000101276	147.524	0.72947	2.54569e-08	1.56048e-06	SLC52A3
ENSG00000105251	81.8472	1.22348	2.5956e-08	1.58624e-06	SHD
ENSG00000145685	2956.13	-0.365552	2.69981e-08	1.64492e-06	LHFPL2
ENSG00000168421	251.655	-1.11941	2.708e-08	1.64493e-06	RHOH
ENSG00000155189	6351.03	-0.300238	2.77139e-08	1.67836e-06	AGPAT5
ENSG00000177455	23.7198	1.65354	2.83291e-08	1.71046e-06	CD19
ENSG00000122507	1818.95	0.568893	2.87227e-08	1.72904e-06	BBS9
ENSG00000182253	357.819	-0.63038	3.0952e-08	1.85767e-06	SYNM
ENSG00000114019	2748.18	-0.537408	3.20495e-08	1.91782e-06	AMOTL2
ENSG00000144410	20.6617	1.95076	3.46465e-08	2.06707e-06	CPO
ENSG00000198176	3239.8	-0.478927	3.53332e-08	2.1018e-06	TFDP1
ENSG00000111276	1544.32	0.432793	3.69746e-08	2.18707e-06	CDKN1B
ENSG00000166347	2114.29	-0.313559	3.69841e-08	2.18707e-06	CYB5A
ENSG00000187210	673.332	0.546664	3.78957e-08	2.2344e-06	GCNT1
ENSG00000260834	1016.75	0.781428	3.87641e-08	2.27892e-06
ENSG00000128285	73.6389	-1.36829	4.18128e-08	2.45098e-06	MCHR1
ENSG00000124225	646.92	-0.533263	4.19673e-08	2.45289e-06	PMEPA1
ENSG00000168016	731.592	0.931835	4.44863e-08	2.59259e-06	TRANK1
ENSG00000246082	591.918	0.558112	4.5242e-08	2.62901e-06	NUDT16P1
ENSG00000158292	369.738	0.545942	4.60735e-08	2.66961e-06	GPR153
ENSG00000145860	3665.74	-0.35548	5.0306e-08	2.90647e-06	RNF145
ENSG00000204385	150.873	0.728645	5.30674e-08	3.05723e-06	SLC44A4
ENSG00000258545	49.2904	1.18692	5.46742e-08	3.1408e-06	RHOXF1-AS1
ENSG00000233608	24.3579	-6.66087	5.55483e-08	3.18192e-06	TWIST2
ENSG00000109436	146.13	-1.19346	5.74821e-08	3.28334e-06	TBC1D9
ENSG00000088298	886.903	0.419113	5.92901e-08	3.37702e-06	EDEM2
ENSG00000061337	464.426	-0.695682	6.15029e-08	3.49316e-06	LZTS1
ENSG00000106536	51.2724	1.20628	6.23941e-08	3.53379e-06	POU6F2
ENSG00000102032	323.229	0.513148	6.29834e-08	3.55715e-06	RENBP
ENSG00000057935	4320.39	0.315031	6.55919e-08	3.69409e-06	MTA3
ENSG00000154188	113.319	-1.01384	6.71132e-08	3.76921e-06	ANGPT1
ENSG00000115828	736.667	0.749571	7.06565e-08	3.95716e-06	QPCT
ENSG00000099377	143.077	0.758085	7.09634e-08	3.96331e-06	HSD3B7
ENSG00000052749	3209.21	-0.568853	7.27495e-08	4.04061e-06	RRP12
ENSG00000138386	1847.4	-0.45848	7.25503e-08	4.04061e-06	NAB1
ENSG00000214336	529.278	0.700719	7.29857e-08	4.04256e-06	FOXI3
ENSG00000240694	521.028	-0.582051	7.40814e-08	4.09198e-06	PNMA2
ENSG00000196756	1279.09	-0.389877	7.50988e-08	4.13681e-06	SNHG17
ENSG00000158220	411.219	-0.529236	7.54721e-08	4.14253e-06	ESYT3
ENSG00000196569	530.777	0.707087	7.56146e-08	4.14253e-06	LAMA2
ENSG00000233098	960.751	0.590838	8.2777e-08	4.52259e-06	CCDC144NL-AS1
ENSG00000166501	1090.43	0.55337	8.3168e-08	4.53164e-06	PRKCB
ENSG00000064692	418.514	0.617353	8.50133e-08	4.61967e-06	SNCAIP
ENSG00000130724	1615.98	0.376097	8.84119e-08	4.7914e-06	CHMP2A
ENSG00000204970	30.5937	1.7742	8.87839e-08	4.79863e-06	PCDHA1
ENSG00000130193	40.2063	-8.35037	9.14003e-08	4.92087e-06	THEM6
ENSG00000166803	953.084	-0.593696	9.15351e-08	4.92087e-06	PCLAF
ENSG00000138166	886.816	-0.610949	9.26498e-08	4.96751e-06	DUSP5
ENSG00000104738	15508.1	-0.451702	9.40549e-08	5.02944e-06	MCM4
ENSG00000229544	1609.39	-0.625799	9.56501e-08	5.10117e-06	NKX1-2
ENSG00000090013	991.76	0.418597	9.72475e-08	5.17264e-06	BLVRB
ENSG00000253716	61.9623	-1.27497	9.76277e-08	5.17916e-06	MINCR
ENSG00000125630	3241.66	-0.379468	1.03306e-07	5.45165e-06	POLR1B
ENSG00000231689	199.048	-2.86053	1.03231e-07	5.45165e-06	LINC01090
ENSG00000110108	662.084	-0.577879	1.05937e-07	5.57583e-06	TMEM109
ENSG00000169418	564.017	-0.611523	1.07396e-07	5.63787e-06	NPR1
ENSG00000151474	1265.65	-0.555988	1.08702e-07	5.66208e-06	FRMD4A
ENSG00000197183	849.999	-0.532726	1.08421e-07	5.66208e-06	NOL4L
ENSG00000246263	122.988	0.954586	1.08375e-07	5.66208e-06	UBR5-AS1
ENSG00000166573	97.9856	-0.95679	1.11866e-07	5.81183e-06	GALR1
ENSG00000198805	3102.67	-0.588841	1.17466e-07	6.08703e-06	PNP
ENSG00000150394	297.456	0.657818	1.18293e-07	6.11412e-06	CDH8
ENSG00000135480	289.118	0.636526	1.19998e-07	6.18635e-06	KRT7
ENSG00000124098	794.336	0.555929	1.28069e-07	6.58555e-06	FAM210B
ENSG00000262096	25.0686	2.21399	1.30091e-07	6.67248e-06	PCDHB19P
ENSG00000163171	1603.49	-0.709465	1.30442e-07	6.67343e-06	CDC42EP3
ENSG00000243156	1165.59	-0.334456	1.30865e-07	6.67812e-06	MICAL3
ENSG00000035403	25157.9	-0.447293	1.31893e-07	6.7135e-06	VCL
ENSG00000151650	250.612	0.772368	1.35379e-07	6.87358e-06	VENTX
ENSG00000137801	3760.77	-0.612031	1.38501e-07	7.01435e-06	THBS1
ENSG00000278705	7846.94	-0.433612	1.42436e-07	7.19551e-06	H4C2
ENSG00000079215	1261.43	-0.66537	1.4553e-07	7.31505e-06	SLC1A3
ENSG00000175305	275.978	-0.724398	1.45269e-07	7.31505e-06	CCNE2
ENSG00000275538	94.4767	-1.13282	1.50143e-07	7.52814e-06	RNVU1-19
ENSG00000141096	68.3663	1.61713	1.54226e-07	7.71363e-06	DPEP3
ENSG00000120690	561.339	0.443002	1.57334e-07	7.84951e-06	ELF1
ENSG00000144840	911.437	-0.571714	1.60094e-07	7.96195e-06	RABL3
ENSG00000170271	173.516	0.641305	1.6038e-07	7.96195e-06	FAXDC2
ENSG00000198719	139.684	1.05167	1.6465e-07	8.15382e-06	DLL1
ENSG00000204065	112.64	-1.50395	1.74385e-07	8.61469e-06	TCEAL5
ENSG00000112242	2553.78	-0.307265	1.91073e-07	9.41595e-06	E2F3
ENSG00000232956	1722.21	-0.474539	1.92132e-07	9.44501e-06	SNHG15
ENSG00000102001	63.374	1.17971	2.02451e-07	9.91171e-06	CACNA1F
ENSG00000245532	1471.11	0.781925	2.02612e-07	9.91171e-06	NEAT1
ENSG00000132297	615.986	0.847161	2.03521e-07	9.93202e-06	HHLA1
ENSG00000169180	4467.36	-0.291645	2.09757e-07	1.02116e-05	XPO6
ENSG00000177108	2174.88	-0.423963	2.1484e-07	1.04128e-05	ZDHHC22
ENSG00000185664	3680.97	0.379298	2.15444e-07	1.04128e-05	PMEL
ENSG00000249267	15.2679	2.14863	2.15164e-07	1.04128e-05	LINC00939
ENSG00000143319	1484.33	-0.375102	2.15987e-07	1.0414e-05	ISG20L2
ENSG00000161513	1072.06	0.487142	2.16815e-07	1.04289e-05	FDXR
ENSG00000138944	496.24	-0.722986	2.18666e-07	1.04928e-05	SHISAL1
ENSG00000006756	387.392	0.475399	2.21243e-07	1.05912e-05	ARSD
ENSG00000183722	605.483	-0.911151	2.25511e-07	1.07699e-05	LHFPL6
ENSG00000138380	215.695	0.729928	2.33269e-07	1.10932e-05	CARF
ENSG00000177468	12.3485	2.26472	2.33385e-07	1.10932e-05	OLIG3
ENSG00000130287	202.371	0.596247	2.37088e-07	1.12427e-05	NCAN
ENSG00000213096	1981.25	-0.806316	2.38566e-07	1.12862e-05	ZNF254
ENSG00000236824	125.695	-0.956521	2.4138e-07	1.13925e-05	BCYRN1
ENSG00000106018	175.938	2.28425	2.52743e-07	1.18547e-05	VIPR2
ENSG00000129003	2669.48	0.519329	2.52943e-07	1.18547e-05	VPS13C
ENSG00000174840	716.379	-0.548296	2.51994e-07	1.18547e-05	PDE12
ENSG00000013563	513.104	0.407511	2.54513e-07	1.19005e-05	DNASE1L1
ENSG00000177192	1461.32	-0.447612	2.63229e-07	1.22795e-05	PUS1
ENSG00000090097	402.243	0.464947	2.66973e-07	1.24254e-05	PCBP4
ENSG00000174343	137.167	-1.27791	2.80309e-07	1.30159e-05	CHRNA9
ENSG00000103485	3502.47	0.281277	2.83808e-07	1.3148e-05	QPRT
ENSG00000105281	10575.8	-0.36869	2.97762e-07	1.37628e-05	SLC1A5
ENSG00000109107	2218.83	0.485868	3.00186e-07	1.3843e-05	ALDOC
ENSG00000104635	13698.8	-0.34639	3.04801e-07	1.40237e-05	SLC39A14
ENSG00000204262	2510.07	-0.645535	3.16054e-07	1.45082e-05	COL5A2
ENSG00000137266	1163.38	-0.364157	3.26919e-07	1.49727e-05	SLC22A23
ENSG00000122965	2707.82	-0.611772	3.32669e-07	1.52015e-05	RBM19
ENSG00000254221	114.216	0.922288	3.36752e-07	1.53531e-05	PCDHGB1
ENSG00000125386	832.204	-0.415857	3.56701e-07	1.62259e-05	FAM193A
ENSG00000166016	576.912	-0.687406	3.61363e-07	1.64008e-05	ABTB2
ENSG00000154556	825.794	-0.759591	3.63188e-07	1.64465e-05	SORBS2
ENSG00000105642	267.435	0.856779	3.74829e-07	1.69355e-05	KCNN1
ENSG00000108852	1265.52	-0.368036	4.09713e-07	1.84702e-05	MPP2
ENSG00000182040	78.7927	0.975606	4.11303e-07	1.85003e-05	USH1G
ENSG00000106078	2494.03	0.481021	4.13518e-07	1.85585e-05	COBL
ENSG00000180340	518.493	-0.650034	4.23984e-07	1.89858e-05	FZD2
ENSG00000105290	347.79	0.753675	4.28052e-07	1.91043e-05	APLP1
ENSG00000198142	1630.67	-0.441069	4.2853e-07	1.91043e-05	SOWAHC
ENSG00000130529	261.814	0.621713	4.2973e-07	1.91154e-05	TRPM4
ENSG00000104369	966.132	-0.443887	4.33788e-07	1.92533e-05	JPH1
ENSG00000145248	102.164	-1.2368	4.35613e-07	1.92917e-05	SLC10A4
ENSG00000007237	626.8	0.54625	4.47723e-07	1.97844e-05	GAS7
ENSG00000133816	154.279	-0.968848	4.62582e-07	2.03516e-05	MICAL2
ENSG00000166165	5760.21	0.270608	4.61715e-07	2.03516e-05	CKB
ENSG00000172508	39.7229	1.39444	4.70506e-07	2.0655e-05	CARNS1
ENSG00000188868	111.439	1.25699	4.78474e-07	2.0959e-05	ZNF563
ENSG00000105926	3231.93	-0.444188	4.80106e-07	2.09848e-05	MPP6
ENSG00000249395	148.301	0.960254	4.85256e-07	2.11639e-05	CASC9
ENSG00000179542	614.143	0.625911	4.93571e-07	2.14578e-05	SLITRK4
ENSG00000224420	127.497	-1.1734	4.9413e-07	2.14578e-05	ADM5
ENSG00000196767	62.3652	1.12876	4.95405e-07	2.14668e-05	POU3F4
ENSG00000155755	1499.82	-0.484571	5.05696e-07	2.18656e-05	TMEM237
ENSG00000142871	2199.82	-0.444087	5.10006e-07	2.20047e-05	CCN1
ENSG00000180694	1843.04	0.527552	5.12602e-07	2.20693e-05	TMEM64
ENSG00000071655	2295.66	-0.373122	5.22531e-07	2.24009e-05	MBD3
ENSG00000132698	647.374	0.428365	5.22314e-07	2.24009e-05	RAB25
ENSG00000070814	9070.06	-0.415888	5.2445e-07	2.24353e-05	TCOF1
ENSG00000137486	1006.78	0.744543	5.26389e-07	2.24704e-05	ARRB1
ENSG00000105048	2026.51	0.328535	5.30604e-07	2.26024e-05	TNNT1
ENSG00000127415	69.0917	0.945822	5.38599e-07	2.28944e-05	IDUA
ENSG00000141682	6845.38	0.333276	5.40736e-07	2.29368e-05	PMAIP1
ENSG00000170962	299.029	-0.572995	5.4736e-07	2.31689e-05	PDGFD
ENSG00000120800	5484.76	-0.506067	5.50133e-07	2.32373e-05	UTP20
ENSG00000105419	1212.1	0.541544	5.52763e-07	2.32995e-05	MEIS3
ENSG00000155760	20255.7	-0.307056	5.60759e-07	2.35871e-05	FZD7
ENSG00000163399	14633.4	-0.279387	5.69934e-07	2.39229e-05	ATP1A1
ENSG00000242125	7638.63	-0.382673	5.93269e-07	2.48505e-05	SNHG3
ENSG00000166582	3592.9	-0.476321	6.08002e-07	2.53685e-05	CENPV
ENSG00000172116	16.1059	2.00653	6.08158e-07	2.53685e-05	CD8B
ENSG00000167721	7564.88	-0.539154	6.14872e-07	2.5587e-05	TSR1
ENSG00000170703	163.808	0.840522	6.15941e-07	2.5587e-05	TTLL6
ENSG00000119900	1387.68	-0.539752	6.32438e-07	2.62182e-05	OGFRL1
ENSG00000141076	1486.28	-0.499831	6.33948e-07	2.62267e-05	UTP4
ENSG00000105668	42.2987	1.29197	6.49993e-07	2.68352e-05	UPK1A
ENSG00000070759	619.84	0.394486	6.82198e-07	2.81071e-05	TESK2
ENSG00000279159	29.2014	1.55726	6.85584e-07	2.81889e-05
ENSG00000163286	54.0446	1.21257	7.04145e-07	2.88929e-05	ALPG
ENSG00000007392	2720.96	-0.298952	7.22732e-07	2.95952e-05	LUC7L
ENSG00000068078	837.849	0.507258	7.39923e-07	3.02376e-05	FGFR3
ENSG00000138760	3521.19	0.352283	7.52585e-07	3.06927e-05	SCARB2
ENSG00000101361	13888.2	-0.39025	7.60344e-07	3.09463e-05	NOP56
ENSG00000171940	6064.59	0.313617	7.62508e-07	3.09717e-05	ZNF217
ENSG00000076003	8402.35	-0.329176	7.68725e-07	3.10124e-05	MCM6
ENSG00000158161	1459.21	-0.341127	7.66229e-07	3.10124e-05	EYA3
ENSG00000169908	40.1573	-1.81065	7.68269e-07	3.10124e-05	TM4SF1
ENSG00000223658	10.6174	2.50654	7.69681e-07	3.10124e-05	C1GALT1C1L
ENSG00000145087	365.538	-0.712776	7.71591e-07	3.10272e-05	STXBP5L
ENSG00000161835	99.2024	1.10393	7.83971e-07	3.14621e-05	TAMALIN
ENSG00000106460	2804.87	0.307777	7.89529e-07	3.15592e-05	TMEM106B
ENSG00000164466	3969.35	-0.296383	7.89392e-07	3.15592e-05	SFXN1
ENSG00000185483	4728.17	-0.313991	7.9682e-07	3.17874e-05	ROR1
ENSG00000215193	2413.11	-0.41354	8.01371e-07	3.19057e-05	PEX26
ENSG00000047365	171.432	-0.91572	8.13948e-07	3.22786e-05	ARAP2
ENSG00000222365	229.866	-0.728602	8.13666e-07	3.22786e-05	SNORD12B
ENSG00000281406	144.938	-0.910078	8.17689e-07	3.23631e-05	BLACAT1
ENSG00000169436	214.751	-0.672734	8.22611e-07	3.24939e-05	COL22A1
ENSG00000249790	8176.17	0.295976	8.28138e-07	3.26481e-05
ENSG00000130816	7909.24	-0.365489	8.38678e-07	3.2999e-05	DNMT1
ENSG00000139211	227.825	-0.866826	8.49164e-07	3.33463e-05	AMIGO2
ENSG00000197093	163.796	0.635222	8.59762e-07	3.36966e-05	GAL3ST4
ENSG00000138074	3791.23	-0.392623	8.61957e-07	3.37169e-05	SLC5A6
ENSG00000199879	109.389	-0.813915	8.81507e-07	3.44147e-05	RNVU1-22
ENSG00000145020	1078.95	0.712573	8.9162e-07	3.46749e-05	AMT
ENSG00000240563	42482	-0.484529	8.91425e-07	3.46749e-05	L1TD1
ENSG00000171425	1712.69	0.406979	9.10068e-07	3.5324e-05	ZNF581
ENSG00000136960	143.344	0.821196	9.44964e-07	3.66078e-05	ENPP2
ENSG00000112246	39.9908	-1.43392	9.54785e-07	3.69171e-05	SIM1
ENSG00000222724	192.894	-0.864108	9.64803e-07	3.72329e-05	RNU2-63P
ENSG00000111252	2168.41	-0.39502	9.83382e-07	3.78771e-05	SH2B3
ENSG00000165271	3185.8	-0.492943	9.87957e-07	3.79806e-05	NOL6
ENSG00000173531	102.202	0.82083	1.01329e-06	3.88801e-05	MST1
ENSG00000196267	569.51	0.52406	1.02215e-06	3.91452e-05	ZNF836
ENSG00000146281	586.951	-0.635778	1.03689e-06	3.96345e-05	PM20D2
ENSG00000142669	1019.12	0.362792	1.08033e-06	4.12166e-05	SH3BGRL3
ENSG00000145604	3886.56	-0.361497	1.08589e-06	4.13503e-05	SKP2
ENSG00000164045	4344.98	-0.463576	1.09933e-06	4.17828e-05	CDC25A
ENSG00000261040	32.661	-1.98356	1.12448e-06	4.2658e-05	WFDC21P
ENSG00000228709	230.703	0.93308	1.12915e-06	4.27544e-05	LINC02575
ENSG00000137573	482.235	0.754504	1.16871e-06	4.41695e-05	SULF1
ENSG00000053372	2683.42	-0.560842	1.17954e-06	4.44949e-05	MRTO4
ENSG00000169169	1138.37	0.50697	1.18442e-06	4.45954e-05	CPT1C
ENSG00000132382	6110.87	-0.511801	1.19018e-06	4.47286e-05	MYBBP1A
ENSG00000146918	6338.56	0.235172	1.20309e-06	4.50452e-05	NCAPG2
ENSG00000196604	54.3791	2.74673	1.20292e-06	4.50452e-05	POTEF
ENSG00000142765	261.146	0.68629	1.20743e-06	4.51237e-05	SYTL1
ENSG00000145555	10199.6	0.400934	1.24646e-06	4.62385e-05	MYO10
ENSG00000148426	289.528	-0.699648	1.24581e-06	4.62385e-05	PROSER2
ENSG00000164692	4655.11	0.37366	1.24075e-06	4.62385e-05	COL1A2
ENSG00000165795	590.848	0.734275	1.24458e-06	4.62385e-05	NDRG2
ENSG00000175832	3487.05	-0.395222	1.26751e-06	4.68599e-05	ETV4
ENSG00000180155	46.9278	-8.5735	1.26787e-06	4.68599e-05	LYNX1
ENSG00000184731	856.504	-0.509299	1.30302e-06	4.80707e-05	FAM110C
ENSG00000101412	1873.95	-0.4529	1.32829e-06	4.89131e-05	E2F1
ENSG00000196263	10.0517	-6.35483	1.33475e-06	4.90611e-05	ZNF471
ENSG00000205531	6875.56	-0.230872	1.33832e-06	4.91027e-05	NAP1L4
ENSG00000226752	610.173	-0.489639	1.34229e-06	4.91586e-05	CUTALP
ENSG00000165684	984.785	-0.456742	1.35062e-06	4.93738e-05	SNAPC4
ENSG00000197721	122.512	-0.998795	1.40198e-06	5.11581e-05	CR1L
ENSG00000186314	355.639	0.655152	1.40638e-06	5.12258e-05	PRELID2
ENSG00000224531	944.1	-0.362958	1.41035e-06	5.12776e-05	SMIM13
ENSG00000221500	92.3066	-0.935427	1.44099e-06	5.22971e-05	SNORD100
ENSG00000130751	203.823	0.654352	1.48306e-06	5.37269e-05	NPAS1
ENSG00000198554	6009.33	0.29921	1.50086e-06	5.42738e-05	WDHD1
ENSG00000107554	1471.36	0.353862	1.52679e-06	5.51125e-05	DNMBP
ENSG00000160888	3387.08	-0.367548	1.53689e-06	5.52784e-05	IER2
ENSG00000168938	400.333	0.481903	1.5359e-06	5.52784e-05	PPIC
ENSG00000104112	2718.19	-0.419521	1.56732e-06	5.61722e-05	SCG3
ENSG00000186994	137.173	0.8223	1.56495e-06	5.61722e-05	KANK3
ENSG00000204634	1118.08	-0.377014	1.57313e-06	5.628e-05	TBC1D8
ENSG00000206073	132.559	-1.15483	1.57947e-06	5.64065e-05	SERPINB4
ENSG00000185156	202.406	0.609311	1.6232e-06	5.78652e-05	MFSD6L
ENSG00000133101	77.7751	1.06127	1.64918e-06	5.86873e-05	CCNA1
ENSG00000180425	184.206	0.594432	1.66543e-06	5.91611e-05	C11orf71
ENSG00000141052	233.27	-1.08163	1.67886e-06	5.95329e-05	MYOCD
ENSG00000184787	4184.77	-0.274117	1.68526e-06	5.96546e-05	UBE2G2
ENSG00000102935	1903.29	-0.395931	1.71438e-06	6.04725e-05	ZNF423
ENSG00000228223	617.577	0.674652	1.71359e-06	6.04725e-05	HCG11
ENSG00000184990	1920.56	-0.294269	1.75952e-06	6.1956e-05	SIVA1
ENSG00000174460	90.253	-1.01947	1.76962e-06	6.22028e-05	ZCCHC12
ENSG00000184009	93764.2	-0.285829	1.78365e-06	6.25865e-05	ACTG1
ENSG00000107742	166.541	0.789814	1.82485e-06	6.39205e-05	SPOCK2
ENSG00000145730	2323.23	0.291811	1.88727e-06	6.59922e-05	PAM
ENSG00000115194	232.501	0.719856	1.89143e-06	6.60228e-05	SLC30A3
ENSG00000250658	8.96978	-6.18394	1.90669e-06	6.64399e-05
ENSG00000161791	1424.66	-0.384554	1.91918e-06	6.67456e-05	FMNL3
ENSG00000263400	121.597	0.675248	1.9221e-06	6.67456e-05	TMEM220-AS1
ENSG00000146535	4044.06	-0.343121	1.9955e-06	6.9175e-05	GNA12
ENSG00000180776	6023.82	-0.33897	2.00839e-06	6.95019e-05	ZDHHC20
ENSG00000104892	120.458	0.787971	2.02017e-06	6.97896e-05	KLC3
ENSG00000090565	1354.12	-0.335677	2.02863e-06	6.98418e-05	RAB11FIP3
ENSG00000100968	1557.09	0.703663	2.02849e-06	6.98418e-05	NFATC4
ENSG00000111247	1714.2	-0.359808	2.07126e-06	7.11878e-05	RAD51AP1
ENSG00000136699	3160.04	-0.364228	2.08207e-06	7.14372e-05	SMPD4
ENSG00000169093	1899.16	0.488705	2.09456e-06	7.1743e-05	ASMTL
ENSG00000101000	682.56	0.455606	2.12885e-06	7.27936e-05	PROCR
ENSG00000121931	949.069	0.589904	2.13611e-06	7.29178e-05	LRIF1
ENSG00000148908	182.26	0.707746	2.15403e-06	7.33343e-05	RGS10
ENSG00000171759	191.048	0.806079	2.1556e-06	7.33343e-05	PAH
ENSG00000134595	767.745	-0.465752	2.16851e-06	7.36488e-05	SOX3
ENSG00000173114	26.5049	-1.689	2.17746e-06	7.3828e-05	LRRN3
ENSG00000058091	1615.09	-0.355449	2.19397e-06	7.42626e-05	CDK14
ENSG00000183908	177.487	-1.12405	2.27737e-06	7.69561e-05	LRRC55
ENSG00000125931	39.971	-1.42779	2.2934e-06	7.73677e-05	CITED1
ENSG00000157150	238.633	-0.957709	2.3238e-06	7.82619e-05	TIMP4
ENSG00000087116	345.432	0.630334	2.34192e-06	7.87403e-05	ADAMTS2
ENSG00000182916	661.44	0.371956	2.36046e-06	7.9231e-05	TCEAL7
ENSG00000138162	1376.7	-0.503692	2.39305e-06	8.0191e-05	TACC2
ENSG00000134780	308.683	-0.545633	2.49473e-06	8.34594e-05	DAGLA
ENSG00000115339	705.789	0.485778	2.55954e-06	8.54852e-05	GALNT3
ENSG00000167861	283.126	0.54061	2.57172e-06	8.57497e-05	HID1
ENSG00000049246	236.273	0.94637	2.58679e-06	8.61094e-05	PER3
ENSG00000159899	391.676	0.495342	2.59226e-06	8.61486e-05	NPR2
ENSG00000136111	3210.92	-0.307699	2.6081e-06	8.6532e-05	TBC1D4
ENSG00000109971	71108.9	-0.446168	2.61437e-06	8.65972e-05	HSPA8
ENSG00000169764	29876	0.320326	2.66978e-06	8.82871e-05	UGP2
ENSG00000223703	45.3116	-1.16645	2.69439e-06	8.89548e-05
ENSG00000065183	4248.02	-0.342473	2.71043e-06	8.91694e-05	WDR3
ENSG00000105447	2355.95	-0.472774	2.70586e-06	8.91694e-05	GRWD1
ENSG00000279117	382.445	0.816361	2.7142e-06	8.91694e-05
ENSG00000049239	751.728	0.407461	2.74e-06	8.98702e-05	H6PD
ENSG00000008513	348.924	-0.522217	2.76009e-06	9.03817e-05	ST3GAL1
ENSG00000156574	174.84	-0.858366	2.8059e-06	9.17325e-05	NODAL
ENSG00000115758	2942.98	-1.09898	2.84374e-06	9.28187e-05	ODC1
ENSG00000148158	1777.48	0.329056	2.89034e-06	9.41866e-05	SNX30
ENSG00000135763	2779.47	-0.41107	2.9373e-06	9.54338e-05	URB2
ENSG00000163584	5204.9	-0.524878	2.93811e-06	9.54338e-05	RPL22L1
ENSG00000276903	3676.19	-0.316371	2.96542e-06	9.61658e-05	H2AC16
ENSG00000166261	1704.34	-0.364718	3.00793e-06	9.73873e-05	ZNF202
ENSG00000186814	529.721	0.461535	3.05529e-06	9.87614e-05	ZSCAN30
ENSG00000100767	657.377	0.656924	3.06333e-06	9.88626e-05	PAPLN
ENSG00000049656	3613.29	-0.365434	3.07941e-06	9.92221e-05	CLPTM1L
ENSG00000117222	1581.36	-0.28658	3.14334e-06	0.00010112	RBBP5
ENSG00000281398	1327.13	-0.374908	3.24497e-06	0.000104223	SNHG4
ENSG00000176915	3200.66	-0.342821	3.26481e-06	0.000104693	ANKLE2
ENSG00000136933	899.93	-0.432326	3.28568e-06	0.000105194	RABEPK
ENSG00000004478	11679.3	-0.32545	3.38263e-06	0.000108126	FKBP4
ENSG00000214029	579.338	0.497666	3.38855e-06	0.000108143	ZNF891
ENSG00000237440	899.646	0.354219	3.40708e-06	0.000108562	ZNF737
ENSG00000163904	3039.63	0.320688	3.42671e-06	0.000109015	SENP2
ENSG00000187848	35.1607	1.13345	3.44423e-06	0.000109399	P2RX2
ENSG00000107796	111.442	0.815209	3.46123e-06	0.000109648	ACTA2
ENSG00000203668	8629.72	-0.417292	3.46298e-06	0.000109648	CHML
ENSG00000270069	188.961	-0.946412	3.49098e-06	0.000110361	MIR222HG
ENSG00000012779	107.774	0.732195	3.51107e-06	0.000110751	ALOX5
ENSG00000091947	752.075	0.532789	3.51433e-06	0.000110751	TMEM101
ENSG00000068976	348.736	0.740043	3.53905e-06	0.000111355	PYGM
ENSG00000213626	1301.49	0.36253	3.56528e-06	0.000112005	LBH
ENSG00000156959	1295.69	-0.618974	3.61741e-06	0.000113466	LHFPL4
ENSG00000060982	35785.4	-0.33344	3.63516e-06	0.000113845	BCAT1
ENSG00000139514	5303.79	-0.351362	3.68518e-06	0.000115232	SLC7A1
ENSG00000171793	4188.3	-0.348577	3.71417e-06	0.000115958	CTPS1
ENSG00000046647	611.39	-0.490164	3.73817e-06	0.000116526	GEMIN8
ENSG00000149591	6716.01	-0.974078	3.81267e-06	0.000118609	TAGLN
ENSG00000259943	233.88	0.52933	3.81676e-06	0.000118609
ENSG00000129951	944.399	0.612305	3.90689e-06	0.000121222	PLPPR3
ENSG00000171204	1867.61	-0.331862	3.9243e-06	0.000121575	TMEM126B
ENSG00000111669	25458.7	0.256908	3.96116e-06	0.000122528	TPI1
ENSG00000183963	486.203	0.455507	3.99327e-06	0.000123331	SMTN
ENSG00000112118	15630.9	-0.271563	4.07778e-06	0.000125748	MCM3
ENSG00000256542	22.3886	-7.50544	4.12803e-06	0.000127103
ENSG00000112658	2402.64	-0.30682	4.16304e-06	0.000127985	SRF
ENSG00000172782	31.3874	1.35831	4.20382e-06	0.000129041	FADS6
ENSG00000189057	1775.24	-0.67394	4.27249e-06	0.000130949	FAM111B
ENSG00000154864	735.533	-0.503062	4.32513e-06	0.000132361	PIEZO2
ENSG00000147100	1335.16	-0.601033	4.33445e-06	0.000132444	SLC16A2
ENSG00000165215	334.047	0.575878	4.36279e-06	0.000133108	CLDN3
ENSG00000116678	396.494	0.637611	4.38151e-06	0.000133477	LEPR
ENSG00000269404	380.434	-0.748981	4.41182e-06	0.000134197	SPIB
ENSG00000163431	70.091	1.0016	4.43815e-06	0.000134794	LMOD1
ENSG00000178033	54.2844	-1.34248	4.44574e-06	0.000134821	CALHM5
ENSG00000141504	1316.88	0.300232	4.45426e-06	0.000134876	SAT2
ENSG00000136937	4272.39	-0.280211	4.5095e-06	0.000136138	NCBP1
ENSG00000139433	1292.13	-0.469055	4.50414e-06	0.000136138	GLTP
ENSG00000161981	1262.84	-0.326069	4.60756e-06	0.00013889	SNRNP25
ENSG00000029534	1135.45	0.41056	4.62944e-06	0.00013934	ANK1
ENSG00000278630	471.943	-0.710846	4.6432e-06	0.000139546	LINC02335
ENSG00000170522	5514.75	-0.294918	4.66618e-06	0.000140027	ELOVL6
ENSG00000041802	2751.73	-0.410033	4.73583e-06	0.000141906	LSG1
ENSG00000267055	39.6464	1.07047	4.75753e-06	0.000142344
ENSG00000117318	2551.7	-0.56963	4.79158e-06	0.000143149	ID3
ENSG00000125531	108.169	0.8631	4.80017e-06	0.000143193	FNDC11
ENSG00000260362	492.56	1.23596	4.84668e-06	0.000144366
ENSG00000225470	1288.67	0.461299	4.90183e-06	0.000145793	JPX
ENSG00000146938	13300.7	-0.334218	4.91596e-06	0.000145997	NLGN4X
ENSG00000104763	1682.14	0.274826	4.95176e-06	0.000146844	ASAH1
ENSG00000171160	542.957	0.401834	5.00866e-06	0.000148312	MORN4
ENSG00000131203	1665.98	0.404226	5.03599e-06	0.000148902	IDO1
ENSG00000077238	1200.41	-0.457774	5.04538e-06	0.000148961	IL4R
ENSG00000164124	149.281	0.669359	5.07625e-06	0.000149653	TMEM144
ENSG00000102452	51.6764	-1.15528	5.09292e-06	0.000149924	NALCN
ENSG00000223768	213	0.53787	5.1504e-06	0.000151395	LINC00205
ENSG00000232907	81.0386	1.16964	5.17914e-06	0.000152017	DLGAP4-AS1
ENSG00000011422	434.977	-0.563216	5.19607e-06	0.000152169	PLAUR
ENSG00000117877	1816.45	-0.447794	5.19946e-06	0.000152169	POLR1G
ENSG00000086475	26425.1	-0.302278	5.26736e-06	0.000153932	SEPHS1
ENSG00000100314	11.0856	2.39715	5.30284e-06	0.000154744	CABP7
ENSG00000214114	789.196	-0.331675	5.34964e-06	0.000155884	MYCBP
ENSG00000070950	1268.8	-0.421824	5.39139e-06	0.000156873	RAD18
ENSG00000075673	92.1524	0.867252	5.42598e-06	0.000157458	ATP12A
ENSG00000169744	2104.33	0.457553	5.42717e-06	0.000157458	LDB2
ENSG00000171316	6622.85	-0.43348	5.43737e-06	0.000157527	CHD7
ENSG00000176912	343.892	0.674719	5.46226e-06	0.000157793	TYMSOS
ENSG00000205542	35480.8	-1.02526	5.46041e-06	0.000157793	TMSB4X
ENSG00000272686	193.813	0.606158	5.48166e-06	0.000158126	WASL-DT
ENSG00000160703	752.502	0.439499	5.56416e-06	0.000160269	NLRX1
ENSG00000205181	19.2634	-2.75095	5.57188e-06	0.000160269	LINC00654
ENSG00000103194	6707.31	-0.29979	5.58309e-06	0.000160362	USP10
ENSG00000198961	5198.77	0.315683	5.76006e-06	0.00016521	PJA2
ENSG00000138587	130.585	0.909684	5.81696e-06	0.000166604	MNS1
ENSG00000279114	110.136	0.676877	5.85006e-06	0.000167313
ENSG00000143499	248.151	-0.745475	5.87945e-06	0.000167915	SMYD2
ENSG00000126953	873.92	-0.384462	5.9182e-06	0.000168782	TIMM8A
ENSG00000182389	183.721	0.625994	5.92978e-06	0.000168873	CACNB4
ENSG00000101198	178.201	0.747753	5.9918e-06	0.000170398	NKAIN4
ENSG00000044574	14217.8	-0.37721	6.03725e-06	0.000171448	HSPA5
ENSG00000116285	2321.11	-0.341747	6.05871e-06	0.000171814	ERRFI1
ENSG00000183688	4025.55	-0.379587	6.10739e-06	0.000172951	RFLNB
ENSG00000155016	813.295	-0.511712	6.17772e-06	0.000174697	CYP2U1
ENSG00000132436	787.542	-0.545239	6.19974e-06	0.000175073	FIGNL1
ENSG00000102098	1596.74	-0.543541	6.23588e-06	0.000175846	SCML2
ENSG00000189060	4153.91	0.632318	6.2589e-06	0.000176249	H1-0
ENSG00000145041	2143.35	-0.251346	6.49549e-06	0.000182655	DCAF1
ENSG00000147485	142.037	-1.91457	6.6032e-06	0.000185419	PXDNL
ENSG00000152256	1242.58	0.732777	6.61223e-06	0.000185419	PDK1
ENSG00000187634	6.90005	3.24146	6.65788e-06	0.000186439	SAMD11
ENSG00000067533	2595.8	-0.388866	6.69578e-06	0.00018724	RRP15
ENSG00000179627	184.776	0.57387	6.74083e-06	0.000188238	ZBTB42
ENSG00000179041	1542.12	-0.475669	6.82734e-06	0.000190389	RRS1
ENSG00000063244	6715.9	-0.477158	7.01767e-06	0.000194886	U2AF2
ENSG00000148296	2443.69	-0.354646	7.00389e-06	0.000194886	SURF6
ENSG00000159403	234.163	0.602295	7.01294e-06	0.000194886	C1R
ENSG00000233937	293.053	0.51067	7.07869e-06	0.000196309
ENSG00000160208	7271.69	-0.35936	7.14116e-06	0.000197769	RRP1B
ENSG00000178222	47.6188	1.01183	7.17391e-06	0.000198402	RNF212
ENSG00000159674	41.262	1.14944	7.22144e-06	0.000199059	SPON2
ENSG00000168135	78.3009	0.76587	7.21341e-06	0.000199059	KCNJ4
ENSG00000198221	65.9387	0.840056	7.22733e-06	0.000199059	AFDN-DT
ENSG00000121900	123.797	0.935488	7.24711e-06	0.00019933	TMEM54
ENSG00000166473	143.089	0.858751	7.35886e-06	0.000202127	PKD1L2
ENSG00000105639	366.299	0.572057	7.43889e-06	0.000203767	JAK3
ENSG00000130707	3044.91	-0.354274	7.44515e-06	0.000203767	ASS1
ENSG00000232445	1980.4	-0.369135	7.44895e-06	0.000203767	EMSLR
ENSG00000171992	109.272	0.753264	7.52304e-06	0.000205514	SYNPO
ENSG00000134802	401.949	-0.459556	7.60677e-06	0.000207519	SLC43A3
ENSG00000164442	1114.99	0.481445	7.63478e-06	0.000208001	CITED2
ENSG00000105929	42.0216	1.09539	7.67079e-06	0.000208699	ATP6V0A4
ENSG00000144045	28.2909	1.27556	7.74256e-06	0.000210368	DQX1
ENSG00000171451	2672	-0.370557	7.82612e-06	0.000212351	DSEL
ENSG00000110107	3481.61	-0.312568	7.84988e-06	0.000212708	PRPF19
ENSG00000197905	2942.89	-0.438803	7.91402e-06	0.00021387	TEAD4
ENSG00000223745	276.451	0.768755	7.91364e-06	0.00021387	CCDC18-AS1
ENSG00000106066	1378.6	0.267825	7.99188e-06	0.000215684	CPVL
ENSG00000131969	341.948	1.57029	8.03976e-06	0.000216686	ABHD12B
ENSG00000164096	3338.23	0.374237	8.09545e-06	0.000217894	C4orf3
ENSG00000091129	218.649	0.586085	8.12641e-06	0.000218144	NRCAM
ENSG00000134352	1019.56	-0.38469	8.11657e-06	0.000218144	IL6ST
ENSG00000197702	711.469	-0.49424	8.14139e-06	0.000218254	PARVA
ENSG00000101846	319.565	-0.585394	8.19214e-06	0.000219031	STS
ENSG00000130477	4005.21	-0.370678	8.18738e-06	0.000219031	UNC13A
ENSG00000153395	10597	-0.245023	8.46503e-06	0.000226026	LPCAT1
ENSG00000254587	25.7089	1.72124	8.50033e-06	0.000226668
ENSG00000004139	455.738	-0.633276	8.5974e-06	0.000228953	SARM1
ENSG00000145626	111.565	0.722411	8.73721e-06	0.000232368	UGT3A1
ENSG00000172748	49.0902	-1.12908	8.77226e-06	0.000232992	ZNF596
ENSG00000213390	1990.41	0.291492	8.99727e-06	0.000238339	ARHGAP19
ENSG00000239713	99.7602	0.743246	8.99729e-06	0.000238339	APOBEC3G
ENSG00000170832	6409.8	0.241224	9.11721e-06	0.000241198	USP32
ENSG00000137166	207.6	-0.620509	9.18842e-06	0.000242763	FOXP4
ENSG00000136950	1340.35	-0.349187	9.21589e-06	0.000243169	ARPC5L
ENSG00000136450	17455.8	-0.361882	9.29537e-06	0.000244945	SRSF1
ENSG00000116237	8337.81	-0.348911	9.44568e-06	0.00024858	ICMT
ENSG00000170412	487.447	0.673986	9.50895e-06	0.000249918	GPRC5C
ENSG00000185532	1248.68	0.441742	9.5313e-06	0.000250178	PRKG1
ENSG00000198754	46.3368	1.10272	9.55296e-06	0.00025042	OXCT2
ENSG00000204160	1125.32	-0.329609	9.69787e-06	0.000253887	ZDHHC18
ENSG00000104325	666.965	0.316868	9.7426e-06	0.000254727	DECR1
ENSG00000226383	140.194	0.790507	9.75969e-06	0.000254842	LINC01876
ENSG00000229980	113.822	0.831031	9.81072e-06	0.000255842	TOB1-AS1
ENSG00000214140	25.26	1.25307	9.88934e-06	0.000257558	PRCD
ENSG00000268297	49.2057	1.58214	1.00683e-05	0.000261879	CLEC4GP1
ENSG00000196890	1249.21	-0.517224	1.0167e-05	0.000264105	H2BU1
ENSG00000151576	2892.1	-0.375213	1.0268e-05	0.000266041	QTRT2
ENSG00000186469	887.804	-0.540051	1.02591e-05	0.000266041	GNG2
ENSG00000182165	197.522	0.629159	1.0323e-05	0.000267123	TP53TG1
ENSG00000209042	136.076	-0.765847	1.04648e-05	0.000270096	SNORD12C
ENSG00000274090	630.878	0.600199	1.04634e-05	0.000270096
ENSG00000164574	740.37	-0.372648	1.05117e-05	0.00027096	GALNT10
ENSG00000102878	9.40029	2.62193	1.06103e-05	0.000273151	HSF4
ENSG00000174498	1939.44	-0.437248	1.09554e-05	0.000281673	IGDCC3
ENSG00000182870	29.4532	-7.9014	1.1023e-05	0.00028305	GALNT9
ENSG00000104381	1675.8	-0.558945	1.10659e-05	0.000283789	GDAP1
ENSG00000227946	409.412	0.442322	1.11097e-05	0.000284549
ENSG00000010610	180.443	0.654468	1.11816e-05	0.000286028	CD4
ENSG00000186416	636.684	-0.437962	1.13588e-05	0.000290191	NKRF
ENSG00000188112	1452.58	-0.370401	1.13791e-05	0.00029034	C6orf132
ENSG00000104863	50.5425	0.923433	1.14236e-05	0.000290739	LIN7B
ENSG00000248508	107.36	0.675915	1.14236e-05	0.000290739	SRP14-AS1
ENSG00000134874	2442.6	-0.297084	1.1595e-05	0.000294727	DZIP1
ENSG00000120860	149.896	0.566998	1.18294e-05	0.000300306	WASHC3
ENSG00000130513	159.89	0.664221	1.21388e-05	0.000307772	GDF15
ENSG00000127831	488.985	-0.560532	1.21594e-05	0.000307904	VIL1
ENSG00000171444	1305.22	-0.57783	1.21955e-05	0.000308432	MCC
ENSG00000131018	353.091	0.442698	1.2298e-05	0.000310634	SYNE1
ENSG00000235688	468.423	0.459714	1.23375e-05	0.000311239	SNTG2-AS1
ENSG00000188897	100.563	0.890069	1.23913e-05	0.000312204
ENSG00000119514	960.033	0.400939	1.2496e-05	0.000314055	GALNT12
ENSG00000133710	278.23	0.535286	1.2488e-05	0.000314055	SPINK5
ENSG00000126749	1008.78	-0.336958	1.25848e-05	0.000315893	EMG1
ENSG00000237172	264.416	0.507531	1.26621e-05	0.000317437	B3GNT9
ENSG00000188738	217.287	0.713308	1.28399e-05	0.000321493	FSIP2
ENSG00000171551	335.336	0.514962	1.29511e-05	0.000323874	ECEL1
ENSG00000132646	8437.7	-0.371607	1.29759e-05	0.00032409	PCNA
ENSG00000152061	5514.35	0.375937	1.30515e-05	0.000325575	RABGAP1L
ENSG00000197044	40.181	1.3537	1.32107e-05	0.000329139	ZNF441
ENSG00000176834	4663.8	-0.253629	1.33196e-05	0.000331441	VSIG10
ENSG00000166197	11043.2	-0.379319	1.34147e-05	0.000333394	NOLC1
ENSG00000115053	54326.6	-0.398845	1.36951e-05	0.000339943	NCL
ENSG00000111845	2030.33	-0.509971	1.37661e-05	0.000341284	PAK1IP1
ENSG00000176533	244.038	0.54713	1.37878e-05	0.000341401	GNG7
ENSG00000134594	120.288	-0.817842	1.39006e-05	0.000343771	RAB33A
ENSG00000163214	2111.92	-0.285243	1.39309e-05	0.000343844	DHX57
ENSG00000255026	27.1927	1.24694	1.39378e-05	0.000343844
ENSG00000164808	1584.44	-0.251004	1.39644e-05	0.000344078	SPIDR
ENSG00000163513	531.282	-0.425175	1.40567e-05	0.000345625	TGFBR2
ENSG00000262714	7.94229	3.08284	1.40615e-05	0.000345625
ENSG00000172818	122.439	0.67425	1.40931e-05	0.000345977	OVOL1
ENSG00000011201	8699.3	-0.417396	1.42475e-05	0.000349341	ANOS1
ENSG00000074410	255.238	-0.497063	1.43489e-05	0.0003514	CA12
ENSG00000112309	140.822	-0.767591	1.45247e-05	0.000354517	B3GAT2
ENSG00000127125	814.435	0.310594	1.45268e-05	0.000354517	PPCS
ENSG00000275395	100.126	0.937485	1.45291e-05	0.000354517	FCGBP
ENSG00000157483	3407.77	0.292626	1.45583e-05	0.000354799	MYO1E
ENSG00000101868	6079.36	-0.274476	1.46091e-05	0.000355606	POLA1
ENSG00000148840	2726.97	-0.409521	1.47242e-05	0.000357973	PPRC1
ENSG00000131153	1856.04	-0.295733	1.48459e-05	0.000360498	GINS2
ENSG00000172380	3155.12	-0.338764	1.49601e-05	0.000362833	GNG12
ENSG00000264164	193.949	0.564069	1.50288e-05	0.000364059
ENSG00000023572	195.169	-0.557013	1.53684e-05	0.000371151	GLRX2
ENSG00000105641	146.303	0.599219	1.53769e-05	0.000371151	SLC5A5
ENSG00000154277	15865.1	-0.345256	1.53414e-05	0.000371151	UCHL1
ENSG00000129194	90.4448	0.856441	1.54174e-05	0.00037168	SOX15
ENSG00000258072	58.7632	1.00242	1.55746e-05	0.000375022
ENSG00000094804	4817.9	-0.45205	1.57445e-05	0.000378659	CDC6
ENSG00000189306	1899.07	-0.465426	1.59394e-05	0.000382888	RRP7A
ENSG00000089486	2566.18	0.286255	1.5981e-05	0.000383127	CDIP1
ENSG00000167733	163.151	0.687481	1.59874e-05	0.000383127	HSD11B1L
ENSG00000130826	5648.5	-0.342921	1.60509e-05	0.00038419	DKC1
ENSG00000136527	11862.6	-0.276037	1.61046e-05	0.000385017	TRA2B
ENSG00000242715	833.264	0.645794	1.6226e-05	0.000387457	CCDC169
ENSG00000152558	4395.15	-0.425282	1.62712e-05	0.000387917	TMEM123
ENSG00000175198	1803.45	0.300877	1.62838e-05	0.000387917	PCCA
ENSG00000130558	1882.58	-0.577608	1.63241e-05	0.000388417	OLFM1
ENSG00000119655	2891.02	0.253283	1.64892e-05	0.000391883	NPC2
ENSG00000109133	5622.31	-0.289776	1.65829e-05	0.000393644	TMEM33
ENSG00000157014	549.449	-0.391604	1.6665e-05	0.000395125	TATDN2
ENSG00000151892	185.676	1.51246	1.67284e-05	0.000395232	GFRA1
ENSG00000166508	14089	-0.304572	1.67269e-05	0.000395232	MCM7
ENSG00000276216	99.3771	-0.895919	1.67157e-05	0.000395232
ENSG00000227986	11.8514	-3.34794	1.67818e-05	0.000396026	TRIM60P18
ENSG00000124212	1739.73	0.36143	1.71596e-05	0.000404468	PTGIS
ENSG00000172638	311.569	0.504439	1.73625e-05	0.000408771	EFEMP2
ENSG00000114656	70.8683	0.866806	1.78887e-05	0.000420668	CFAP92
ENSG00000056291	140.615	-2.06391	1.80587e-05	0.000422667	NPFFR2
ENSG00000112559	906.315	-0.50161	1.80789e-05	0.000422667	MDFI
ENSG00000114982	2379.49	-0.299584	1.80305e-05	0.000422667	KANSL3
ENSG00000167114	838.91	-0.413862	1.80747e-05	0.000422667	SLC27A4
ENSG00000169239	480.594	0.368495	1.80541e-05	0.000422667	CA5B
ENSG00000096063	7647.43	-0.273227	1.83471e-05	0.000428441	SRPK1
ENSG00000173947	275.323	0.4352	1.86143e-05	0.000434176	PIFO
ENSG00000100418	1307.94	-0.3044	1.90502e-05	0.000443313	DESI1
ENSG00000223784	67.8974	-0.997467	1.90437e-05	0.000443313	LINP1
ENSG00000179909	908.266	0.350367	1.91395e-05	0.000444878	ZNF154
ENSG00000248605	957.776	0.632777	1.92054e-05	0.000445893
ENSG00000124942	1691.92	0.633961	1.93278e-05	0.0004477	AHNAK
ENSG00000132323	657.523	-0.352822	1.93069e-05	0.0004477	ILKAP
ENSG00000136158	1169.45	-0.307591	1.96639e-05	0.000454963	SPRY2
ENSG00000119537	1501.81	-0.283871	1.98588e-05	0.000458943	KDSR
ENSG00000267481	57.6621	-0.973906	2.00035e-05	0.000461758
ENSG00000142627	1984.48	-0.448647	2.03163e-05	0.00046844	EPHA2
ENSG00000100311	332.062	-0.708072	2.06328e-05	0.000474455	PDGFB
ENSG00000162694	2303.19	-0.253365	2.06429e-05	0.000474455	EXTL2
ENSG00000169442	34.5489	1.07214	2.0648e-05	0.000474455	CD52
ENSG00000104332	19531.5	-0.219857	2.07566e-05	0.000476408	SFRP1
ENSG00000072756	1412.99	-0.265262	2.0981e-05	0.000481009	TRNT1
ENSG00000162458	2458.97	-0.270287	2.10112e-05	0.000481153	FBLIM1
ENSG00000184470	613.668	-0.645012	2.10858e-05	0.00048231	TXNRD2
ENSG00000102144	25907.4	0.439603	2.12493e-05	0.000484948	PGK1
ENSG00000163629	7164.64	-0.252511	2.12299e-05	0.000484948	PTPN13
ENSG00000204789	2499.1	0.583258	2.13333e-05	0.000486312	ZNF204P
ENSG00000141522	2261.45	-0.415568	2.13801e-05	0.000486828	ARHGDIA
ENSG00000125484	4650.74	-0.364166	2.14195e-05	0.000487172	GTF3C4
ENSG00000163322	1614.03	0.258589	2.16063e-05	0.000490866	ABRAXAS1
ENSG00000189157	30.4389	1.20493	2.18969e-05	0.000496906	FAM47E
ENSG00000144231	3245.29	-0.253152	2.19299e-05	0.000497094	POLR2D
ENSG00000065328	2762.96	-0.373979	2.19733e-05	0.000497279	MCM10
ENSG00000115457	10564.1	0.62762	2.19875e-05	0.000497279	IGFBP2
ENSG00000114023	1778.3	0.51142	2.21994e-05	0.000501508	FAM162A
ENSG00000048707	3867.3	0.376359	2.22966e-05	0.000503137	VPS13D
ENSG00000086061	7714.84	-0.466534	2.24171e-05	0.00050529	DNAJA1
ENSG00000201183	40.3196	-1.1922	2.25438e-05	0.000507577	RNVU1-3
ENSG00000137460	1809.91	-0.3874	2.26118e-05	0.000508539	FHDC1
ENSG00000066468	5492.59	0.267048	2.26517e-05	0.000508866	FGFR2
ENSG00000188290	17.0617	1.94845	2.27019e-05	0.000509425	HES4
ENSG00000121454	244.417	-0.699891	2.28682e-05	0.000512585	LHX4
ENSG00000103034	944.625	0.394109	2.31024e-05	0.000517184	NDRG4
ENSG00000147274	25535.3	-0.390472	2.31249e-05	0.000517184	RBMX
ENSG00000104368	225.009	-0.750473	2.31875e-05	0.000517661	PLAT
ENSG00000253838	107.107	0.774819	2.31977e-05	0.000517661
ENSG00000100292	778.52	-0.626481	2.32413e-05	0.00051806	HMOX1
ENSG00000121380	72.5407	1.09354	2.34698e-05	0.000522574	BCL2L14
ENSG00000143476	3499.38	-0.433741	2.35056e-05	0.000522791	DTL
ENSG00000109756	3657.72	-0.305148	2.36451e-05	0.000525313	RAPGEF2
ENSG00000147996	359.843	-0.42353	2.36979e-05	0.000525905	CBWD5
ENSG00000142961	454.284	-0.45389	2.41689e-05	0.000535766	MOB3C
ENSG00000103335	2827.35	-0.292701	2.42065e-05	0.000536009	PIEZO1
ENSG00000109046	7152	0.373008	2.42536e-05	0.000536461	WSB1
ENSG00000173588	1137.44	-0.306755	2.46003e-05	0.000542934	CEP83
ENSG00000198431	7188.33	-0.375612	2.4575e-05	0.000542934	TXNRD1
ENSG00000143543	2162.84	-0.283064	2.46788e-05	0.00054407	JTB
ENSG00000100196	302.966	0.470542	2.51202e-05	0.000553196	KDELR3
ENSG00000111875	1854.4	-0.39371	2.51481e-05	0.000553204	ASF1A
ENSG00000164109	5747.09	-0.306144	2.54402e-05	0.000559018	MAD2L1
ENSG00000143248	1964.05	-0.548724	2.58187e-05	0.000566714	RGS5
ENSG00000144040	1255.65	-0.45661	2.59047e-05	0.000567981	SFXN5
ENSG00000155792	172.702	0.556384	2.60174e-05	0.000569832	DEPTOR
ENSG00000261188	233.5	0.462836	2.60832e-05	0.000570652
ENSG00000185189	477.416	0.482405	2.61927e-05	0.000572424	NRBP2
ENSG00000110583	1633.09	-0.433432	2.63072e-05	0.000573162	NAA40
ENSG00000142733	225.168	0.643567	2.62797e-05	0.000573162	MAP3K6
ENSG00000182197	1585.72	-0.268428	2.63148e-05	0.000573162	EXT1
ENSG00000254510	98.0985	-0.816014	2.63405e-05	0.000573162
ENSG00000228716	4108.19	-0.286286	2.64004e-05	0.000573845	DHFR
ENSG00000147059	75.8006	-0.807102	2.64831e-05	0.00057479	SPIN2A
ENSG00000196182	938.727	-0.365145	2.65011e-05	0.00057479	STK40
ENSG00000205129	79.8319	0.823092	2.6629e-05	0.000576942	C4orf47
ENSG00000206527	2181.77	-0.396787	2.67043e-05	0.000577951	HACD2
ENSG00000108830	2990.87	0.259195	2.67402e-05	0.000578106	RND2
ENSG00000198468	401.839	0.59941	2.68375e-05	0.000579587	FLVCR1-DT
ENSG00000253731	85.635	1.09696	2.69466e-05	0.000581317	PCDHGA6
ENSG00000117155	1893.62	-0.341303	2.7086e-05	0.000583698	SSX2IP
ENSG00000206337	206.655	0.576474	2.71783e-05	0.00058506	HCP5
ENSG00000107537	792.143	0.433319	2.72448e-05	0.00058524	PHYH
ENSG00000183598	3541.84	-0.329693	2.72187e-05	0.00058524	H3C13
ENSG00000106462	1956.97	-0.419249	2.75948e-05	0.000592125	EZH2
ENSG00000104907	2953.56	-0.368437	2.76499e-05	0.000592675	TRMT1
ENSG00000164708	51.9483	1.22744	2.77875e-05	0.000594991	PGAM2
ENSG00000120820	166.821	0.502164	2.79492e-05	0.000597815	GLT8D2
ENSG00000137558	55.1474	0.912846	2.80862e-05	0.000600107	PI15
ENSG00000135632	1874.75	-0.353059	2.82189e-05	0.000602302	SMYD5
ENSG00000171791	363.901	-0.435605	2.83703e-05	0.000604893	BCL2
ENSG00000124802	1040.69	-0.345854	2.84135e-05	0.00060517	EEF1E1
ENSG00000107949	4196.98	-0.379686	2.84993e-05	0.000606357	BCCIP
ENSG00000100604	1935.14	-1.03673	2.86471e-05	0.000608857	CHGA
ENSG00000139263	481.461	-0.52588	2.87308e-05	0.000609468	LRIG3
ENSG00000261353	64.8467	0.892595	2.87365e-05	0.000609468	NA
ENSG00000065548	4295.79	-0.358671	2.89595e-05	0.000613552	ZC3H15
ENSG00000154721	282.485	0.569053	2.90976e-05	0.000615827	JAM2
ENSG00000184979	98.64	-0.986875	2.92809e-05	0.000619056	USP18
ENSG00000164687	3260.5	-0.501359	2.95426e-05	0.000623278	FABP5
ENSG00000255150	70.4856	0.993951	2.95399e-05	0.000623278	EID3
ENSG00000157181	1049.52	-0.332028	2.96227e-05	0.000624313	ODR4
ENSG00000177302	1846.71	-0.305889	2.97168e-05	0.000625639	TOP3A
ENSG00000125124	501.963	0.498408	3.00201e-05	0.000631364	BBS2
ENSG00000264247	348.979	0.423012	3.00632e-05	0.00063161	LINC00909
ENSG00000196507	999.613	0.339465	3.0202e-05	0.000633597	TCEAL3
ENSG00000240972	3489.64	0.315192	3.02208e-05	0.000633597	MIF
ENSG00000050426	1049.7	0.381172	3.02894e-05	0.000634374	LETMD1
ENSG00000254365	409.321	0.803718	3.03777e-05	0.000635561
ENSG00000165379	97.9734	0.845322	3.08122e-05	0.000643313	LRFN5
ENSG00000250519	65.9746	0.810357	3.0807e-05	0.000643313
ENSG00000162734	2478.48	-0.518163	3.0864e-05	0.000643727	PEA15
ENSG00000101187	507.894	-0.380385	3.09564e-05	0.000644985	SLCO4A1
ENSG00000092853	2740.83	-0.40017	3.11091e-05	0.000647494	CLSPN
ENSG00000182107	1097.67	-0.474385	3.12089e-05	0.0006489	TMEM30B
ENSG00000042317	265.202	0.48548	3.13811e-05	0.000651807	SPATA7
ENSG00000119711	2110.25	0.284087	3.15635e-05	0.000654243	ALDH6A1
ENSG00000185345	21.2708	1.32101	3.15562e-05	0.000654243	PRKN
ENSG00000113319	2277.5	-0.514454	3.20726e-05	0.000663743	RASGRF2
ENSG00000175497	357.124	0.434523	3.21208e-05	0.000663743	DPP10
ENSG00000254815	185.936	0.895814	3.21147e-05	0.000663743	LMNTD2-AS1
ENSG00000107551	445.835	0.501089	3.2168e-05	0.000664035	RASSF4
ENSG00000109787	1208.43	-0.382828	3.22529e-05	0.000664797	KLF3
ENSG00000143106	4631.97	-0.309596	3.2271e-05	0.000664797	PSMA5
ENSG00000113916	315.707	0.779076	3.24525e-05	0.00066785	BCL6
ENSG00000179163	573.16	0.320763	3.2589e-05	0.000669974	FUCA1
ENSG00000033050	2984.52	-0.335616	3.26321e-05	0.000670175	ABCF2
ENSG00000099901	8187.09	-0.300264	3.3024e-05	0.00067663	RANBP1
ENSG00000100290	52.4924	1.05851	3.29971e-05	0.00067663	BIK
ENSG00000167110	1888.13	0.311827	3.30474e-05	0.00067663	GOLGA2
ENSG00000090520	2880.49	-0.379078	3.31026e-05	0.000677071	DNAJB11
ENSG00000272070	87.6888	1.09716	3.33987e-05	0.000682432
ENSG00000167670	6145.69	-0.397845	3.34842e-05	0.000683485	CHAF1A
ENSG00000076248	5397.86	-0.303416	3.36224e-05	0.00068561	UNG
ENSG00000100867	89.3938	-0.740259	3.39266e-05	0.000690414	DHRS2
ENSG00000112697	6451.16	0.276938	3.39035e-05	0.000690414	TMEM30A
ENSG00000100401	8280.3	-0.29853	3.41567e-05	0.000693418	RANGAP1
ENSG00000118418	4664.83	-0.342291	3.41777e-05	0.000693418	HMGN3
ENSG00000160214	2145.25	-0.428802	3.41122e-05	0.000693418	RRP1
ENSG00000054967	256.023	-0.468534	3.42548e-05	0.000693622	RELT
ENSG00000140600	653.279	-0.405902	3.42567e-05	0.000693622	SH3GL3
ENSG00000183018	42.7519	1.06957	3.43934e-05	0.000695688	SPNS2
ENSG00000068903	260.173	0.547725	3.45584e-05	0.000698323	SIRT2
ENSG00000103540	1150.54	-0.367706	3.46924e-05	0.000698923	CCP110
ENSG00000142102	2605.91	0.463041	3.46893e-05	0.000698923	PGGHG
ENSG00000279619	64.8893	0.8438	3.46307e-05	0.000698923
ENSG00000069966	1468.5	0.317118	3.47509e-05	0.000699401	GNB5
ENSG00000181577	216.649	0.880525	3.48154e-05	0.000699998	C6orf223
ENSG00000136819	1878.64	-0.357866	3.49784e-05	0.000702573	C9orf78
ENSG00000100591	3604.98	-0.354428	3.50734e-05	0.000703778	AHSA1
ENSG00000073111	8452.7	-0.362411	3.51424e-05	0.00070446	MCM2
ENSG00000247746	408.808	0.500252	3.52421e-05	0.000705754	USP51
ENSG00000179241	788.68	-0.426774	3.53294e-05	0.000706799	LDLRAD3
ENSG00000149922	63.25	0.866751	3.54952e-05	0.000709411	TBX6
ENSG00000108828	8446.24	0.188276	3.55416e-05	0.000709633	VAT1
ENSG00000099810	4638.23	-0.375226	3.56988e-05	0.000712064	MTAP
ENSG00000115946	2009.05	-0.511877	3.63438e-05	0.000724211	PNO1
ENSG00000124343	68.076	0.821815	3.64614e-05	0.000725835	XG
ENSG00000197191	47.9283	0.993081	3.68338e-05	0.000731889	CYSRT1
ENSG00000230006	44.982	1.15946	3.68384e-05	0.000731889	ANKRD36BP2
ENSG00000229271	141.21	-0.90499	3.70767e-05	0.000735898
ENSG00000157693	512.624	-0.365317	3.7236e-05	0.00073833	TMEM268
ENSG00000139083	1188.11	-0.338849	3.73412e-05	0.00073915	ETV6
ENSG00000139318	3805.99	-0.902139	3.73509e-05	0.00073915	DUSP6
ENSG00000178394	171.607	-1.69507	3.74279e-05	0.000739946	HTR1A
ENSG00000104356	800.823	-0.426581	3.76721e-05	0.000744043	POP1
ENSG00000104823	989.061	0.292618	3.81079e-05	0.000750003	ECH1
ENSG00000115761	1851.58	-0.349604	3.80925e-05	0.000750003	NOL10
ENSG00000141424	2540.85	-0.260011	3.81231e-05	0.000750003	SLC39A6
ENSG00000225950	58.2727	1.06183	3.80634e-05	0.000750003	NTF4
ENSG00000168496	4435.13	-0.431691	3.81713e-05	0.000750216	FEN1
ENSG00000108671	5755.82	-0.325729	3.82762e-05	0.000751545	PSMD11
ENSG00000203995	165.595	0.575611	3.83665e-05	0.000752583	ZYG11A
ENSG00000120279	220.524	1.87496	3.84164e-05	0.00075277	MYCT1
ENSG00000166908	819.11	-0.347067	3.8451e-05	0.00075277	PIP4K2C
ENSG00000092010	1968.3	0.295585	3.85634e-05	0.000754236	PSME1
ENSG00000128283	335.622	-0.586433	3.86625e-05	0.00075544	CDC42EP1
ENSG00000187122	55.4571	0.848322	3.88295e-05	0.000757967	SLIT1
ENSG00000166426	2549.21	-0.390829	3.91173e-05	0.000761549	CRABP1
ENSG00000181788	825.426	-0.373217	3.91266e-05	0.000761549	SIAH2
ENSG00000267102	73.0856	-0.960316	3.91008e-05	0.000761549
ENSG00000181894	1108.77	0.358993	3.92365e-05	0.00076295	ZNF329
ENSG00000144746	1309.11	0.403202	3.93144e-05	0.000763724	ARL6IP5
ENSG00000160691	8048.53	-0.244799	3.93759e-05	0.000764181	SHC1
ENSG00000112578	1209.01	-0.35576	3.94417e-05	0.000764721	BYSL
ENSG00000070886	192.174	0.569166	3.9556e-05	0.000766198	EPHA8
ENSG00000225968	167.799	0.72171	3.9681e-05	0.00076788	ELFN1
ENSG00000115970	1752.41	-0.272262	3.99583e-05	0.00077178	THADA
ENSG00000117360	2681.95	-0.335521	3.99637e-05	0.00077178	PRPF3
ENSG00000158089	405.3	-0.386386	3.99977e-05	0.00077178	GALNT14
ENSG00000235501	227.178	0.515312	4.02543e-05	0.000775985
ENSG00000124762	972.095	0.639517	4.04063e-05	0.00077817	CDKN1A
ENSG00000136518	2875.82	-0.301947	4.14211e-05	0.000796683	ACTL6A
ENSG00000198952	7683.77	-0.394755	4.14469e-05	0.000796683	SMG5
ENSG00000071539	1605.17	-0.380831	4.1622e-05	0.000799285	TRIP13
ENSG00000188176	84.198	0.876325	4.22612e-05	0.000810044	SMTNL2
ENSG00000198947	631.193	-0.495035	4.22628e-05	0.000810044	DMD
ENSG00000103021	524.359	0.472578	4.24593e-05	0.000813035	CCDC113
ENSG00000107290	6634.91	-0.387919	4.25619e-05	0.000813443	SETX
ENSG00000110844	967.937	0.337468	4.26155e-05	0.000813443	PRPF40B
ENSG00000113441	1075.66	0.435059	4.25677e-05	0.000813443	LNPEP
ENSG00000167173	926.719	-0.472694	4.26425e-05	0.000813443	C15orf39
ENSG00000268218	11.7301	1.80206	4.27186e-05	0.000814123
ENSG00000182566	23.5796	1.34111	4.276e-05	0.00081414	CLEC4G
ENSG00000179409	2381.68	-0.303393	4.28632e-05	0.000815334	GEMIN4
ENSG00000177706	825.136	-0.340415	4.31652e-05	0.000820302	FAM20C
ENSG00000144730	4317.4	-0.344666	4.33208e-05	0.000821706	IL17RD
ENSG00000167798	10.8345	1.99895	4.33092e-05	0.000821706	C3P1
ENSG00000250682	80.8099	0.792144	4.36916e-05	0.000827959	LINC00491
ENSG00000123405	55.0686	0.808421	4.38963e-05	0.000829109	NFE2
ENSG00000158882	758.609	-0.427516	4.38005e-05	0.000829109	TOMM40L
ENSG00000275964	63.8872	-0.842737	4.39173e-05	0.000829109
ENSG00000276293	4364.7	-0.25687	4.38516e-05	0.000829109	PIP4K2B
ENSG00000157765	67.2279	-0.960094	4.40857e-05	0.000831507	SLC34A2
ENSG00000005187	151.245	0.76543	4.42487e-05	0.0008338	ACSM3
ENSG00000101331	290.479	-0.472572	4.43363e-05	0.000834485	CCM2L
ENSG00000140525	4788.42	-0.254719	4.43681e-05	0.000834485	FANCI
ENSG00000101773	2590.25	-0.451738	4.453e-05	0.000836748	RBBP8
ENSG00000273117	173.114	0.562012	4.46835e-05	0.000838849
ENSG00000114529	568.067	-0.401295	4.47408e-05	0.00083914	C3orf52
ENSG00000197153	5153.02	-0.282205	4.51325e-05	0.000845698	H3C12
ENSG00000112041	130.583	0.671945	4.5302e-05	0.000847295	TULP1
ENSG00000249158	538.116	-1.41329	4.52727e-05	0.000847295	PCDHA11
ENSG00000187091	630.93	0.572438	4.58662e-05	0.00085705	PLCD1
ENSG00000109576	300.843	-0.496113	4.64394e-05	0.000866685	AADAT
ENSG00000278834	84.7829	0.724591	4.64681e-05	0.000866685
ENSG00000199753	281.769	-0.482199	4.6691e-05	0.000870036	SNORD104
ENSG00000171643	16.4713	-2.93712	4.78045e-05	0.000889397	S100Z
ENSG00000275215	341.125	-0.821742	4.78185e-05	0.000889397	RNA5-8SN3
ENSG00000267272	46.7174	0.893652	4.79377e-05	0.000890791	LINC01140
ENSG00000128059	5736.58	-0.212167	4.82284e-05	0.000895366	PPAT
ENSG00000151224	406.044	-0.463647	4.83676e-05	0.000897121	MAT1A
ENSG00000132563	1499.89	0.379644	4.84972e-05	0.000898696	REEP2
ENSG00000274828	120.256	0.573269	4.86942e-05	0.000901515
ENSG00000160818	2131.41	-0.455502	4.88221e-05	0.000903051	GPATCH4
ENSG00000134897	308.257	-0.41422	4.92048e-05	0.000909294	BIVM
ENSG00000272654	39.2657	1.01378	4.94143e-05	0.000912327
ENSG00000122786	11458.6	-0.448191	4.94851e-05	0.000912796	CALD1
ENSG00000103811	634.521	0.336065	4.97367e-05	0.000915757	CTSH
ENSG00000123700	167.2	-0.59869	4.96941e-05	0.000915757	KCNJ2
ENSG00000175077	123.858	0.629208	4.9884e-05	0.000917629	RTP1
ENSG00000134900	5770.53	-0.225231	4.99807e-05	0.000918566	TPP2
ENSG00000282024	37.6485	2.5435	5.00613e-05	0.000919208
ENSG00000147869	61.6139	-1.20291	5.03606e-05	0.000923017	CER1
ENSG00000196449	960.494	-0.392876	5.0341e-05	0.000923017	YRDC
ENSG00000039560	7203.43	-0.365833	5.05108e-05	0.000924928	RAI14
ENSG00000083123	1093.46	0.328975	5.07132e-05	0.000927788	BCKDHB
ENSG00000161533	2228.37	0.230615	5.11964e-05	0.000934927	ACOX1
ENSG00000184117	7071.57	0.232243	5.11895e-05	0.000934927	NIPSNAP1
ENSG00000136274	194.041	0.647956	5.12858e-05	0.00093571	NACAD
ENSG00000212195	276.081	-0.659312	5.14436e-05	0.000937738
ENSG00000184083	387.231	-0.451571	5.16156e-05	0.000940021	FAM120C
ENSG00000237945	245.08	0.796188	5.19753e-05	0.000945715	LINC00649
ENSG00000178297	20.9445	1.28756	5.21788e-05	0.00094856	TMPRSS9
ENSG00000189067	4312.35	0.346164	5.2279e-05	0.000949523	LITAF
ENSG00000164463	398.741	0.462397	5.24593e-05	0.000951938	CREBRF
ENSG00000006042	2133.12	-0.264263	5.26837e-05	0.000954191	TMEM98
ENSG00000162413	1373.81	-0.364587	5.27259e-05	0.000954191	KLHL21
ENSG00000205133	1000.06	0.306185	5.26505e-05	0.000954191	TRIQK
ENSG00000226673	314.814	0.737713	5.34337e-05	0.000966131	LINC01108
ENSG00000183117	190.106	1.79922	5.38783e-05	0.000973294	CSMD1
ENSG00000167900	1969.56	-0.281096	5.41589e-05	0.000977486	TK1
ENSG00000047346	470.817	0.50543	5.4452e-05	0.000981894	FAM214A
ENSG00000225205	94.8768	0.792059	5.48191e-05	0.000987628
ENSG00000267745	67.6988	-0.853609	5.64676e-05	0.00101642
ENSG00000144550	155.894	0.687878	5.6718e-05	0.00102001	CPNE9
ENSG00000138650	598.295	1.30277	5.67883e-05	0.00102036	PCDH10
ENSG00000101367	7494.93	-0.465004	5.7481e-05	0.00103115	MAPRE1
ENSG00000225541	23.6929	1.41705	5.74913e-05	0.00103115	NA
ENSG00000254087	1921.3	-0.397191	5.80233e-05	0.00103976	LYN
ENSG00000134333	23531.4	0.406954	5.88075e-05	0.00105288	LDHA
ENSG00000182307	2225.37	-0.402214	5.93378e-05	0.00106143	C8orf33
ENSG00000164338	2062.91	-0.420485	5.98591e-05	0.0010698	UTP15
ENSG00000121297	692.44	-0.643174	5.9963e-05	0.00107071	TSHZ3
ENSG00000250241	38.6804	1.33508	6.03459e-05	0.00107563
ENSG00000267750	95.586	0.86197	6.03331e-05	0.00107563	RUNDC3A-AS1
ENSG00000247626	1411.31	-0.302536	6.06745e-05	0.00108053	MARS2
ENSG00000122971	288.115	0.511449	6.08472e-05	0.00108176	ACADS
ENSG00000226887	1628.85	-0.356466	6.08842e-05	0.00108176	ERVMER34-1
ENSG00000274210	218.066	-0.687422	6.09049e-05	0.00108176	RNVU1-27
ENSG00000181610	2239.44	-0.335973	6.09626e-05	0.00108183	MRPS23
ENSG00000100346	247.037	0.684221	6.10686e-05	0.00108276	CACNA1I
ENSG00000170185	1267.57	-0.315593	6.16328e-05	0.0010918	USP38
ENSG00000275221	1439.66	-0.390933	6.18364e-05	0.00109444	H2AC15
ENSG00000026297	349.183	0.642265	6.27331e-05	0.00110886	RNASET2
ENSG00000214530	420.4	0.39253	6.27615e-05	0.00110886	STARD10
ENSG00000164904	5144.64	0.228103	6.33922e-05	0.00111902	ALDH7A1
ENSG00000111052	817.628	0.461843	6.34808e-05	0.0011196	LIN7A
ENSG00000138623	507.255	-0.390531	6.36835e-05	0.00112219	SEMA7A
ENSG00000163935	1097.43	-0.29565	6.37702e-05	0.00112273	SFMBT1
ENSG00000051108	731.638	-0.359646	6.38863e-05	0.00112379	HERPUD1
ENSG00000272221	47.4921	0.913935	6.4372e-05	0.00113135
ENSG00000116117	782.587	-0.495244	6.46483e-05	0.00113521	PARD3B
ENSG00000049860	1938.79	0.264849	6.50505e-05	0.00114128	HEXB
ENSG00000069188	399.848	0.678114	6.51716e-05	0.00114241	SDK2
ENSG00000127663	2355.78	0.423295	6.56548e-05	0.00114987	KDM4B
ENSG00000100483	448.489	-0.493162	6.58524e-05	0.00115133	VCPKMT
ENSG00000109381	2407.75	0.21765	6.5824e-05	0.00115133	ELF2
ENSG00000173418	945.926	-0.356593	6.59452e-05	0.00115195	NAA20
ENSG00000275023	288.666	-0.499594	6.60387e-05	0.00115258	MLLT6
ENSG00000116962	1637.91	0.437289	6.65998e-05	0.00116036	NID1
ENSG00000197928	1276.33	0.340194	6.65889e-05	0.00116036	ZNF677
ENSG00000186471	18.1503	1.52924	6.68869e-05	0.00116382	AKAP14
ENSG00000256995	39.7184	0.917893	6.69142e-05	0.00116382
ENSG00000227811	86.1623	0.794828	6.73108e-05	0.00116971	INKA2-AS1
ENSG00000198624	558.133	0.385508	6.74879e-05	0.00117177	CCDC69
ENSG00000115233	5447.75	-0.438946	6.76358e-05	0.00117333	PSMD14
ENSG00000085185	190.937	-0.754268	6.78556e-05	0.0011755	BCORL1
ENSG00000249348	129.729	0.62768	6.78782e-05	0.0011755	UGDH-AS1
ENSG00000183166	860.368	-0.480352	6.93898e-05	0.00120065	CALN1
ENSG00000100938	2358.41	0.248096	6.9524e-05	0.00120193	GMPR2
ENSG00000167037	377.131	0.417611	7.07643e-05	0.00122233	SGSM1
ENSG00000074527	87.3571	1.02116	7.10875e-05	0.00122685	NTN4
ENSG00000166321	81.9902	0.677729	7.11852e-05	0.00122749	NUDT13
ENSG00000133315	342.826	0.496731	7.16212e-05	0.00123395	MACROD1
ENSG00000048162	1682.23	-0.427419	7.3107e-05	0.00125739	NOP16
ENSG00000256304	233.664	-0.561651	7.30692e-05	0.00125739	NA
ENSG00000142192	25885	0.238927	7.3364e-05	0.00126073	APP
ENSG00000028310	2020.93	-0.347102	7.38559e-05	0.0012681	BRD9
ENSG00000110104	1514.65	-0.399002	7.39806e-05	0.00126916	CCDC86
ENSG00000174744	1432.72	-0.390303	7.44666e-05	0.00127641	BRMS1
ENSG00000110321	27343.8	-0.263633	7.48287e-05	0.00128152	EIF4G2
ENSG00000107105	1447.95	-0.405245	7.49816e-05	0.00128305	ELAVL2
ENSG00000014216	5025.54	0.231847	7.54946e-05	0.00128901	CAPN1
ENSG00000046889	3650.54	-0.259595	7.55223e-05	0.00128901	PREX2
ENSG00000142875	1450.71	-0.356504	7.54919e-05	0.00128901	PRKACB
ENSG00000166448	131.521	0.752375	7.58685e-05	0.00129382	TMEM130
ENSG00000179941	771.593	0.394049	7.64844e-05	0.00130322	BBS10
ENSG00000151014	1316.63	-0.3095	7.70333e-05	0.00131146	NOCT
ENSG00000170425	140.696	-0.607387	7.71829e-05	0.00131289	ADORA2B
ENSG00000138835	838.282	-0.298254	7.73565e-05	0.00131473	RGS3
ENSG00000246982	22.7319	1.31048	7.74311e-05	0.00131489
ENSG00000015475	721.092	-0.351303	7.78032e-05	0.00132009	BID
ENSG00000004455	3489	-0.25987	7.84888e-05	0.00132881	AK2
ENSG00000135272	527.44	-0.415994	7.86474e-05	0.00132881	MDFIC
ENSG00000141543	4296.52	-0.326896	7.84006e-05	0.00132881	EIF4A3
ENSG00000178233	741.067	0.526812	7.86155e-05	0.00132881	TMEM151B
ENSG00000197837	6849.15	-0.362317	7.8594e-05	0.00132881	H4-16
ENSG00000088854	553.828	0.339295	7.89456e-05	0.00133161	C20orf194
ENSG00000167702	576.3	0.5848	7.89381e-05	0.00133161	KIFC2
ENSG00000104901	49.467	0.885074	7.90436e-05	0.00133215	DKKL1
ENSG00000255234	16.7326	1.84648	7.91722e-05	0.0013332
ENSG00000151623	268.604	0.515805	7.94424e-05	0.00133663	NR3C2
ENSG00000164300	9504.25	0.29399	7.97943e-05	0.0013403	SERINC5
ENSG00000175868	158.816	-0.553624	7.97296e-05	0.0013403	CALCB
ENSG00000095321	356.467	0.43599	8.064e-05	0.00135338	CRAT
ENSG00000162073	1107.29	-0.480483	8.10437e-05	0.00135902	PAQR4
ENSG00000198796	46.6003	-1.22108	8.11353e-05	0.00135942	ALPK2
ENSG00000116793	1578.1	-0.309136	8.21155e-05	0.0013747	PHTF1
ENSG00000106245	1984.24	-0.302546	8.2344e-05	0.00137738	BUD31
ENSG00000128973	1634.22	-0.355354	8.29762e-05	0.0013868	CLN6
ENSG00000148396	3004.36	-0.261233	8.31354e-05	0.00138831	SEC16A
ENSG00000181472	1202.34	-0.484331	8.37473e-05	0.00139736	ZBTB2
ENSG00000256463	1464.68	0.413006	8.39817e-05	0.00140011	SALL3
ENSG00000070669	5855.29	-0.329693	8.43956e-05	0.00140585	ASNS
ENSG00000132361	3812.62	-0.344441	8.46734e-05	0.00140931	CLUH
ENSG00000168350	22.2351	1.42517	8.48984e-05	0.00140972	DEGS2
ENSG00000170989	82.3065	0.654722	8.49088e-05	0.00140972	S1PR1
ENSG00000198467	4419.87	-0.314163	8.47972e-05	0.00140972	TPM2
ENSG00000189221	364.117	0.602671	8.50385e-05	0.00141071	MAOA
ENSG00000107021	824.623	-0.321748	8.54409e-05	0.00141622	TBC1D13
ENSG00000165490	1571.41	-0.31011	8.64317e-05	0.00143146	DDIAS
ENSG00000123505	14783.9	-0.338395	8.67666e-05	0.00143583	AMD1
ENSG00000137463	95.4054	0.724544	8.71746e-05	0.0014391	MGARP
ENSG00000164342	163.047	-0.639964	8.71793e-05	0.0014391	TLR3
ENSG00000187653	27.5864	-1.64408	8.71722e-05	0.0014391	TMSB4XP8
ENSG00000267419	32.4813	1.11933	8.78629e-05	0.0014492	ZNF56
ENSG00000144115	255.855	0.424061	8.81317e-05	0.00145006	THNSL2
ENSG00000263528	593.861	-0.402669	8.80864e-05	0.00145006	IKBKE
ENSG00000267106	171.475	0.47073	8.81129e-05	0.00145006	ZNF561-AS1
ENSG00000163170	786.496	-0.328022	8.82837e-05	0.00145138	BOLA3
ENSG00000162407	2168.66	0.313725	8.9241e-05	0.00146591	PLPP3
ENSG00000114648	1296.58	-0.371243	8.94751e-05	0.00146736	KLHL18
ENSG00000128641	5011.95	-0.35854	8.94704e-05	0.00146736	MYO1B
ENSG00000109956	1287.88	-0.278472	9.03951e-05	0.00147886	B3GAT1
ENSG00000151718	8968.04	-0.194414	9.03862e-05	0.00147886	WWC2
ENSG00000173757	2724.45	-0.233808	9.03971e-05	0.00147886	STAT5B
ENSG00000183762	216.791	0.463585	9.09171e-05	0.00148616	KREMEN1
ENSG00000104976	395.619	0.384817	9.22394e-05	0.00150655	SNAPC2
ENSG00000180815	195.589	-0.497882	9.36939e-05	0.00152907	MAP3K15
ENSG00000064989	242.838	-0.558484	9.398e-05	0.00153249	CALCRL
ENSG00000258649	292.32	0.590475	9.41522e-05	0.00153406
ENSG00000011028	1567.54	0.409875	9.58274e-05	0.00155882	MRC2
ENSG00000137713	4928.86	-0.383375	9.58186e-05	0.00155882	PPP2R1B
ENSG00000185100	215.378	0.530479	9.61107e-05	0.00156217	ADSS1
ENSG00000160282	60.3231	0.836331	9.68445e-05	0.00157155	FTCD
ENSG00000170175	379.717	0.41164	9.67894e-05	0.00157155	CHRNB1
ENSG00000186376	839.962	0.395409	9.8184e-05	0.00159201	ZNF75D
ENSG00000237886	204.195	0.684958	9.8265e-05	0.00159203	NALT1
ENSG00000111906	1916	-0.26034	9.85994e-05	0.00159294	HDDC2
ENSG00000165650	4337.47	-0.279231	9.86633e-05	0.00159294	PDZD8
ENSG00000169302	64.0509	0.819097	9.86367e-05	0.00159294	STK32A
ENSG00000187266	420.101	0.453018	9.85534e-05	0.00159294	EPOR
ENSG00000198000	1429.72	-0.334411	9.87171e-05	0.00159294	NOL8
ENSG00000101003	4190.43	-0.243166	9.89657e-05	0.00159567	GINS1
ENSG00000145220	1951.02	-0.374272	9.97332e-05	0.00160676	LYAR
ENSG00000099330	280.62	0.551662	9.9916e-05	0.00160842	OCEL1
ENSG00000250903	104.187	0.735749	0.000100049	0.00160927	GMDS-DT
ENSG00000198715	1226.54	0.294597	0.000100381	0.00161332	GLMP
ENSG00000121101	83.7104	-1.01155	0.000100809	0.0016176	TEX14
ENSG00000136891	4577.02	-0.369663	0.000100789	0.0016176	TEX10
ENSG00000131096	46.0887	0.847461	0.000101459	0.00162675	PYY
ENSG00000171421	768.761	-0.356695	0.000101611	0.00162789	MRPL36
ENSG00000197021	578.345	-0.480669	0.000101724	0.0016284	EOLA2
ENSG00000127364	24.8292	1.27025	0.000102278	0.00163206	TAS2R4
ENSG00000144306	239.969	0.438704	0.000102208	0.00163206	SCRN3
ENSG00000150756	348.777	-0.485033	0.000102093	0.00163206	ATPSCKMT
ENSG00000265992	11223.3	0.503237	0.000102234	0.00163206	ESRG
ENSG00000095794	565.987	-0.530631	0.000102772	0.00163864	CREM
ENSG00000099785	506.911	0.368125	0.000102961	0.00164036	MARCHF2
ENSG00000132879	826.989	0.486938	0.000103322	0.0016448	FBXO44
ENSG00000133135	183.919	0.50717	0.000104193	0.00165735	RNF128
ENSG00000006118	2407.18	-0.295995	0.00010469	0.00166263	TMEM132A
ENSG00000176155	387.357	-0.452265	0.000104672	0.00166263	CCDC57
ENSG00000258417	54.7313	0.884562	0.000105079	0.00166749
ENSG00000151304	1408.4	-0.313139	0.000105395	0.0016712	SRFBP1
ENSG00000106636	4624.73	-0.288665	0.000105485	0.00167129	YKT6
ENSG00000275585	24.8849	-1.62809	0.000105613	0.00167202
ENSG00000096717	4176.15	0.319227	0.000105754	0.00167292	SIRT1
ENSG00000176788	3376.36	0.291608	0.000106663	0.00168598	BASP1
ENSG00000112312	2286.28	-0.340466	0.000106839	0.00168743	GMNN
ENSG00000152592	12.3805	-2.90575	0.000106987	0.00168844	DMP1
ENSG00000129347	1657.72	-0.336298	0.000107221	0.00169082	KRI1
ENSG00000244119	45.0529	1.11117	0.000107898	0.00170016	PDCL3P4
ENSG00000250546	59.2584	0.775398	0.000109036	0.00171674
ENSG00000076351	547.535	-0.41722	0.000109463	0.00172212	SLC46A1
ENSG00000100207	5344.84	-0.288388	0.000109549	0.00172212	TCF20
ENSG00000013503	811.031	-0.384669	0.000109867	0.00172307	POLR3B
ENSG00000133985	2058.55	-0.359038	0.000109708	0.00172307	TTC9
ENSG00000166913	11374.8	-0.255281	0.000109829	0.00172307	YWHAB
ENSG00000159618	273.353	-0.442988	0.000109955	0.00172311	ADGRG5
ENSG00000185504	1562.57	-0.340897	0.000110083	0.00172377	FAAP100
ENSG00000277775	6322.93	-0.316423	0.000110216	0.00172451	H3C7
ENSG00000141959	4029.81	0.301068	0.000110354	0.00172501	PFKL
ENSG00000142273	429.768	0.596317	0.000110455	0.00172501	CBLC
ENSG00000186088	56.0958	0.891974	0.000110505	0.00172501	GSAP
ENSG00000133657	6889.73	-0.225869	0.000110761	0.00172767	ATP13A3
ENSG00000166226	14616.7	-0.324305	0.000110968	0.00172956	CCT2
ENSG00000131771	159.776	0.642474	0.000111158	0.00173017	PPP1R1B
ENSG00000150961	3366.06	-0.238535	0.00011118	0.00173017	SEC24D
ENSG00000155100	1713.39	-0.371969	0.000112112	0.00174332	OTUD6B
ENSG00000106366	582.82	-1.58361	0.000112584	0.00174796	SERPINE1
ENSG00000173638	809.858	-0.38979	0.000112505	0.00174796	SLC19A1
ENSG00000081760	2718.3	0.311055	0.000112843	0.00174886	AACS
ENSG00000091317	4954.33	-0.241972	0.000112842	0.00174886	CMTM6
ENSG00000105671	1146.18	-0.33537	0.000113077	0.00174886	DDX49
ENSG00000167657	1897.64	-0.400024	0.000113058	0.00174886	DAPK3
ENSG00000171365	1687.16	-0.387624	0.000112967	0.00174886	CLCN5
ENSG00000123545	1263.65	-0.414528	0.000113319	0.00174968	NDUFAF4
ENSG00000178234	1433.14	0.240712	0.000113323	0.00174968	GALNT11
ENSG00000217128	1506.32	0.284923	0.00011339	0.00174968	FNIP1
ENSG00000143401	9677.3	-0.382726	0.000113572	0.00175114	ANP32E
ENSG00000189184	4333.96	0.508063	0.000114627	0.00176605	PCDH18
ENSG00000159131	8433.64	-0.245869	0.000114732	0.00176632	GART
ENSG00000005961	329.401	0.489113	0.000114871	0.00176709	ITGA2B
ENSG00000102271	2372.34	-0.990077	0.000115865	0.00178103	KLHL4
ENSG00000132470	123.796	0.74448	0.000116099	0.00178326	ITGB4
ENSG00000079337	366.361	-0.537421	0.000116473	0.00178627	RAPGEF3
ENSG00000108179	2481.14	-0.320028	0.000116429	0.00178627	PPIF
ENSG00000136261	3464.69	-0.241928	0.000116611	0.00178703	BZW2
ENSG00000149948	4838.2	-0.273598	0.000116813	0.00178875	HMGA2
ENSG00000131668	37.0352	1.13396	0.000116996	0.00178939	BARX1
ENSG00000163739	62.5336	-0.87251	0.000117121	0.00178939	CXCL1
ENSG00000168564	869.153	-0.365053	0.000117046	0.00178939	CDKN2AIP
ENSG00000125885	3068.9	-0.278211	0.00011832	0.00180633	MCM8
ENSG00000136828	857.32	0.379265	0.000119615	0.00182381	RALGPS1
ENSG00000163219	70.8993	0.708216	0.000119646	0.00182381	ARHGAP25
ENSG00000054282	379.375	0.453995	0.000119758	0.00182413	SDCCAG8
ENSG00000255284	104.805	0.655345	0.000122256	0.00186077
ENSG00000078018	322.913	-0.595156	0.000122448	0.00186148	MAP2
ENSG00000186951	413.356	0.635221	0.000122488	0.00186148	PPARA
ENSG00000007968	363.811	-0.407809	0.00012273	0.00186376	E2F2
ENSG00000136718	2530.13	-0.314799	0.000122904	0.00186499	IMP4
ENSG00000088727	145.384	-0.59521	0.000123122	0.00186689	KIF9
ENSG00000198576	210.704	-0.654787	0.000123729	0.00187468	ARC
ENSG00000051128	452.117	0.315218	0.000124844	0.00188873	HOMER3
ENSG00000215447	303.918	0.470485	0.00012478	0.00188873	NA
ENSG00000125878	215.183	-0.459436	0.000125225	0.00189164	TCF15
ENSG00000189223	30.8581	-3.74364	0.000125159	0.00189164	PAX8-AS1
ENSG00000254614	104.014	0.630428	0.000126361	0.00190737
ENSG00000173898	3704.31	-0.362297	0.000126564	0.001909	SPTBN2
ENSG00000225783	7067.06	0.526833	0.000126668	0.00190914	MIAT
ENSG00000136153	1102.97	-0.367453	0.000126771	0.00190925	LMO7
ENSG00000091622	203.881	0.52313	0.000126976	0.00191091	PITPNM3
ENSG00000082153	11320.3	-0.346939	0.000127355	0.00191518	BZW1
ENSG00000198830	6777.32	-0.37034	0.000128192	0.00192633	HMGN2
ENSG00000115257	193.159	0.745602	0.00012845	0.00192876	PCSK4
ENSG00000154978	2543.38	-0.306916	0.000128648	0.00193029	VOPP1
ENSG00000227124	436.335	0.458246	0.000128793	0.00193104	ZNF717
ENSG00000166897	46.7693	1.05237	0.000130298	0.00195215	ELFN2
ENSG00000213463	2814.41	-0.284473	0.000130588	0.00195503	SYNJ2BP
ENSG00000132688	19565.5	-0.410319	0.000130704	0.00195522	NES
ENSG00000280063	64.5922	-0.816511	0.000130795	0.00195522
ENSG00000154447	1046.47	-0.323129	0.000131388	0.00196262	SH3RF1
ENSG00000078814	27.3803	1.15664	0.00013236	0.00197568	MYH7B
ENSG00000151651	156.968	0.627243	0.000133383	0.00198946	ADAM8
ENSG00000176532	227.805	0.472582	0.000134666	0.00200711	PRR15
ENSG00000214013	304.11	0.529416	0.000134943	0.00200975	GANC
ENSG00000029153	1667.3	-0.427381	0.000135353	0.00201436	ARNTL2
ENSG00000009694	255.281	-0.662579	0.000135714	0.00201824	TENM1
ENSG00000198003	97.1269	0.774011	0.000135969	0.00202054	CCDC151
ENSG00000063015	349.962	-0.415378	0.000136689	0.00202974	SEZ6
ENSG00000100983	902.497	0.273827	0.000136792	0.00202977	GSS
ENSG00000064703	2314.49	-0.336866	0.000137114	0.00203305	DDX20
ENSG00000263731	545.355	-0.332067	0.000137639	0.00203932
ENSG00000172890	1490.31	0.248307	0.000137925	0.00204206	NADSYN1
ENSG00000068137	516.122	0.377265	0.000138471	0.00204864	PLEKHH3
ENSG00000104133	2519.61	0.231892	0.000139187	0.00205744	SPG11
ENSG00000183023	243.011	-0.628402	0.000139373	0.00205744	SLC8A1
ENSG00000198885	770.692	-0.468483	0.000139356	0.00205744	ITPRIPL1
ENSG00000146070	138.038	0.554237	0.000139588	0.0020591	PLA2G7
ENSG00000119632	287.288	0.437802	0.000139692	0.00205912	IFI27L2
ENSG00000228594	436.199	0.461942	0.000139825	0.00205958	FNDC10
ENSG00000241644	38.6264	1.29777	0.00014007	0.00206167	INMT
ENSG00000112659	490.767	0.491208	0.000141526	0.00208006	CUL9
ENSG00000148688	1789.09	-0.397191	0.000141495	0.00208006	RPP30
ENSG00000108021	5387.14	-0.282147	0.000143072	0.00209971	TASOR2
ENSG00000146700	528.662	0.368123	0.000143045	0.00209971	SSC4D
ENSG00000005001	52.6256	0.890799	0.000143217	0.00210031	PRSS22
ENSG00000185442	708.143	-0.440626	0.000143832	0.00210778	FAM174B
ENSG00000104435	72.6784	0.992935	0.000144974	0.00212298	STMN2
ENSG00000134748	2256.54	-0.2947	0.000146434	0.0021428	PRPF38A
ENSG00000072657	307.208	0.413061	0.000146683	0.00214331	TRHDE
ENSG00000165675	867.556	-0.443053	0.000146679	0.00214331	ENOX2
ENSG00000033867	6372.75	-0.336822	0.000146798	0.00214345	SLC4A7
ENSG00000108556	16.5763	-1.86903	0.000147258	0.00214859	CHRNE
ENSG00000147854	1987.19	-0.272825	0.000148548	0.00216585	UHRF2
ENSG00000171368	43.7216	0.838706	0.000148775	0.00216759	TPPP
ENSG00000076043	2001.16	-0.339934	0.000149517	0.00217681	REXO2
ENSG00000125977	10942.4	-0.310847	0.000150591	0.00219087	EIF2S2
ENSG00000273015	558.954	0.35974	0.00015081	0.00219247
ENSG00000133687	1981.91	-0.369317	0.000151393	0.00219935	TMTC1
ENSG00000166073	13883	-0.252098	0.000151868	0.00220467	GPR176
ENSG00000260804	267.679	-0.484189	0.000152434	0.00221128	LINC01963
ENSG00000177614	966.594	-0.390578	0.000152853	0.00221576	PGBD5
ENSG00000109534	1067.97	-0.360774	0.000154206	0.00223376	GAR1
ENSG00000152578	800.948	-0.348118	0.000154381	0.00223468	GRIA4
ENSG00000083457	565.316	-0.389652	0.000156116	0.00225818	ITGAE
ENSG00000111912	790.228	-0.360527	0.000158049	0.00228361	NCOA7
ENSG00000182866	3203.46	-0.268087	0.000158102	0.00228361	LCK
ENSG00000159761	48.4315	0.900359	0.00015833	0.00228527	C16orf86
ENSG00000135966	1288.49	-0.344175	0.000158819	0.00229068	TGFBRAP1
ENSG00000184992	1409.17	-0.317957	0.000159326	0.00229635	BRI3BP
ENSG00000166471	2880.86	-0.308133	0.000159968	0.00230395	TMEM41B
ENSG00000171621	174.169	0.524531	0.00016039	0.00230838	SPSB1
ENSG00000142959	61.7671	0.76621	0.000160832	0.00230978	BEST4
ENSG00000148843	7700.45	-0.245414	0.000160717	0.00230978	PDCD11
ENSG00000188505	69.6798	0.818182	0.000160782	0.00230978	NCCRP1
ENSG00000198466	1404.4	-0.26077	0.000161306	0.00231493	ZNF587
ENSG00000173821	8155.81	0.419464	0.000162685	0.00233306	RNF213
ENSG00000134597	1124.79	-0.469345	0.000163837	0.0023479	RBMX2
ENSG00000108561	9637.84	-0.290376	0.000164112	0.00235017	C1QBP
ENSG00000147596	3053.89	0.395367	0.000165624	0.00237014	PRDM14
ENSG00000197124	937.583	0.263581	0.000165872	0.002372	ZNF682
ENSG00000105676	2322.23	-0.334407	0.000166274	0.00237343	ARMC6
ENSG00000168477	305.856	0.593677	0.000166111	0.00237343	TNXB
ENSG00000177084	5332.3	-0.257613	0.000166563	0.00237343	POLE
ENSG00000213997	15.7618	-1.77586	0.000166487	0.00237343	PGAM1P7
ENSG00000256943	14.1621	-6.84455	0.000166388	0.00237343
ENSG00000126005	405.561	0.372684	0.000166887	0.00237636	MMP24OS
ENSG00000196642	1829.53	-0.312453	0.00016719	0.00237731	RABL6
ENSG00000279602	265.901	-0.486732	0.000167157	0.00237731
ENSG00000266680	60.2807	0.766222	0.00016778	0.00238401
ENSG00000120526	3054.45	-0.231825	0.000168137	0.0023874	NUDCD1
ENSG00000084092	1465.6	0.258049	0.000170171	0.00241117	NOA1
ENSG00000087263	2206.09	-0.270671	0.000170019	0.00241117	OGFOD1
ENSG00000146674	203.197	0.471242	0.000170089	0.00241117	IGFBP3
ENSG00000199347	45.5229	-1.06278	0.000171041	0.0024218	RNU5E-1
ENSG00000070961	2792.54	-0.200587	0.000171869	0.0024318	ATP2B1
ENSG00000092345	378.013	-0.492309	0.000172029	0.00243235	DAZL
ENSG00000069535	46.5902	0.955745	0.00017302	0.00244241	MAOB
ENSG00000104814	185.266	0.529065	0.000173054	0.00244241	MAP4K1
ENSG00000105516	202.557	0.557331	0.000173104	0.00244241	DBP
ENSG00000203909	32.5442	1.15835	0.000173345	0.00244409	DPPA5
ENSG00000119912	4021.75	-0.279004	0.000174407	0.0024539	IDE
ENSG00000132950	481.497	-0.43365	0.000174336	0.0024539	ZMYM5
ENSG00000163754	1386.09	0.21601	0.000174263	0.0024539	GYG1
ENSG00000111802	2464.26	-0.351859	0.000174565	0.00245441	TDP2
ENSG00000158669	3817.41	-0.276974	0.000174703	0.00245463	GPAT4
ENSG00000136875	2283.46	-0.313965	0.000175102	0.00245851	PRPF4
ENSG00000131759	341.912	-0.372533	0.000177094	0.00248475	RARA
ENSG00000162909	1567.79	-0.516446	0.000177818	0.00249317	CAPN2
ENSG00000099953	424.296	0.536885	0.000178782	0.00250494	MMP11
ENSG00000148335	1115.39	-0.333893	0.000179	0.00250625	NTMT1
ENSG00000092421	8735.57	0.380692	0.000179964	0.0025145	SEMA6A
ENSG00000132768	2174.66	-0.375591	0.00017985	0.0025145	DPH2
ENSG00000175538	250.967	-0.453444	0.000179898	0.0025145	KCNE3
ENSG00000185737	118.326	0.545308	0.000180397	0.00251879	NRG3
ENSG00000109586	4749.87	-0.312323	0.000181327	0.00253002	GALNT7
ENSG00000007080	1194.77	-0.325082	0.000181496	0.00253062	CCDC124
ENSG00000021762	316.411	0.561677	0.000181919	0.00253477	OSBPL5
ENSG00000200997	65.4123	-0.925086	0.000182561	0.00254195	RNVU1-34
ENSG00000065029	795.875	-0.405119	0.000184364	0.0025635	ZNF76
ENSG00000150938	1943.95	-0.323617	0.000184345	0.0025635	CRIM1
ENSG00000150471	829.669	0.316112	0.000185146	0.00257259	ADGRL3
ENSG00000134146	721.392	0.315088	0.000185727	0.00257888	DPH6
ENSG00000142002	1343.91	-0.307089	0.000185973	0.00258052	DPP9
ENSG00000051180	928.66	-0.330923	0.000187551	0.00260062	RAD51
ENSG00000061656	40.9496	0.933964	0.000188752	0.002615	SPAG4
ENSG00000123213	9259.58	-0.233048	0.000188848	0.002615	NLN
ENSG00000007255	636.944	0.366756	0.000189512	0.00262239	TRAPPC6A
ENSG00000126878	9070.5	-0.224497	0.000190292	0.00262771	AIF1L
ENSG00000131470	637.91	-0.353014	0.000190176	0.00262771	PSMC3IP
ENSG00000133863	1539.53	-0.347176	0.000190321	0.00262771	TEX15
ENSG00000182004	4926.46	-0.33753	0.000190419	0.00262771	SNRPE
ENSG00000152455	2246.79	-0.303846	0.000191018	0.00263416	SUV39H2
ENSG00000076258	96.3878	0.876807	0.000191226	0.00263522	FMO4
ENSG00000100592	1475.63	-0.229194	0.000192261	0.00264609	DAAM1
ENSG00000282815	21.6264	-1.33792	0.000192277	0.00264609	TEX13C
ENSG00000105270	243.614	0.559147	0.000192493	0.00264655	CLIP3
ENSG00000168872	948.576	-0.292575	0.000192574	0.00264655	DDX19A
ENSG00000018408	821.25	-0.285387	0.000192937	0.00264972	WWTR1
ENSG00000142552	395.233	1.03299	0.000193361	0.00265373	RCN3
ENSG00000181513	306.992	0.519617	0.000194578	0.00266861	ACBD4
ENSG00000207547	90.9758	-0.762091	0.000195178	0.00267502	MIR25
ENSG00000281181	11633.6	-7.02094	0.0001954	0.00267623
ENSG00000088205	6977.18	-0.299915	0.00019567	0.00267811	DDX18
ENSG00000135074	1095.2	-0.406489	0.000197013	0.00269402	ADAM19
ENSG00000251533	53.7057	0.833579	0.000197101	0.00269402	LINC00605
ENSG00000153037	847.063	-0.345247	0.000197965	0.00270228	SRP19
ENSG00000165501	1146.35	-0.314064	0.000197974	0.00270228	LRR1
ENSG00000095637	2051.71	0.210197	0.000198189	0.00270338	SORBS1
ENSG00000230316	72.5675	-0.88252	0.000198389	0.00270428	FEZF1-AS1
ENSG00000164077	289.107	-0.480608	0.000199291	0.00271474	MON1A
ENSG00000106341	232.575	-0.527772	0.000199603	0.00271714	PPP1R17
ENSG00000263146	172.399	0.542322	0.000199893	0.00271925	LINC01896
ENSG00000147471	963.781	-0.338427	0.00020078	0.00272947	PLPBP
ENSG00000070061	2937.28	-0.231853	0.000201355	0.00273358	ELP1
ENSG00000261150	1919.61	0.307241	0.000201262	0.00273358	EPPK1
ENSG00000226067	188.944	-0.488987	0.00020152	0.00273398	LINC00623
ENSG00000204644	225.842	-2.13345	0.000201923	0.0027376	ZFP57
ENSG00000100802	296.187	0.463508	0.000202673	0.00274518	C14orf93
ENSG00000182568	1344.28	0.396519	0.000202755	0.00274518	SATB1
ENSG00000116679	10643.3	-0.293832	0.000204953	0.00277307	IVNS1ABP
ENSG00000272034	67.0933	-0.718345	0.00020512	0.00277347	SNORD14A
ENSG00000029363	12539	-0.401221	0.000205856	0.00278155	BCLAF1
ENSG00000251363	164.686	0.572864	0.000207138	0.00279699	LINC02315
ENSG00000141736	13117.1	-0.31928	0.000208143	0.00280867	ERBB2
ENSG00000115648	414.242	0.420945	0.000209762	0.00281917	MLPH
ENSG00000120458	536.57	-0.306062	0.000209358	0.00281917	MSANTD2
ENSG00000142619	107.999	0.652993	0.000209482	0.00281917	PADI3
ENSG00000145708	10.9108	-2.93545	0.00020931	0.00281917	CRHBP
ENSG00000167612	25.5483	1.32888	0.00020974	0.00281917	ANKRD33
ENSG00000168404	285.121	-0.561139	0.00020935	0.00281917	MLKL
ENSG00000058866	24.5477	-1.34944	0.000210022	0.00282078	DGKG
ENSG00000130119	1668.6	-0.236901	0.000210254	0.00282108	GNL3L
ENSG00000166548	210.1	0.47848	0.000210325	0.00282108	TK2
ENSG00000251580	23.3113	1.15608	0.000210885	0.00282671	LINC02482
ENSG00000140263	1948.45	-0.251823	0.000211304	0.00282855	SORD
ENSG00000173674	13840.8	-0.464898	0.000211288	0.00282855	EIF1AX
ENSG00000129566	848.993	0.399028	0.000212382	0.00284109	TEP1
ENSG00000164916	900.875	0.311521	0.000213343	0.00285204	FOXK1
ENSG00000134398	61.324	0.759954	0.000216029	0.00288099	ERN2
ENSG00000152253	701.473	-0.368315	0.000216225	0.00288099	SPC25
ENSG00000166415	683.112	0.389763	0.000216091	0.00288099	WDR72
ENSG00000173950	1115.38	-0.277272	0.000215758	0.00288099	XXYLT1
ENSG00000196227	1319.33	-0.327703	0.000216148	0.00288099	FAM217B
ENSG00000210196	312.969	-0.639555	0.000216593	0.00288399	MT-TP
ENSG00000097021	2359.06	-0.224024	0.000216943	0.00288674	ACOT7
ENSG00000135912	2284.86	-0.228401	0.000217208	0.00288835	TTLL4
ENSG00000160049	6038.88	-0.287082	0.000217763	0.00289382	DFFA
ENSG00000138190	410.509	-0.488621	0.00021971	0.00291776	EXOC6
ENSG00000132773	744.54	-0.509295	0.000222017	0.00294646	TOE1
ENSG00000084652	3947.78	-0.236941	0.000222688	0.00295341	TXLNA
ENSG00000160688	2810.2	-0.311035	0.000222931	0.00295468	FLAD1
ENSG00000137145	2155.58	0.262082	0.000223466	0.00295802	DENND4C
ENSG00000168924	3318.93	-0.266557	0.000223624	0.00295802	LETM1
ENSG00000225648	333.814	-0.456343	0.000223543	0.00295802	SBDSP1
ENSG00000235919	114.172	0.539662	0.000224893	0.00297284	ASH1L-AS1
ENSG00000100522	3508.91	-0.335207	0.000225491	0.0029788	GNPNAT1
ENSG00000160072	2405.48	-0.317358	0.000226367	0.00298841	ATAD3B
ENSG00000165280	26323.6	-0.256628	0.000226778	0.00299186	VCP
ENSG00000121310	415.439	0.450366	0.000227252	0.00299615	ECHDC2
ENSG00000050405	2416.4	-0.380992	0.000227748	0.00299876	LIMA1
ENSG00000177889	5620.24	-0.273568	0.000227605	0.00299876	UBE2N
ENSG00000151465	5109.11	-0.306062	0.000227926	0.00299914	CDC123
ENSG00000167216	172.526	0.612691	0.000228184	0.00300057	KATNAL2
ENSG00000255836	59.4328	-0.7961	0.000228627	0.00300443
ENSG00000261780	36.046	1.32978	0.000229079	0.0030084	LINC02582
ENSG00000147536	2462.96	-0.29544	0.00022987	0.00301682	GINS4
ENSG00000165661	1955.92	-0.260401	0.000231726	0.00303721	QSOX2
ENSG00000166535	442.263	0.495554	0.00023162	0.00303721	A2ML1
ENSG00000166046	179.511	0.681665	0.000234416	0.00307047	TCP11L2
ENSG00000197321	1713.47	-0.483795	0.000234835	0.00307395	SVIL
ENSG00000233593	13.7629	1.54207	0.00023517	0.00307634	LINC02609
ENSG00000055044	5852.16	-0.373192	0.000235386	0.00307716	NOP58
ENSG00000136379	763.127	-0.301691	0.000235684	0.00307845	ABHD17C
ENSG00000167491	6270.85	-0.335505	0.000235791	0.00307845	GATAD2A
ENSG00000163703	475.967	0.461094	0.000236406	0.00308448	CRELD1
ENSG00000160781	243.756	0.459105	0.000237256	0.00309156	PAQR6
ENSG00000181544	606.694	-0.39304	0.000237189	0.00309156	FANCB
ENSG00000075624	148460	-0.270393	0.000240478	0.00313094	ACTB
ENSG00000124571	5074.43	-0.221252	0.000240806	0.00313094	XPO5
ENSG00000221946	136.241	0.567985	0.000240901	0.00313094	FXYD7
ENSG00000240929	26.3822	-3.65822	0.000240763	0.00313094	NA
ENSG00000122218	8117.74	0.199093	0.00024109	0.00313137	COPA
ENSG00000277287	31.4658	0.962222	0.000242351	0.00314571
ENSG00000184363	509.577	0.43147	0.000242751	0.00314887	PKP3
ENSG00000080200	1513.68	0.321919	0.000243663	0.00315867	CRYBG3
ENSG00000084073	3047.26	-0.369405	0.000244321	0.00316516	ZMPSTE24
ENSG00000166974	1732.51	-0.217913	0.000246637	0.00319261	MAPRE2
ENSG00000205978	1236.87	0.419518	0.000246917	0.00319261	NYNRIN
ENSG00000214022	3022.56	-0.217747	0.000246796	0.00319261	REPIN1
ENSG00000140057	194.219	0.634624	0.000247574	0.00319905	AK7
ENSG00000100298	8.85808	1.92217	0.000248922	0.00321344	APOBEC3H
ENSG00000182621	416.33	0.370385	0.000249007	0.00321344	PLCB1
ENSG00000116473	858.611	-0.30482	0.000249619	0.0032172	RAP1A
ENSG00000196305	19645.1	-0.217023	0.0002496	0.0032172	IARS1
ENSG00000169964	381.657	0.472192	0.00024988	0.0032185	TMEM42
ENSG00000164938	1480.44	0.380857	0.000250583	0.0032255	TP53INP1
ENSG00000145414	528.216	-0.387326	0.000251381	0.0032337	NAF1
ENSG00000126010	2374.77	0.492656	0.000251965	0.00323913	GRPR
ENSG00000120158	1040.08	-0.292295	0.000252201	0.0032401	RCL1
ENSG00000198604	1897.01	-0.368891	0.000252568	0.00324067	BAZ1A
ENSG00000261211	32.4965	1.05216	0.000252468	0.00324067
ENSG00000157557	2305.13	-0.396988	0.000254324	0.00326112	ETS2
ENSG00000101335	2614.27	-0.433371	0.000256096	0.00328175	MYL9
ENSG00000114867	25636.4	-0.323494	0.000256331	0.00328266	EIF4G1
ENSG00000143578	899.208	0.273814	0.000256746	0.00328589	CREB3L4
ENSG00000145936	21.6518	-1.62118	0.000258919	0.0033116	KCNMB1
ENSG00000228598	23.4852	1.28605	0.000259835	0.00332119	MACC1-AS1
ENSG00000213551	2244.22	-0.393386	0.000261461	0.00333986	DNAJC9
ENSG00000228956	133.14	0.489912	0.000261689	0.00334065	SATB1-AS1
ENSG00000166068	5028.33	-0.279194	0.000262853	0.00335225	SPRED1
ENSG00000277161	1071.67	-0.385861	0.000262931	0.00335225	PIGW
ENSG00000228794	265.005	-0.398614	0.000263204	0.0033536	LINC01128
ENSG00000067369	5239.63	-0.342033	0.000263861	0.00335984	TP53BP1
ENSG00000133773	1312.41	-0.358592	0.000264997	0.00337218	CCDC59
ENSG00000173692	11765.8	-0.285212	0.00026582	0.0033805	PSMD1
ENSG00000141759	3280.07	-0.291768	0.000266336	0.00338279	TXNL4A
ENSG00000234537	48.9458	0.842376	0.000266303	0.00338279
ENSG00000156471	3116.69	-0.317388	0.000268131	0.00340303	PTDSS1
ENSG00000196867	251.227	-0.615319	0.000268268	0.00340303	ZFP28
ENSG00000211460	6010.93	-0.287831	0.000268441	0.00340308	TSN
ENSG00000123268	1156.45	-0.270683	0.00026914	0.00340979	ATF1
ENSG00000261308	109.458	0.651826	0.000269541	0.00341272	FIGNL2
ENSG00000146072	2610.31	-0.255059	0.000270276	0.00341987	TNFRSF21
ENSG00000153902	207.94	0.644985	0.000270615	0.00342201	LGI4
ENSG00000110172	2853.62	-0.247386	0.000271153	0.00342665	CHORDC1
ENSG00000162408	3070.55	-0.324105	0.000271539	0.00342938	NOL9
ENSG00000182541	1832.6	-0.265215	0.000273166	0.00344775	LIMK2
ENSG00000181035	255.89	0.554816	0.000273936	0.00345331	SLC25A42
ENSG00000211772	352.996	-0.734863	0.00027395	0.00345331	TRBC2
ENSG00000006047	654.263	0.548562	0.000274952	0.00346378	YBX2
ENSG00000182648	228.756	0.548089	0.000275833	0.0034727	LINC01006
ENSG00000115548	1778.74	0.552441	0.000276975	0.00348271	KDM3A
ENSG00000249152	1856.03	0.27022	0.000276961	0.00348271	LNCPRESS2
ENSG00000197408	198.01	-0.553403	0.000277285	0.00348443	CYP2B6
ENSG00000163714	10155.9	-0.305758	0.000277586	0.00348491	U2SURP
ENSG00000172232	15.7456	1.39578	0.00027767	0.00348491	AZU1
ENSG00000065809	1386.67	-0.346629	0.000279828	0.00350762	FAM107B
ENSG00000224877	865.373	-0.353424	0.000279757	0.00350762	NDUFAF8
ENSG00000159593	5551.92	-0.294146	0.000280991	0.00352	NAE1
ENSG00000171227	478.503	-0.376098	0.000281258	0.00352116	TMEM37
ENSG00000258667	9.5345	2.08886	0.000281773	0.00352541	HIF1A-AS3
ENSG00000135245	1001.74	-0.296473	0.000283477	0.00354232	HILPDA
ENSG00000172037	3535.98	0.302658	0.000283366	0.00354232	LAMB2
ENSG00000215866	954.773	1.12516	0.000283989	0.00354651	LINC01356
ENSG00000163530	311.792	0.685335	0.000284358	0.00354891	DPPA2
ENSG00000147041	69.245	-0.890756	0.000284755	0.00355167	SYTL5
ENSG00000186510	30.4643	1.11776	0.00028509	0.00355363	CLCNKA
ENSG00000058335	39.8695	0.865725	0.000285853	0.00356095	RASGRF1
ENSG00000155438	2665.82	-0.370162	0.000286118	0.00356203	NIFK
ENSG00000171503	515.179	-0.414322	0.000287137	0.00357251	ETFDH
ENSG00000035141	4428.38	-0.305126	0.000287762	0.00357808	FAM136A
ENSG00000170854	663.273	-0.49452	0.000288657	0.00358698	RIOX2
ENSG00000138646	1898.35	0.275137	0.000290463	0.00360497	HERC5
ENSG00000166166	934.784	-0.42275	0.000290348	0.00360497	TRMT61A
ENSG00000159648	28.6619	1.16099	0.00029172	0.00361824	TEPP
ENSG00000188811	754.29	0.424938	0.000291892	0.00361824	NHLRC3
ENSG00000173349	560.2	0.355464	0.000293322	0.00363373	SFT2D3
ENSG00000152601	893.294	-0.41021	0.000294787	0.00364963	MBNL1
ENSG00000251664	242.085	0.523353	0.000296956	0.00367422	PCDHA12
ENSG00000007264	635.024	0.424398	0.000297393	0.00367736	MATK
ENSG00000010165	2447.16	-0.293114	0.00029777	0.00367975	EEF1AKNMT
ENSG00000130733	1475.74	0.235564	0.000299535	0.0036993	YIPF2
ENSG00000158301	1052.63	0.363996	0.000299915	0.00370172	GPRASP2
ENSG00000105185	1508.35	-0.289373	0.000300133	0.00370213	PDCD5
ENSG00000053438	337.181	-7.56663	0.000300539	0.00370486	NNAT
ENSG00000142405	292.955	0.375854	0.000301032	0.00370868	NLRP12
ENSG00000127241	149.47	0.825473	0.000301757	0.00371306	MASP1
ENSG00000174839	1076.31	-0.34909	0.000301694	0.00371306	DENND6A
ENSG00000101109	2877.38	-0.259474	0.000302577	0.00372087	STK4
ENSG00000145431	134.435	0.48164	0.000303883	0.00373464	PDGFC
ENSG00000066322	683.583	0.300818	0.000304706	0.00374247	ELOVL1
ENSG00000019505	1044.49	0.374708	0.000305398	0.00374638	SYT13
ENSG00000225110	23.5046	1.25977	0.000305247	0.00374638	PNMA6F
ENSG00000119729	2642.74	0.214464	0.000306179	0.00375367	RHOQ
ENSG00000143416	492.677	0.319968	0.000307043	0.00376198	SELENBP1
ENSG00000165731	454.288	0.353442	0.000310683	0.00380426	RET
ENSG00000133731	1361.76	-0.286943	0.000313008	0.00383039	IMPA1
ENSG00000198915	748.518	0.375071	0.000313467	0.00383368	RASGEF1A
ENSG00000117148	35.6011	-1.10781	0.000315711	0.00385878	ACTL8
ENSG00000100941	8020.24	-0.249787	0.000316164	0.00386196	PNN
ENSG00000065308	1203.2	-0.315501	0.000319469	0.00389787	TRAM2
ENSG00000111206	3965.11	-0.306551	0.000319491	0.00389787	FOXM1
ENSG00000065357	370.089	0.58714	0.000319758	0.00389875	DGKA
ENSG00000122641	236.412	-0.773627	0.000320192	0.00390169	INHBA
ENSG00000196839	581.502	0.294456	0.000322151	0.00392318	ADA
ENSG00000172936	512.731	-0.383853	0.000322929	0.00393028	MYD88
ENSG00000196584	2298.93	-0.325204	0.000323517	0.00393504	XRCC2
ENSG00000135801	1345.04	-0.378462	0.000324157	0.00394044	TAF5L
ENSG00000104967	353.142	0.655737	0.000325269	0.00395158	NOVA2
ENSG00000262209	55.9421	1.01662	0.0003259	0.00395685	PCDHGB3
ENSG00000175894	25.6844	1.17739	0.000326399	0.00396052	TSPEAR
ENSG00000111199	84.3136	0.744287	0.000326837	0.00396121	TRPV4
ENSG00000204060	43.9484	0.89923	0.00032685	0.00396121	FOXO6
ENSG00000204252	1315.76	0.498704	0.000327103	0.00396188	HLA-DOA
ENSG00000171033	952.459	-0.36323	0.000327742	0.00396723	PKIA
ENSG00000013810	4312.99	-0.245925	0.000330004	0.00398981	TACC3
ENSG00000215808	68.1425	-1.09343	0.0003299	0.00398981	LINC01139
ENSG00000090530	1768.93	0.523082	0.000330388	0.0039915	P3H2
ENSG00000128951	3846.49	-0.211712	0.00033054	0.0039915	DUT
ENSG00000139687	1178.08	-0.294149	0.000332595	0.00401389	RB1
ENSG00000198908	1244.78	0.291315	0.000332916	0.00401536	BHLHB9
ENSG00000150510	2125.43	-0.305321	0.000333697	0.00402237	FAM124A
ENSG00000183684	3656.38	-0.282155	0.000334173	0.00402328	ALYREF
ENSG00000200169	60.3087	-0.779165	0.000334017	0.00402328	RNU5D-1
ENSG00000101294	3294.98	0.259124	0.000335024	0.00403112	HM13
ENSG00000162997	48.7241	2.60357	0.000335601	0.00403565	PRORSD1P
ENSG00000171291	46.6793	2.89037	0.000336658	0.00404593	ZNF439
ENSG00000087087	4894.65	-0.330905	0.00033736	0.00405194	SRRT
ENSG00000065989	126.081	0.578752	0.000337957	0.0040567	PDE4A
ENSG00000170266	2021.86	0.207411	0.000338374	0.00405928	GLB1
ENSG00000274286	361.252	0.478923	0.000339401	0.00406917	ADRA2B
ENSG00000135473	1200.3	0.472973	0.000339758	0.00407103	PAN2
ENSG00000100726	1855.22	-0.303409	0.000341061	0.0040842	TELO2
ENSG00000122694	310.159	0.420323	0.00034134	0.00408511	GLIPR2
ENSG00000198668	10836.9	-0.226718	0.000342082	0.00409155	CALM1
ENSG00000008311	39444.3	0.192173	0.000343378	0.00410462	AASS
ENSG00000099204	3452.22	-0.240827	0.000344118	0.00411101	ABLIM1
ENSG00000250722	379.408	0.578873	0.000345368	0.0041235	SELENOP
ENSG00000117597	926.05	-0.32558	0.000346504	0.00413461	UTP25
ENSG00000232057	33.7713	0.949902	0.00034783	0.00414797
ENSG00000142149	543.727	-0.391634	0.000348106	0.0041488	HUNK
ENSG00000131504	3737.68	-0.271498	0.000348914	0.0041535	DIAPH1
ENSG00000148468	1838.94	-0.310808	0.000348767	0.0041535	FAM171A1
ENSG00000093144	2236.95	-0.343698	0.000349896	0.00415782	ECHDC1
ENSG00000164405	2445.46	-0.281292	0.000349897	0.00415782	UQCRQ
ENSG00000174243	5057.91	-0.291001	0.000349773	0.00415782	DDX23
ENSG00000165689	1848.51	-0.305959	0.000350438	0.00416179	ENTR1
ENSG00000148399	1195.39	-0.273748	0.000352017	0.00417808	DPH7
ENSG00000164411	68.8611	0.670163	0.000352322	0.00417922	GJB7
ENSG00000165895	2119.75	0.331179	0.000353127	0.0041863	ARHGAP42
ENSG00000025772	1397.2	-0.263378	0.000353983	0.00419397	TOMM34
ENSG00000185052	257.212	-0.445564	0.000354754	0.00420064	SLC24A3
ENSG00000005448	953.83	0.436554	0.000355817	0.00421074	WDR54
ENSG00000114999	3071.92	-0.280561	0.000356453	0.00421579	TTL
ENSG00000119547	189.347	0.597629	0.000358182	0.0042321	ONECUT2
ENSG00000197712	587.779	0.3047	0.000358253	0.0042321	FAM114A1
ENSG00000177971	2523.49	-0.267458	0.000359134	0.00424002	IMP3
ENSG00000170647	442.758	0.386674	0.000359657	0.0042437	NA
ENSG00000206432	424.005	-0.364851	0.000360354	0.00424943	TMEM200C
ENSG00000248901	10.0867	2.29239	0.00036186	0.00426469	LINC01846
ENSG00000104765	3438.27	0.338842	0.000362606	0.00426957	BNIP3L
ENSG00000136383	1304.23	-0.277455	0.000362699	0.00426957	ALPK3
ENSG00000214706	1796.76	-0.349822	0.000365292	0.00429758	IFRD2
ENSG00000136231	13083.4	0.3013	0.000366321	0.00430717	IGF2BP3
ENSG00000111364	1815.96	-0.259986	0.000374644	0.00440245	DDX55
ENSG00000262576	70.0233	0.842611	0.000375947	0.00441518	PCDHGA4
ENSG00000049769	284.999	0.474604	0.000377182	0.00442709	PPP1R3F
ENSG00000130787	649.158	-0.429995	0.000377481	0.00442802	HIP1R
ENSG00000109686	3286.6	-0.193796	0.000378528	0.00443771	SH3D19
ENSG00000244879	1614.71	0.496282	0.000380258	0.00445541	GABPB1-AS1
ENSG00000152154	366.882	-0.382211	0.000381469	0.00446699	TMEM178A
ENSG00000116133	22367.5	-0.317007	0.000383224	0.00448492	DHCR24
ENSG00000130713	3360.43	-0.253901	0.00038378	0.00448881	EXOSC2
ENSG00000122678	420.522	0.398136	0.00038503	0.0044956	POLM
ENSG00000142687	3241.74	0.227124	0.000384602	0.0044956	KIAA0319L
ENSG00000170074	22.0722	1.5617	0.000384858	0.0044956	FAM153A
ENSG00000018236	1049.55	0.344808	0.000385299	0.00449612	CNTN1
ENSG00000106028	5481.72	-0.266517	0.000386032	0.00450207	SSBP1
ENSG00000135446	5184.77	-0.273535	0.000389116	0.0045354	CDK4
ENSG00000124575	18128.3	-0.352074	0.000390304	0.00454661	H1-3
ENSG00000148219	477.429	-0.48608	0.000392871	0.00457387	ASTN2
ENSG00000241549	93.5406	0.624942	0.000394343	0.00458834	GUSBP2
ENSG00000197451	15782.1	-0.283626	0.000394858	0.00459168	HNRNPAB
ENSG00000067955	1712.42	-0.377207	0.000396955	0.0046134	CBFB
ENSG00000136997	1854.66	-0.421745	0.000398294	0.00462534	MYC
ENSG00000275832	2484.76	-0.477703	0.000398443	0.00462534	ARHGAP23
ENSG00000274253	33.2563	0.955656	0.000399589	0.00463597
ENSG00000139116	2560.71	-0.315218	0.000400209	0.00464048	KIF21A
ENSG00000007402	974.605	0.297008	0.000401331	0.00464967	CACNA2D2
ENSG00000167394	583.902	-0.444367	0.000401463	0.00464967	ZNF668
ENSG00000107951	2147.81	-0.246931	0.000402003	0.00465323	MTPAP
ENSG00000132406	715.373	0.274595	0.000402417	0.00465534	TMEM128
ENSG00000107815	1908.49	-0.311005	0.000403374	0.00466106	TWNK
ENSG00000230513	73.5473	0.61787	0.000403218	0.00466106	THAP7-AS1
ENSG00000100065	880.686	-0.320726	0.000403837	0.00466373	CARD10
ENSG00000189079	3777.94	0.308268	0.000404159	0.00466476	ARID2
ENSG00000070010	1767.5	-0.364022	0.000404897	0.0046706	UFD1
ENSG00000106100	309.41	0.359825	0.000405709	0.00467193	NOD1
ENSG00000204682	808.221	0.456427	0.00040543	0.00467193	MIR1915HG
ENSG00000215126	193.444	-0.474829	0.000405586	0.00467193	CBWD6
ENSG00000159388	314.722	0.455499	0.000406432	0.00467758	BTG2
ENSG00000095380	1651.41	0.326562	0.000407333	0.00467991	NANS
ENSG00000125675	116.014	-0.567534	0.000407158	0.00467991	GRIA3
ENSG00000260260	626.934	-0.377456	0.000407285	0.00467991	SNHG19
ENSG00000018510	4300.16	-0.290261	0.000409334	0.00470021	AGPS
ENSG00000108219	1699.68	-0.271936	0.000410265	0.00470822	TSPAN14
ENSG00000130988	105.068	-0.650835	0.000410502	0.00470824	RGN
ENSG00000143942	471.294	-0.412197	0.000411041	0.00471174	CHAC2
ENSG00000163683	2027.17	0.269245	0.000411776	0.00471747	SMIM14
ENSG00000228372	9.14682	-2.41533	0.000414129	0.00474173	SMIM10L2B-AS1
ENSG00000198963	473.41	-0.524291	0.000414716	0.00474575	RORB
ENSG00000107077	658.683	0.326318	0.000416033	0.00475811	KDM4C
ENSG00000144136	5681.02	-0.299218	0.00041692	0.00476554	SLC20A1
ENSG00000100138	4070.43	-0.214465	0.000417678	0.00476773	SNU13
ENSG00000133247	849.118	0.516813	0.000417641	0.00476773	KMT5C
ENSG00000187323	46.929	-0.956362	0.000417822	0.00476773	DCC
ENSG00000131037	442.487	0.455322	0.000420585	0.00479654	EPS8L1
ENSG00000224167	32.3349	0.976927	0.000420834	0.00479665	LINC01357
ENSG00000122643	830.886	-0.316574	0.000421366	0.00479999	NT5C3A
ENSG00000186952	71.9423	0.835079	0.00042224	0.00480722	TMEM232
ENSG00000139160	99.9621	0.612933	0.000424864	0.00483263	ETFBKMT
ENSG00000187678	4414.72	-0.447634	0.000424952	0.00483263	SPRY4
ENSG00000134809	1011.26	-0.277818	0.000428029	0.00486211	TIMM10
ENSG00000170906	1662.04	0.236466	0.000428023	0.00486211	NDUFA3
ENSG00000008324	1429.2	-0.356279	0.000429538	0.00487601	SS18L2
ENSG00000111679	542.917	0.467666	0.000429737	0.00487601	PTPN6
ENSG00000130005	370.933	0.332518	0.000430985	0.00488742	GAMT
ENSG00000213903	265.438	-0.457919	0.00043211	0.00489741	LTB4R
ENSG00000145934	111.058	-0.606621	0.000438457	0.00496655	TENM2
ENSG00000099250	289.665	0.567476	0.00044077	0.0049875	NRP1
ENSG00000112562	426.285	0.481055	0.000441235	0.0049875	SMOC2
ENSG00000177359	146.457	0.652223	0.00044122	0.0049875
ENSG00000273001	35.0809	0.979188	0.000441299	0.0049875
ENSG00000103591	2315.74	-0.222493	0.000442817	0.00500184	AAGAB
ENSG00000167183	15.4952	1.40765	0.000443808	0.00501022	PRR15L
ENSG00000161544	72.1494	0.6763	0.000444098	0.00501068	CYGB
ENSG00000089289	1552.67	0.218445	0.00044545	0.00501468	IGBP1
ENSG00000101751	1877.18	0.258336	0.00044531	0.00501468	POLI
ENSG00000110841	1584.79	-0.23174	0.000445013	0.00501468	PPFIBP1
ENSG00000134375	2243.57	-0.319342	0.000445391	0.00501468	TIMM17A
ENSG00000113248	343.992	0.966034	0.000446755	0.00502364	PCDHB15
ENSG00000124784	1142.82	-0.398775	0.00044657	0.00502364	RIOK1
ENSG00000169499	256.961	0.460652	0.000446995	0.00502364	PLEKHA2
ENSG00000267454	63.7054	0.655761	0.000447334	0.00502463	ZNF582-AS1
ENSG00000141867	1577.69	-0.347924	0.000448902	0.00503662	BRD4
ENSG00000249574	44.118	0.841026	0.000448705	0.00503662
ENSG00000272108	43.9412	1.09133	0.000450292	0.0050494
ENSG00000163938	8334.33	-0.345216	0.000450694	0.00505109	GNL3
ENSG00000213339	963.868	-0.27917	0.000451552	0.00505789	QTRT1
ENSG00000122254	90.8511	-0.708528	0.000452888	0.00506721	HS3ST2
ENSG00000180447	148.778	0.645846	0.000452855	0.00506721	GAS1
ENSG00000109775	1222.22	0.236375	0.000454446	0.00507616	UFSP2
ENSG00000135083	1309.41	-0.295257	0.000454436	0.00507616	CCNJL
ENSG00000163633	164.914	0.464628	0.000454432	0.00507616	C4orf36
ENSG00000260469	63.3925	0.890498	0.000455886	0.00508942	INSYN1-AS1
ENSG00000158560	64.88	0.923352	0.000456521	0.00509368	DYNC1I1
ENSG00000101247	635.058	-0.299264	0.000457152	0.00509536	NDUFAF5
ENSG00000184012	662.979	0.325165	0.000457178	0.00509536	TMPRSS2
ENSG00000144867	1712.07	-0.293646	0.000458359	0.00510568	SRPRB
ENSG00000258701	10.4503	1.58041	0.000459641	0.00511713	LINC00638
ENSG00000125912	3632.28	-0.31241	0.000461612	0.00513556	NCLN
ENSG00000149483	509.188	-0.367445	0.000461807	0.00513556	TMEM138
ENSG00000196586	2307.55	0.381763	0.000462496	0.00513754	MYO6
ENSG00000254781	8.83895	2.07025	0.000462253	0.00513754	GVINP2
ENSG00000106070	4700.32	-0.247533	0.00046308	0.00514119	GRB10
ENSG00000170325	1006.33	-0.306083	0.000464363	0.00515259	PRDM10
ENSG00000184575	14292.5	-0.226162	0.000465192	0.00515894	XPOT
ENSG00000125485	950.588	-0.269566	0.000466219	0.00516463	DDX31
ENSG00000196323	9861.72	-0.231054	0.000466205	0.00516463	ZBTB44
ENSG00000152661	50906.6	0.243173	0.000467427	0.00517515	GJA1
ENSG00000138785	412.601	-0.346364	0.000469464	0.00519485	INTS12
ENSG00000111445	1494.51	-0.257828	0.000471179	0.0052081	RFC5
ENSG00000121579	11664.2	-0.323076	0.000471032	0.0052081	NAA50
ENSG00000259630	7.20116	1.88788	0.00047159	0.00520978	FABP5P9
ENSG00000087085	164.347	0.534969	0.000472384	0.00520996	ACHE
ENSG00000122679	24.7909	1.25341	0.000472049	0.00520996	RAMP3
ENSG00000182240	263.842	0.461068	0.000472129	0.00520996	BACE2
ENSG00000231566	96.3687	-0.748369	0.000473043	0.00521436	LINC02595
ENSG00000181458	537.303	0.379719	0.000474768	0.00523051	TMEM45A
ENSG00000186300	489.895	0.401806	0.000475522	0.00523595	ZNF555
ENSG00000181029	127.546	0.631274	0.000475786	0.00523599	TRAPPC5
ENSG00000067840	6927.81	-0.325446	0.0004774	0.00524801	PDZD4
ENSG00000187017	324.964	0.504497	0.000477173	0.00524801	ESPN
ENSG00000278053	3230.73	-0.368171	0.000479139	0.00526424	DDX52
ENSG00000119927	1522.12	-0.378586	0.000481224	0.00528426	GPAM
ENSG00000135829	20991.1	-0.274275	0.000482586	0.00529633	DHX9
ENSG00000135002	745.334	-0.407419	0.000484517	0.00531462	RFK
ENSG00000206053	8210.06	-0.331003	0.000486113	0.00532922	JPT2
ENSG00000186812	3048.76	0.325729	0.000487627	0.0053429	ZNF397
ENSG00000100577	1204	0.217738	0.000488456	0.00534907	GSTZ1
ENSG00000133317	34.1713	0.901296	0.000488987	0.00535197	LGALS12
ENSG00000142408	295.228	0.413413	0.000491749	0.00537927	CACNG8
ENSG00000253706	26.9769	0.97508	0.00049503	0.00541222
ENSG00000115353	28.7104	1.14014	0.000495443	0.00541379	TACR1
ENSG00000236204	29.4537	1.01114	0.000496994	0.00542779	LINC01376
ENSG00000172554	384.233	0.333223	0.000500538	0.00546353	SNTG2
ENSG00000131148	1376.83	-0.286822	0.000502509	0.00548207	EMC8
ENSG00000189143	829.332	0.413413	0.000505682	0.00551369	CLDN4
ENSG00000106123	750.206	0.491123	0.000507485	0.00553035	EPHB6
ENSG00000101898	101.439	-0.688778	0.000507769	0.00553044	MCTS2P
ENSG00000174136	1168.8	0.342074	0.000509127	0.00554224	RGMB
ENSG00000077514	1635.48	-0.350414	0.00051237	0.00557451	POLD3
ENSG00000118596	290.099	-0.422684	0.000513759	0.00558661	SLC16A7
ENSG00000175130	10194.7	-0.232508	0.000515401	0.00560144	MARCKSL1
ENSG00000167333	301.189	0.332703	0.000516007	0.00560499	TRIM68
ENSG00000123737	2754.33	-0.347541	0.00052353	0.00568364	EXOSC9
ENSG00000197170	4447.04	-0.384781	0.000524159	0.0056874	PSMD12
ENSG00000086666	4829.38	0.1882	0.000526221	0.00570668	ZFAND6
ENSG00000198042	3895.56	-0.33532	0.000526632	0.00570806	MAK16
ENSG00000160460	132.721	0.594963	0.000527123	0.00571031	SPTBN4
ENSG00000155729	233.16	0.621952	0.000527546	0.00571181	KCTD18
ENSG00000178947	934.689	0.52947	0.000528243	0.00571628	SMIM10L2A
ENSG00000105058	2790.45	-0.287283	0.000528872	0.00572001	FAM32A
ENSG00000224945	61.868	-0.884197	0.00053047	0.00573421
ENSG00000198780	5911.55	-0.226397	0.000532177	0.00574958	FAM169A
ENSG00000090060	10402.7	-0.205683	0.000532923	0.00575454	PAPOLA
ENSG00000010318	233.962	0.438853	0.000534891	0.00577269	PHF7
ENSG00000068394	902.318	0.319949	0.00053547	0.00577584	GPKOW
ENSG00000105514	1251.32	0.247732	0.000536953	0.00578873	RAB3D
ENSG00000176248	858.008	-0.339119	0.000537333	0.00578972	ANAPC2
ENSG00000233309	23.8528	1.50542	0.000537933	0.00579308	RPS6P12
ENSG00000253910	84.8029	0.647847	0.00053946	0.00580642	PCDHGB2
ENSG00000106211	1298.45	0.28781	0.000540843	0.00581818	HSPB1
ENSG00000085831	302.362	0.45431	0.000541894	0.00582015	TTC39A
ENSG00000111371	24310.2	-0.231192	0.000541366	0.00582015	SLC38A1
ENSG00000130822	115.087	0.590782	0.000541684	0.00582015	PNCK
ENSG00000173546	342.28	0.67678	0.000543037	0.00582309	CSPG4
ENSG00000212588	104.187	-0.605795	0.000542681	0.00582309	SNORA26
ENSG00000246695	205.326	0.44175	0.000542833	0.00582309	RASSF8-AS1
ENSG00000109832	618.438	0.58881	0.000543436	0.00582368	DDX25
ENSG00000115461	186.574	1.35144	0.000543671	0.00582368	IGFBP5
ENSG00000120533	2955.45	-0.307612	0.000545683	0.00583901	ENY2
ENSG00000198799	2334.49	0.277252	0.000545606	0.00583901	LRIG2
ENSG00000221968	1252.76	0.346937	0.000547913	0.00585975	FADS3
ENSG00000007202	10202.7	-0.226116	0.000550971	0.00588932	KIAA0100
ENSG00000102996	1966.56	0.347476	0.000551615	0.00589307	MMP15
ENSG00000144354	3360.03	-0.200151	0.000552458	0.00589895	CDCA7
ENSG00000005238	292.344	0.346077	0.000554682	0.00590796	FAM214B
ENSG00000101443	464.395	0.310951	0.000553999	0.00590796	WFDC2
ENSG00000135372	3372.88	-0.229624	0.000554772	0.00590796	NAT10
ENSG00000148175	1469.7	0.272645	0.000554547	0.00590796	STOM
ENSG00000197013	614.526	0.29229	0.000553767	0.00590796	ZNF429
ENSG00000207927	376.894	0.433048	0.000555725	0.00591499	MIR302A
ENSG00000108387	205.001	0.417845	0.000556112	0.00591598	SEPTIN4
ENSG00000117395	3064.05	-0.326566	0.000557535	0.00592731	EBNA1BP2
ENSG00000181019	1575.15	-0.540101	0.000557767	0.00592731	NQO1
ENSG00000113649	5693.68	-0.231761	0.000563591	0.00598287	TCERG1
ENSG00000261326	95.6246	0.780281	0.000563481	0.00598287	LINC01355
ENSG00000030066	7505.81	-0.19354	0.000564866	0.00598288	NUP160
ENSG00000085760	2189.06	0.261133	0.000564307	0.00598288	MTIF2
ENSG00000128311	687.737	0.264449	0.000565005	0.00598288	TST
ENSG00000231856	45.9588	0.817947	0.000564323	0.00598288
ENSG00000237943	788.056	-0.339672	0.000565282	0.00598288	PRKCQ-AS1
ENSG00000270168	40.8882	0.950523	0.000565377	0.00598288	NA
ENSG00000120949	1004.59	-0.326802	0.000566787	0.00599181	TNFRSF8
ENSG00000280511	525.973	0.361842	0.000566817	0.00599181
ENSG00000112759	4973.44	-0.256042	0.000568009	0.00600126	SLC29A1
ENSG00000204311	74.9202	0.850358	0.000569141	0.00601006	PJVK
ENSG00000197798	1513.33	-0.269615	0.00057114	0.006028	FAM118B
ENSG00000120057	121.561	0.561924	0.000571937	0.00603317	SFRP5
ENSG00000181449	12483.9	0.251438	0.00057223	0.00603317	SOX2
ENSG00000136928	74.2584	0.64603	0.000574607	0.00605505	GABBR2
ENSG00000198919	2761.19	0.263554	0.000575181	0.00605793	DZIP3
ENSG00000175093	569.088	-0.419771	0.000576157	0.00606503	SPSB4
ENSG00000164134	9819.63	-0.268926	0.000576514	0.00606562	NAA15
ENSG00000143768	198.391	-0.530611	0.000577103	0.00606864	LEFTY2
ENSG00000154920	611.668	0.294117	0.000577895	0.00607061	EME1
ENSG00000167088	6356.94	-0.270932	0.000577673	0.00607061	SNRPD1
ENSG00000075340	7521.04	-0.23028	0.000578852	0.0060775	ADD2
ENSG00000005189	234.608	0.425331	0.000579611	0.00608098	REXO5
ENSG00000112769	80.7006	0.60232	0.000579789	0.00608098	LAMA4
ENSG00000123219	919.837	-0.297617	0.000581185	0.00609244	CENPK
ENSG00000174173	2377.14	-0.378694	0.000583949	0.00611505	TRMT10C
ENSG00000198888	2131.5	-0.40879	0.000583884	0.00611505	MT-ND1
ENSG00000143294	1498.1	-0.269359	0.000587422	0.00614181	PRCC
ENSG00000153246	140.2	0.521785	0.000587137	0.00614181	PLA2R1
ENSG00000185133	247.5	0.581214	0.000587338	0.00614181	INPP5J
ENSG00000107371	1434.45	-0.26469	0.000590893	0.0061749	EXOSC3
ENSG00000273373	186.602	0.540419	0.000591942	0.00618264
ENSG00000179915	1216.26	0.321783	0.000593267	0.00619326	NRXN1
ENSG00000196172	1607.94	0.239239	0.000593847	0.0061961	ZNF681
ENSG00000102393	1277.69	-0.280833	0.000597086	0.00622667	GLA
ENSG00000156599	2980.94	-0.257847	0.000597412	0.00622684	ZDHHC5
ENSG00000083720	2247.53	-0.255449	0.000598962	0.00623652	OXCT1
ENSG00000153993	336.294	-0.582462	0.000598872	0.00623652	SEMA3D
ENSG00000050438	861.053	0.326129	0.000601394	0.00625861	SLC4A8
ENSG00000275055	28.8366	0.934288	0.000602631	0.00626824
ENSG00000071242	1075.58	-0.304189	0.000603851	0.00627443	RPS6KA2
ENSG00000128849	7690.73	0.264112	0.000603585	0.00627443	CGNL1
ENSG00000243323	19.4466	1.2266	0.000604744	0.00628045	PTPRVP
ENSG00000251131	36.3206	-1.0647	0.000605055	0.00628045
ENSG00000206754	101.88	-0.564179	0.000607053	0.00629794	SNORD101
ENSG00000177380	776.43	0.364765	0.000608657	0.00631132	PPFIA3
ENSG00000235034	100.049	0.580996	0.000609128	0.00631295	C19orf81
ENSG00000165060	798.56	-0.30128	0.000610106	0.00631983	FXN
ENSG00000153714	11.673	1.60392	0.00061131	0.00632904	LURAP1L
ENSG00000115266	181.567	0.785738	0.000613573	0.00634558	APC2
ENSG00000170373	46.2786	1.2602	0.000613855	0.00634558	CST1
ENSG00000238178	29.1322	1.34782	0.000613722	0.00634558
ENSG00000011007	3327.36	-0.352834	0.000617108	0.00637266	ELOA
ENSG00000151789	141.382	0.47508	0.00061695	0.00637266	ZNF385D
ENSG00000177426	5635.58	-0.186296	0.000617923	0.0063778	TGIF1
ENSG00000162433	7495.85	-0.245874	0.00062167	0.00641318	AK4
ENSG00000006327	2124.36	-0.410324	0.000623373	0.00642746	TNFRSF12A
ENSG00000204574	6765.29	-0.287151	0.000625011	0.00644104	ABCF1
ENSG00000131507	1898.18	-0.258871	0.000625805	0.00644592	NDFIP1
ENSG00000120705	10840.2	-0.296669	0.000627997	0.00646519	ETF1
ENSG00000244509	1117.8	0.252096	0.000629061	0.00647282	APOBEC3C
ENSG00000169660	563.185	0.393346	0.000629808	0.0064772	HEXD
ENSG00000168014	994.322	-0.245771	0.000630178	0.00647768	C2CD3
ENSG00000128266	480.47	-0.315328	0.000630626	0.00647898	GNAZ
ENSG00000103326	2470.42	-0.316135	0.000631621	0.00648257	CAPN15
ENSG00000166349	83.2385	0.738775	0.000631546	0.00648257	RAG1
ENSG00000170275	4020.21	0.192451	0.000632822	0.0064916	CRTAP
ENSG00000136271	1943.86	-0.271695	0.000633173	0.00649187	DDX56
ENSG00000103152	924.465	0.316613	0.000634799	0.00650523	MPG
ENSG00000100219	4531.9	-0.280767	0.000636208	0.00651635	XBP1
ENSG00000170515	6188.99	-0.285037	0.000638681	0.00653835	PA2G4
ENSG00000112031	951.821	-0.326137	0.000639597	0.00654439	MTRF1L
ENSG00000111058	1549.85	0.220536	0.0006427	0.00655945	ACSS3
ENSG00000116670	4584.8	0.262868	0.000642404	0.00655945	MAD2L2
ENSG00000135069	11646.9	-0.369	0.00064237	0.00655945	PSAT1
ENSG00000264364	6324.28	-0.193426	0.000642351	0.00655945	DYNLL2
ENSG00000266903	135.015	0.623391	0.000642385	0.00655945
ENSG00000168286	1746.68	-0.253895	0.000643341	0.00656266	THAP11
ENSG00000167554	217.893	0.601693	0.000646502	0.00659157	ZNF610
ENSG00000085999	1244.48	-0.235848	0.000647018	0.00659348	RAD54L
ENSG00000137692	3294.12	-0.264324	0.000648555	0.0066058	DCUN1D5
ENSG00000165732	21876.9	-0.346318	0.000649173	0.00660874	DDX21
ENSG00000152556	3278.54	0.188579	0.000650693	0.00662087	PFKM
ENSG00000140859	224.196	-0.514831	0.000652593	0.00663685	KIFC3
ENSG00000261115	1681.55	-0.385684	0.000653067	0.0066383	TMEM178B
ENSG00000078900	132.386	0.554864	0.000655492	0.00665959	TP73
ENSG00000203875	6998.02	-0.270329	0.000658527	0.00668704	SNHG5
ENSG00000162650	312.992	-0.402477	0.000659301	0.00668885	ATXN7L2
ENSG00000189283	25.7782	1.0529	0.00065937	0.00668885	FHIT
ENSG00000196557	1677.74	0.340854	0.000663351	0.00672245	CACNA1H
ENSG00000245571	189.087	0.464492	0.000663102	0.00672245	FAM111A-DT
ENSG00000089116	6.564	1.98702	0.000665561	0.00673466	LHX5
ENSG00000186185	1767.88	-0.277851	0.000665231	0.00673466	KIF18B
ENSG00000197860	1411.46	-0.316201	0.000665523	0.00673466	SGTB
ENSG00000164430	409.986	0.584081	0.000670048	0.00677666	CGAS
ENSG00000114770	2133.04	-0.187899	0.000672838	0.00680144	ABCC5
ENSG00000131236	9702.1	-0.24919	0.000677228	0.00683906	CAP1
ENSG00000150540	157.166	-0.630037	0.000677239	0.00683906	HNMT
ENSG00000173281	3251.37	-0.440274	0.000679807	0.00686154	PPP1R3B
ENSG00000161270	52.634	0.902249	0.000681979	0.00688002	NPHS1
ENSG00000198026	1028.83	-0.417039	0.000682591	0.00688274	ZNF335
ENSG00000110628	119.381	0.782065	0.000684935	0.00690291	SLC22A18
ENSG00000178852	59.4828	0.751568	0.000686362	0.00691383	EFCAB13
ENSG00000259692	87.7158	0.564549	0.000693212	0.00697933
ENSG00000105227	490.941	0.580971	0.000694152	0.0069853	PRX
[truncated: 3,381 more rows]

## Sheet: S7_B_KO_Proteomics
Table S7
Protein	log2FC	FDR	log_oddsDE
1/sp|P31350|RIR2_HUMAN	-0.426065	2.91434e-16	27.8302
1/sp|P19367|HXK1_HUMAN	0.211514	4.8471e-14	27.2947
1/sp|Q01581|HMCS1_HUMAN	-0.182545	1.23543e-13	23.53
1/sp|O75874|IDHC_HUMAN	0.175949	3.29603e-12	23.0537
1/sp|P09972|ALDOC_HUMAN	0.204793	7.99413e-12	22.8464
1/sp|P29762|RABP1_HUMAN	-0.238279	1.33115e-11	21.8328
1/sp|P30048|PRDX3_HUMAN	0.200754	2.76932e-11	20.0138
1/sp|P62917|RL8_HUMAN	-0.178391	1.14875e-10	19.4531
1/sp|Q5JSH3|WDR44_HUMAN	-0.424707	2.5848e-10	19.2886
1/sp|P12277|KCRB_HUMAN	0.200565	4.16068e-10	18.7783
1/sp|P05783|K1C18_HUMAN	0.207004	6.69054e-10	18.6355
1/sp|Q9UNF1|MAGD2_HUMAN	-0.326484	9.4305e-10	18.2507
1/sp|Q13642|FHL1_HUMAN	-0.531003	1.33267e-09	17.8191
1/sp|P40926|MDHM_HUMAN	0.227909	1.91602e-09	17.3008
1/sp|Q16658|FSCN1_HUMAN	0.185804	2.87369e-09	16.1957
1/sp|P18206|VINC_HUMAN	-0.192433	5.76583e-09	16.1493
1/sp|P25705|ATPA_HUMAN	0.160371	8.61451e-09	15.6516
1/sp|Q01995|TAGL_HUMAN	-0.350283	1.31847e-08	15.4904
1/sp|Q16401|PSMD5_HUMAN	-0.299665	1.83068e-08	14.6057
1/sp|Q9Y237|PIN4_HUMAN	-0.603606	3.07483e-08	14.5336
1/sp|P49419|AL7A1_HUMAN	0.236901	4.34405e-08	14.256
1/sp|P18124|RL7_HUMAN	-0.144674	5.9665e-08	13.1159
1/sp|O15347|HMGB3_HUMAN	-0.301163	1.11069e-07	12.4689
1/sp|Q96A26|F162A_HUMAN	0.302889	2.06794e-07	10.7784
1/sp|P02649|APOE_HUMAN	0.23968	7.2274e-07	10.4769
1/sp|P16152|CBR1_HUMAN	0.218944	1.39237e-06	10.4624
1/sp|Q9H446|RWDD1_HUMAN	-0.678797	2.03992e-06	10.2235
1/sp|Q15758|AAAT_HUMAN	-0.275763	2.83677e-06	10.1422
1/sp|P36957|ODO2_HUMAN	0.25667	3.66735e-06	9.37195
1/sp|P11142|HSP7C_HUMAN	-0.140495	5.47629e-06	9.04876
1/sp|Q01650|LAT1_HUMAN	-0.369361	7.91208e-06	8.83312
1/sp|O00571|DDX3X_HUMAN	-0.202269	1.08459e-05	8.67112
1/sp|P61981|1433G_HUMAN	0.239569	1.41916e-05	8.50827
1/sp|P83731|RL24_HUMAN	-0.29133	1.80193e-05	8.32061
1/sp|P09601|HMOX1_HUMAN	-0.371712	2.25267e-05	7.97566
1/sp|P11388|TOP2A_HUMAN	-0.215324	2.88225e-05	7.70965
1/sp|Q9H1E3|NUCKS_HUMAN	0.35073	3.68889e-05	7.61995
1/sp|Q9Y3D6|FIS1_HUMAN	0.304457	4.54443e-05	7.46824
1/sp|Q86V21|AACS_HUMAN	0.282918	5.51696e-05	7.20603
1/sp|P38159|RBMX_HUMAN	-0.221978	6.76491e-05	7.0632
1/sp|Q13011|ECH1_HUMAN	0.322534	8.17144e-05	6.91866
1/sp|P61353|RL27_HUMAN	-0.184023	9.76172e-05	6.72794
1/sp|P06744|G6PI_HUMAN	0.155812	0.000116547	6.69872
1/sp|Q8N3U4|STAG2_HUMAN	-0.342008	0.000135436	5.92995
1/sp|P18669|PGAM1_HUMAN	0.191575	0.000177371	5.71882
1/sp|P62760|VISL1_HUMAN	0.430558	0.000228117	5.44152
1/sp|P17568|NDUB7_HUMAN	0.516198	0.000294021	5.31697
1/sp|P11166|GTR1_HUMAN	0.230632	0.000366872	5.12133
1/sp|P40938|RFC3_HUMAN	0.395818	0.000453837	4.97154
1/sp|P18065|IBP2_HUMAN	0.609351	0.000552774	4.79839
1/sp|P06576|ATPB_HUMAN	0.206682	0.000668272	4.69419
1/sp|Q8IVW6|ARI3B_HUMAN	-0.203553	0.000793601	4.63213
1/sp|Q01813|PFKAP_HUMAN	0.207084	0.000923698	4.372
1/sp|Q9ULZ3|ASC_HUMAN	0.274422	0.00109101	4.23901
1/sp|P30837|AL1B1_HUMAN	0.203655	0.00127852	4.07739
1/sp|P09038|FGF2_HUMAN	-0.303789	0.00149529	3.98809
1/sp|Q01628|IFM3_HUMAN	0.275498	0.00172727	3.85252
1/sp|P56537|IF6_HUMAN	0.223413	0.00198834	3.40723
1/sp|P00167|CYB5_HUMAN	-0.220672	0.00239485	3.39096
1/sp|P30084|ECHM_HUMAN	0.173196	0.00279731	3.35347
1/sp|P62273|RS29_HUMAN	-0.223919	0.003205	3.33839
1/sp|Q7L190|DPPA4_HUMAN	0.348202	0.00360854	3.28148
1/sp|P45973|CBX5_HUMAN	0.184537	0.00402653	3.24925
1/sp|P09493|TPM1_HUMAN	-0.24908	0.0044484	3.20719
1/sp|P08133|ANXA6_HUMAN	0.19344	0.00487899	3.18317
1/sp|Q9NR45|SIAS_HUMAN	0.29779	0.00531017	3.09261
1/sp|P47914|RL29_HUMAN	-0.239157	0.00577484	2.75873
1/sp|P61421|VA0D1_HUMAN	0.273251	0.00642328	2.65214
1/sp|P48047|ATPO_HUMAN	0.159707	0.00713083	2.61483
1/sp|P09012|SNRPA_HUMAN	0.318728	0.00784917	2.47643
1/sp|Q9BVJ6|UT14A_HUMAN	-0.331351	0.00865938	2.42226
1/sp|P54687|BCAT1_HUMAN	-0.201529	0.00949652	1.66624
1/sp|P51151|RAB9A_HUMAN	-0.30875	0.0111946	1.6198
1/sp|P98175|RBM10_HUMAN	-0.277933	0.0129254	1.53558
1/sp|O00592|PODXL_HUMAN	0.168743	0.0147504	1.41714
1/sp|Q13885|TBB2A_HUMAN	0.399362	0.0167324	1.38297
1/sp|P15374|UCHL3_HUMAN	0.266807	0.0187302	1.33453
1/sp|O95816|BAG2_HUMAN	-0.304382	0.0207698	1.20145
1/sp|Q92905|CSN5_HUMAN	0.173269	0.0230086	1.1897
1/sp|O75794|CD123_HUMAN	-0.206576	0.0252223	0.979461
1/sp|P31689|DNJA1_HUMAN	-0.169845	0.0278033	0.689492
1/sp|P61201|CSN2_HUMAN	-0.313617	0.0309615	0.591226
1/sp|P62861|RS30_HUMAN	-0.208047	0.0342818	0.558819
1/sp|Q9UN81|LORF1_HUMAN	0.266664	0.0376105	0.487805
1/sp|P56134|ATPK_HUMAN	0.198791	0.0410385	0.386142
1/sp|Q9Y265|RUVB1_HUMAN	0.200346	0.0446386	0.321308
1/sp|Q9UHY7|ENOPH_HUMAN	0.375678	0.0483221	0.313328

## Sheet: S7_C_KO_ATAC_seq
Table S7
chromosome	start	end	Gene	KO_Fold_Change_ATAC_seq	p_value	FDR_adjusted_p_value
chr8	143219873	143220895	NOL4L	-5.92	4.65e-43	8.82e-38
chr2	238864127	238864933	CNKSR2	-6.22	8.8e-43	8.82e-38
chr8	143023713	143024600	ARHGAP6	-6.72	2.45e-42	1.64e-37
chr6	17015530	17016605	HTR2C	-3.6	6.76e-42	3.39e-37
chr8	143170552	143171498	RLIM	-5.38	1.07e-33	4.28e-29
chr2	130128997	130129884	HCK	2.62	1.61e-33	5.37e-29
chr7	73399220	73399753	ADGRG2	-4.11	5.37e-33	1.54e-28
chr2	238846475	238848629	MSL3	-6.31	4.6e-32	1.15e-27
chr2	238895632	238896602	HIST2H2BB	-5.07	7.34e-32	1.63e-27
chr8	143024710	143025020	LOC100287387	-5.9	4.84e-31	9.71e-27
chr2	117285690	117286432	SLC16A2	3.84	7.37e-31	1.34e-26
chr8	143017920	143019403	UTP14A	-5.66	1.99e-30	3.33e-26
chr19	9055285	9055966	VTRNA2-1	-4.53	4.11e-28	6.34e-24
chr18	73263935	73264949	PARD6G	-2.74	1.59e-27	2.28e-23
chr12	132188731	132190441	PHKA2-AS1	-5.5	3.48e-27	4.66e-23
chr12	43758616	43759671	FRMPD4	-3.33	1.15e-26	1.44e-22
chr20	33719835	33720765	TSPY26P	-2.48	2.55e-26	3e-22
chr8	143026303	143026654	ZIC3	-5.38	5.85e-24	6.52e-20
chr8	143140461	143141264	DOCK11	-4.12	8.77e-24	9.25e-20
chr8	143160467	143161223	BTLA	-4.51	1.16e-23	1.16e-19
chr8	143278584	143279320	TEX13D	-3.88	2.95e-23	2.74e-19
chr19	9073743	9074142	SMARCA1	-4.78	5.7e-23	4.97e-19
chrX	121349996	121350323	APLN	-4.82	8.23e-22	6.88e-18
chr2	238974568	238975041	INTS6L-AS1	-4.89	2.29e-21	1.83e-17
chr2	238945781	238946160	MIR5583-2	-5.46	3.27e-21	2.53e-17
chr18	12776302	12778159	SHROOM4	2.52	4.54e-21	3.37e-17
chr19	9075298	9076045	ELF4	-4.32	1.23e-20	8.79e-17
chr19	58037012	58037375	XKR7	2.71	1.34e-20	9.24e-17
chr19	9065702	9066186	LOC101928786	-4.65	1.55e-20	1.01e-16
chr8	143246295	143247670	LINC01882	-5.58	1.57e-20	1.01e-16
chr8	143133542	143133831	LINC00678	-5.25	3.01e-20	1.88e-16
chr8	143231535	143231960	MIR3675	-3.82	5.56e-20	3.38e-16
chr19	9070140	9070484	CCM2L	-4.89	6.93e-20	4.09e-16
chr1	207668957	207670299	EGR1	-2.48	7.26e-20	4.16e-16
chr8	143130886	143131587	FAM122B	-3.49	1.09e-19	6.07e-16
chr19	9054677	9055229	FGF13	-5.04	3.9e-19	2.11e-15
chr3	6507426	6507906	MTM1	-3.66	4.26e-19	2.25e-15
chr8	143245778	143246256	C9orf129	-4.67	6.2e-19	3.19e-15
chr12	59321275	59321677	KLHL13	2.66	7.6e-19	3.81e-15
chr5	138469263	138471111	GPM6B	2.01	8.45e-19	4.13e-15
chr2	239008725	239009140	DNAJC13	-4.5	3.34e-18	1.6e-14
chrX	118299726	118301008	TEX13C	-2.3	4.41e-18	2.05e-14
chrX	12197097	12197516	PDHA1	-3.45	5.61e-18	2.56e-14
chr8	143219376	143219799	LOC102606466	-4.96	6.11e-18	2.72e-14
chr4	138553135	138553706	RAI2	-3.24	6.87e-18	3e-14
chr2	239009401	239009923	ATP11C	-4.1	9.07e-18	3.87e-14
chr8	142631885	142632563	LOC101927468	-2.27	2.54e-17	1.06e-13
chr10	37856924	37858453	MMGT1	-3.8	4.58e-17	1.88e-13
chr1	143720120	143721151	LINC02361	-3.77	8.22e-17	3.23e-13
chr8	143029313	143029767	CYP4X1	-3	1.75e-16	6.74e-13
chr2	238509148	238509936	ESRG	-2.93	4.39e-16	1.66e-12
chrX	136476905	136477415	THEM6	-2.87	6.6e-16	2.45e-12
chr8	143013237	143013451	CEMIP2	-4.27	1.14e-15	4.14e-12
chr5	8457158	8458440	STK10	-3.21	1.19e-15	4.28e-12
chr8	143227456	143227885	FAR2P1	-3.6	1.28e-15	4.49e-12
chr20	59835715	59836377	LINC01444	-4.64	2.02e-15	6.89e-12
chr8	143185636	143186763	ZBED1	-4.09	2.03e-15	6.89e-12
chr13	84086294	84087035	AHSP	-3.83	2.36e-15	7.88e-12
chr2	238849079	238849848	CHST7	-4.04	2.67e-15	8.78e-12
chr8	143038635	143039559	MAD2L1	-4.85	3.65e-15	1.18e-11
chr7	159197245	159197580	LOC729609	-3.24	4.61e-15	1.47e-11
chr8	143159329	143160318	NHSL2	-3.89	1.21e-14	3.81e-11
chr2	238985909	238986334	ETAA1	-4.53	1.58e-14	4.89e-11
chr8	142726458	142728160	CDK13	-3.14	1.88e-14	5.72e-11
chr19	51463503	51464379	TENM1	2.76	2e-14	6e-11
chr18	39799496	39800457	LOC112267871	-2.77	2.34e-14	6.89e-11
chrX	11346026	11346582	SMIM10L2A	-2.91	2.43e-14	7.06e-11
chr19	56507494	56508219	FCGR1CP	-5.17	2.6e-14	7.45e-11
chr7	4530943	4531787	HPRT1	1.67	2.81e-14	7.94e-11
chr18	45775069	45776242	PRSS3	-1.8	3.94e-14	1.1e-10
chr7	64306985	64307874	GALNT9	-3.95	4.19e-14	1.15e-10
chr1	50023361	50024469	PHKA2	-4.04	7.3e-14	1.95e-10
chr7	64313694	64314506	SNORD3B-1	-4.22	1.22e-13	3.22e-10
chr8	47194018	47194325	TRIM32	-3.03	1.3e-13	3.39e-10
chr8	143169518	143169816	SRPX	-4.2	1.82e-13	4.69e-10
chr8	143175065	143175332	HMX1	-3.2	2.82e-13	7.17e-10
chr8	47188601	47189608	CDH11	-3.44	2.95e-13	7.4e-10
chr2	238967597	238967915	LOC442497	-4	3.61e-13	8.94e-10
chr19	24086903	24087692	PXMP4	-3.26	6.08e-13	1.49e-09
chr6	123578331	123578691	ZDHHC9	2.63	7.44e-13	1.78e-09
chr1	143903957	143906132	LINC01783	-4.47	8.04e-13	1.9e-09
chr22	21150928	21151130	RBMX	-4.13	1.25e-12	2.93e-09
chr6	125691067	125691959	LINC02523	1.9	1.5e-12	3.45e-09
chr7	4460641	4461134	LINC01538	2.36	1.57e-12	3.57e-09
chr8	143035677	143036007	TBC1D3P1-DHX40P1	-3.59	2.31e-12	5.21e-09
chrX	18800	19602	SLC27A4	-7.32	2.4e-12	5.34e-09
chr2	238522934	238523753	FBLN7	-5.54	2.9e-12	6.39e-09
chrX	22866862	22867172	GPR101	-3.23	2.97e-12	6.47e-09
chr8	143094373	143095720	ZNF248	-4.73	3.54e-12	7.63e-09
chr2	117289123	117289872	GK	2.57	3.98e-12	8.5e-09
chr19	8694256	8694781	MAP7D3	-2.22	4.72e-12	9.96e-09
chr9	126222325	126223507	ARFGEF1	-2.41	5.13e-12	1.07e-08
chr12	59318781	59319226	RAB33A	1.85	5.69e-12	1.18e-08
chr21	29018943	29019562	MIR3942	-2.79	6.9e-12	1.41e-08
chrX	13860	14725	BTNL10	-5.32	7.12e-12	1.44e-08
chr2	238970333	238971033	LY6L	-2.45	1e-11	2e-08
chr7	4469630	4470594	LINC02595	1.61	1.82e-11	3.62e-08
chr19	9079652	9080160	LINC01515	-1.73	3.44e-11	6.69e-08
chr8	67874889	67875310	SYT6	2.09	3.74e-11	7.22e-08
chrX	120857005	120857690	NSG1	-2.08	5.92e-11	1.13e-07
chr8	114297975	114298937	LINC02656	1.48	6.27e-11	1.19e-07
chr8	135168753	135169391	STAG2	-2.79	7.06e-11	1.32e-07
chr8	142991353	142992113	MOSPD1	-4.91	7.32e-11	1.36e-07
chr6	28616013	28616928	FAM90A26	1.6	7.82e-11	1.44e-07
chr9	100135148	100135813	PDXDC1	1.85	8.05e-11	1.47e-07
chr2	239648518	239648987	USP27X-AS1	-3.3	9.65e-11	1.74e-07
chr17	83151452	83152049	LY6E	-3.64	1.35e-10	2.4e-07
chrX	122362999	122363901	SLC9A6	-1.6	1.35e-10	2.4e-07
chr2	89938829	89939277	COL22A1	-3.56	1.39e-10	2.45e-07
chrX	134734114	134735353	MID1IP1-AS1	-1.42	1.43e-10	2.49e-07
chr11	76057565	76058348	ZNF596	1.36	1.45e-10	2.51e-07
chr8	142653558	142653904	XK	-1.96	2.39e-10	4.1e-07
chrX	21770441	21771418	CR1L	-1.69	2.43e-10	4.14e-07
chrX	21777960	21778868	EGFL6	-1.23	2.9e-10	4.84e-07
chrX	129665746	129666827	JADE3	-1.6	2.97e-10	4.92e-07
chr5	179044843	179045099	MST1L	2.25	3e-10	4.94e-07
chr3	54071445	54071832	LOC100132831	1.85	3.54e-10	5.71e-07
chr7	9621678	9622293	GABRG3-AS1	2.27	3.56e-10	5.71e-07
chr19	20858114	20859369	TALAM1	1.86	3.56e-10	5.71e-07
chr8	114296982	114297547	SNORD157	1.77	4.66e-10	7.4e-07
chr2	132257179	132258316	WDR44	-2.75	4.69e-10	7.4e-07
chr3	112416187	112418132	LOC101928495	1.62	6.67e-10	1.04e-06
chr6	38714999	38715832	SLC9A7	-1.82	7.46e-10	1.16e-06
chrX	36999775	37000712	DLG2	-1.39	8.81e-10	1.36e-06
chrX	127878050	127878537	CD177	-2.21	9.19e-10	1.41e-06
chr1	155294928	155296261	GLT6D1	-1.85	1.32e-09	2e-06
chrX	137791839	137792891	URAHP	-1.47	1.38e-09	2.08e-06
chr8	47191788	47192275	LINC01170	-2.9	1.45e-09	2.17e-06
chrX	129781091	129781960	ANKRD30B	-1.89	1.64e-09	2.44e-06
chr4	143911922	143912394	ARHGEF6	-3.25	1.76e-09	2.57e-06
chr8	143047895	143048600	JPX	-1.63	1.76e-09	2.57e-06
chrX	19649	20458	LINC00892	-4.38	1.77e-09	2.57e-06
chrX	129227093	129227601	LOC101928371	-2.06	1.91e-09	2.75e-06
chrX	31014430	31014894	RBMX2	-1.68	1.92e-09	2.75e-06
chr11	4464243	4464575	RAB26	1.79	2.29e-09	3.24e-06
chr19	52464654	52465741	ADGRL3-AS1	1.13	2.3e-09	3.24e-06
chr1	143803620	143804487	PRRG1	-1.4	2.39e-09	3.35e-06
chr2	239035059	239035806	WDFY4	-1.99	3.17e-09	4.41e-06
chr18	39799082	39799347	AJAP1	-1.94	3.49e-09	4.82e-06
chr6	33125027	33125242	MCUR1	1.71	3.74e-09	5.14e-06
chr12	132445442	132446573	LRP1	-4.79	4.15e-09	5.63e-06
chrX	129686228	129687234	MID1	-1.2	4.32e-09	5.82e-06
chr12	132274976	132275578	SNORD57	-6.07	4.4e-09	5.88e-06
chr8	133897002	133897963	IL1RAPL1	-1.5	6.02e-09	7.95e-06
chr6	123576977	123577953	LARS2	2.11	6.4e-09	8.38e-06
chr1	143698061	143698407	ZFP41	-2.14	6.65e-09	8.65e-06
chr7	64495201	64495485	FHL1	-2.48	7.37e-09	9.53e-06
chr12	132436938	132438311	XIAP	-4.68	7.55e-09	9.7e-06
chrX	35562089	35563023	LRRC38	-1.32	7.7e-09	9.84e-06
chr3	187170322	187171281	FBRSL1	1.29	8.07e-09	1.02e-05
chr12	132430189	132430718	ALCAM	-4.78	8.89e-09	1.12e-05
chr19	8697982	8698721	FAM135B	-2.85	1.01e-08	1.27e-05
chr8	135730181	135730487	SNRPN	-2.03	1.08e-08	1.35e-05
chr10	96772560	96773171	PXDN	1.67	1.19e-08	1.47e-05
chr19	21474305	21475207	SMS	-2.03	1.2e-08	1.48e-05
chr9	116686556	116688129	LOC101929698	-1.37	1.5e-08	1.77e-05
chrX	11704770	11705105	PKLR	-2.04	1.5e-08	1.77e-05
chr12	39144574	39145784	GADD45B	-2.42	1.62e-08	1.9e-05
chr12	49853720	49854252	ANKDD1B	1.43	1.63e-08	1.9e-05
chr2	238513404	238513679	DMD	-1.82	1.65e-08	1.91e-05
chr12	80774622	80775135	NPY2R	2.68	1.71e-08	1.97e-05
chr2	239026713	239027190	INPP5F	-2.94	1.91e-08	2.19e-05
chrX	123981948	123982486	PCAT5	-1.52	1.96e-08	2.24e-05
chr9	93364855	93366670	JRK	1.12	2.02e-08	2.29e-05
chrX	50471405	50471644	HDAC4-AS1	-1.74	2.19e-08	2.47e-05
chr13	55075684	55076072	NPY	-1.49	2.3e-08	2.58e-05
chrX	130091935	130092635	PTH	-1.44	2.32e-08	2.58e-05
chr2	239440200	239441520	BCL6	-1.5	2.42e-08	2.68e-05
chrX	125205946	125206597	MRM3	-1.19	2.53e-08	2.78e-05
chr2	238835772	238836384	EMB	-3.8	2.61e-08	2.86e-05
chrX	17839124	17839584	SPP1	-1.47	2.66e-08	2.9e-05
chr12	132430965	132431310	LOC101928437	-5.33	2.68e-08	2.9e-05
chrX	134621863	134622763	ITGB1BP1	-1.33	2.7e-08	2.91e-05
chrX	30089034	30089257	SDC1	-2.06	2.97e-08	3.18e-05
chrX	129876704	129877733	HMGCS1	-1.29	3.04e-08	3.25e-05
chrX	150565621	150565863	LOC101927762	-1.46	3.06e-08	3.25e-05
chr2	238784619	238784909	RPGR	-3.85	3.15e-08	3.31e-05
chr17	56550158	56550862	C5orf52	1.39	3.15e-08	3.31e-05
chrX	50432688	50433479	CSNK2A3	-1.1	3.42e-08	3.57e-05
chr7	24405942	24407261	SLC16A7	1.04	3.85e-08	4e-05
chr12	132353330	132353736	LOC100128885	-4.83	3.92e-08	4.05e-05
chrX	36520338	36520917	SH3KBP1	-1.7	4.04e-08	4.15e-05
chr2	206803088	206803764	CD99L2	1.1	4.19e-08	4.28e-05
chr7	113366030	113366574	LINC00629	1.25	4.22e-08	4.3e-05
chr20	56157210	56157747	PDRG1	2.27	4.44e-08	4.5e-05
chr2	238573346	238573886	SERPINA1	-2.77	4.54e-08	4.55e-05
chr2	239036379	239036989	MAP3K15	-2.1	4.54e-08	4.55e-05
chr1	143804553	143805742	ACTRT1	-2.24	4.78e-08	4.74e-05
chrX	139958936	139959406	CLCN5	-1.88	4.85e-08	4.79e-05
chr19	58162742	58163051	THOC2	1.97	5.26e-08	5.17e-05
chr4	120003223	120004880	MIR4458HG	1.33	5.32e-08	5.19e-05
chr20	32007771	32008403	MIR600HG	-1.4	5.33e-08	5.19e-05
chr8	142983976	142984735	ZNF462	-3.4	5.86e-08	5.65e-05
chrX	118068403	118069176	PRR16	-1.37	6.84e-08	6.53e-05
chr8	143281378	143281969	ZFP28	-1.43	6.89e-08	6.55e-05
chr18	39389556	39390359	CTCF	-1.53	7.22e-08	6.83e-05
chr8	134673960	134674668	LYNX1	-1.44	7.34e-08	6.91e-05
chr8	138952892	138953555	FTHL17	-1.5	7.68e-08	7.19e-05
chrX	35382982	35383373	TNC	-2.04	7.91e-08	7.38e-05
chr2	238909278	238909880	LINC02217	-2.97	8.56e-08	7.91e-05
chrX	72128919	72129153	LINC01186	-1.38	8.89e-08	8.17e-05
chr7	83466288	83466934	LINC01822	1.34	9.01e-08	8.25e-05
chr7	34991	35447	DPP10-AS3	-1.31	9.54e-08	8.7e-05
chr6	123569565	123569872	LINC01814	1.63	9.65e-08	8.71e-05
chr2	239731480	239731793	ZNF85	-1.96	1.07e-07	9.64e-05
chrX	136148040	136148746	FAM47C	-1.42	1.09e-07	9.73e-05
chrX	129188021	129188622	MAGEB16	-1.05	1.09e-07	9.75e-05
chr10	79266711	79267047	KCNK9	-1.76	1.13e-07	0.0001
chr8	138935814	138936748	LINC01281	-1.24	1.15e-07	0.000101
chr2	172534665	172535730	LOC100130238	1.61	1.16e-07	0.000102
chr2	179543363	179543886	MIR346	1.32	1.23e-07	0.000107
chrX	11787543	11788124	IFRD1	-1.31	1.24e-07	0.000108
chr2	10424100	10424524	PLAC1	-1.83	1.28e-07	0.00011
chrX	259724	260563	GRIA3	-1.75	1.28e-07	0.00011
chrX	124216617	124218559	RS1	-1.01	1.31e-07	0.000112
chrX	146063980	146064534	LINC00941	1.65	1.36e-07	0.000115
chrX	72068328	72069509	TMEM204	-1.39	1.37e-07	0.000115
chr1	149949962	149950283	CR2	-1.98	1.44e-07	0.000121
chr16	65227142	65227788	DYNLT3	1.27	1.46e-07	0.000122
chr8	143080044	143081554	PAPPA2	-3.85	1.47e-07	0.000122
chr3	6507196	6507385	UBE2E4P	-2.43	1.48e-07	0.000123
chr7	153801987	153802430	B3GALT1	1.76	1.49e-07	0.000123
chr17	57259760	57260506	SVIL-AS1	0.94	1.54e-07	0.000126
chrX	19603247	19603662	LOC154449	-1.78	1.59e-07	0.00013
chr4	187505041	187505756	TMEM161B-AS1	-3.48	1.61e-07	0.000131
chr4	85367684	85368892	ZNF75D	1.08	1.68e-07	0.000135
chr7	109579592	109580146	LRP5L	1.26	1.82e-07	0.000145
chr8	231792	233253	CPNE8	-1.53	1.86e-07	0.000148
chrX	129738738	129739408	ARHGAP24	-1.39	1.91e-07	0.000152
chrX	129622524	129623422	PVALB	-1.48	1.95e-07	0.000154
chr7	83465237	83466128	HCCS	1.37	1.99e-07	0.000156
chr12	132273706	132274152	MIR190A	-5.19	2.05e-07	0.00016
chrX	113136107	113137419	B3GAT2	1.03	2.08e-07	0.000161
chrX	123182954	123183986	ROCK1P1	-1.17	2.27e-07	0.000176
chrX	102720553	102721037	SLURP1	-2.85	2.32e-07	0.000179
chrX	37991283	37991738	MED18	-1.49	2.38e-07	0.000183
chrX	20361602	20362159	TMEM30CP	-1.26	2.4e-07	0.000183
chr1	143778067	143778609	PLAGL2	-3.22	2.47e-07	0.000188
chr5	136079086	136081182	HSPBAP1	-1.17	2.48e-07	0.000188
chrX	129188661	129189035	PRORSD1P	-1.33	2.59e-07	0.000196
chr7	159020801	159021415	TMEM47	1.37	2.62e-07	0.000197
chrX	129755988	129756700	HLA-DPB2	-1.02	2.62e-07	0.000197
chr14	103243862	103244450	HS3ST4	1.29	2.77e-07	0.000206
chr10	119817901	119819233	CDH8	-1.45	2.85e-07	0.000212
chr12	132422090	132422743	KLHL29	-3.54	2.96e-07	0.000219
chrX	150759847	150760438	NDUFB11	-1.61	2.99e-07	0.00022
chr12	5240011	5240330	MAP7D2	1.61	2.99e-07	0.00022
chr6	141471924	141472994	MIR4444-1	1.09	3.2e-07	0.000234
chrX	19332668	19333350	LOC644634	-1.42	3.26e-07	0.000237
chr8	138767557	138768419	DLGAP4	-1.38	3.27e-07	0.000237
chr1	232140911	232141127	CAMTA1	1.15	3.4e-07	0.000246
chrX	20028975	20029345	ZNF280C	-1.74	3.41e-07	0.000246
chr3	127111008	127111863	LOC101929116	0.91	3.44e-07	0.000246
chr2	238554257	238555269	RPS26P11	-4.11	3.44e-07	0.000246
chrX	50770690	50771321	TSG1	-1.34	3.59e-07	0.000256
chr4	154953471	154954004	COPG1	1.31	3.64e-07	0.000259
chrX	10676266	10677008	HIST2H2BA	-1.14	3.67e-07	0.00026
chr19	38155485	38155865	CSPG4	1.34	3.68e-07	0.00026
chr12	109377088	109377692	DIRC3-AS1	1	3.76e-07	0.000264
chrX	122930795	122931359	ADAMTS8	-1.5	3.78e-07	0.000264
chr20	790692	791638	SLC14A1	1.3	3.87e-07	0.000269
chr1	4211537	4211873	GLRA2	2.34	3.91e-07	0.000271
chrX	50605939	50607091	C1GALT1C1L	-1.09	3.96e-07	0.000274
chr6	27679251	27679630	FAIM2	1.21	4.07e-07	0.000281
chr20	32469744	32470782	AIFM1	-1.28	4.11e-07	0.000282
chr5	65801163	65801819	IQSEC2	1.33	4.16e-07	0.000284
chrX	19514794	19516085	ARAF	-1.44	4.21e-07	0.000287
chrX	130299022	130300205	SCML1	-1.42	4.25e-07	0.000289
chr18	14641208	14641427	LINC00428	-2.83	4.36e-07	0.000296
chr8	142634696	142635134	LOC101928936	-1.94	4.54e-07	0.000306
chrX	11150922	11151672	MIR4266	-1.23	4.55e-07	0.000306
chrX	72123512	72124334	PARVB	-1.04	4.59e-07	0.000307
chr2	206804287	206804693	NSMCE3	1.6	4.66e-07	0.000311
chr20	59750920	59751592	TBL1XR1	-2.84	4.71e-07	0.000312
chr19	12202312	12202860	LINC01962	1.4	4.71e-07	0.000312
chr4	62431425	62431916	PAWR	1.19	4.72e-07	0.000312
chr5	32248	32528	CFHR4	-2.3	4.74e-07	0.000313
chr14	30528181	30528452	ZFAT-AS1	1.35	4.81e-07	0.000316
chr1	143831555	143832148	FAM178B	-2.59	4.83e-07	0.000317
chrX	21295204	21295891	ZNF876P	-1.29	5.03e-07	0.000329
chr8	48450358	48450972	DGKK	-1.92	5.07e-07	0.00033
chr12	113319036	113319637	NRGN	-1.49	5.13e-07	0.000333
chrX	24996186	24996489	MIR4330	1.14	5.2e-07	0.000336
chr2	239902549	239903563	IDO1	-1.22	5.5e-07	0.000355
chrX	36732867	36733688	CCNB3	-1.07	5.56e-07	0.000357
chrX	121415521	121415746	RP9P	-3.03	5.89e-07	0.000377
chrX	74421172	74421823	ALOX15	-1.57	5.95e-07	0.00038
chrX	22951853	22952557	TRIB1	-1.32	6.11e-07	0.000389
chrX	150953553	150954408	DHX15	-1.4	6.32e-07	0.000401
chrX	20373933	20374689	TLE3	-1.47	6.35e-07	0.000402
chr9	109022972	109023278	IL34	1.6	6.46e-07	0.000406
chrX	139224739	139225931	KLKB1	-0.94	6.5e-07	0.000407
chr6	147378851	147379397	ZNF578	1.23	6.55e-07	0.000409
chr2	240095701	240096720	ANKRD30BL	-1.18	6.6e-07	0.00041
chr2	241044574	241045008	ETFA	1.83	6.81e-07	0.000421
chrX	72101133	72102156	LINC01898	-1.55	6.89e-07	0.000425
chr19	54966021	54966974	OCRL	-2.96	7e-07	0.000431
chr1	143838271	143839875	NEURL3	-1.26	7.07e-07	0.000432
chr2	13308189	13308630	LOC340090	-4.42	7.16e-07	0.000436
chr18	111416	112621	LINC02541	-1.5	7.49e-07	0.000454
chr7	157681385	157681779	BCORL1	1.49	7.52e-07	0.000454
chr7	4479238	4480019	SCAF11	1.07	7.57e-07	0.000456
chr8	138193630	138194620	MIR4666B	-1.1	7.71e-07	0.000462
chr5	124503519	124504929	SCGB2B2	1.33	7.72e-07	0.000462
chrX	31627378	31627876	LY6H	-1.69	7.86e-07	0.000469
chr2	240112864	240113968	HS6ST2-AS1	-1.06	7.95e-07	0.000473
chr2	38483884	38484655	LOC105378979	-1.13	7.97e-07	0.000473
chrX	130023968	130024558	OR1F1	-1.13	8.05e-07	0.000476
chrX	129255580	129256112	FAM9C	-1.23	8.12e-07	0.000479
chrX	17859655	17859953	C3orf56	-1.61	8.46e-07	0.000496
chr12	132284568	132285815	CUTALP	-4.08	8.56e-07	0.000499
chrX	19670545	19671500	SLC2A14	-1.15	8.85e-07	0.000514
chr10	65570182	65571678	SGK1	-1.38	9.11e-07	0.000528
chrX	30246642	30247390	MACF1	-1.2	9.15e-07	0.000529
chrX	46978414	46978958	LINC01788	-0.94	9.43e-07	0.000542
chrX	137568470	137568905	ARMCX6	-1.62	9.52e-07	0.000545
chrX	19747295	19747926	ZNF181	-1.11	9.6e-07	0.000547
chr7	4307751	4308389	KCNMA1-AS1	1.51	9.67e-07	0.000549
chr18	46868043	46868715	PXDNL	1.21	9.85e-07	0.000556
chrX	134542389	134542865	NCR1	-1.08	9.85e-07	0.000556
chrX	50667948	50668467	LOC401478	-1.83	9.88e-07	0.000557
chr6	24357434	24358453	MIR504	-2.22	1e-06	0.000561
chrX	136076704	136077316	ANXA10	-1.31	1e-06	0.000561
chrX	50712579	50713568	SRGAP2-AS1	-1.18	1.01e-06	0.000564
chrX	71957419	71958707	AGBL4	-0.88	1.04e-06	0.000575
chr5	86645882	86646251	BANK1	1.03	1.04e-06	0.000575
chrX	37684904	37686363	NPFFR2	-1.1	1.06e-06	0.000584
chrX	144722382	144722794	LINC02533	1.31	1.06e-06	0.000584
chrX	36289784	36290689	SLC25A14	-1.26	1.08e-06	0.000595
chrX	128975501	128976765	KIF3B	-0.93	1.09e-06	0.0006
chrX	118345458	118346886	COPS9	-1.51	1.1e-06	0.000602
chr12	132375695	132376143	LOC100130698	-4.01	1.12e-06	0.000609
chr11	75331230	75332202	SHANK2-AS1	0.96	1.12e-06	0.00061
chr12	132286243	132286696	ASXL1	-4.11	1.13e-06	0.000611
chrX	129637340	129638104	RTL5	-1.03	1.14e-06	0.000615
chr8	135942228	135942925	CITED1	-1.29	1.15e-06	0.000619
chrX	14173900	14175129	IL12RB2	-1.05	1.16e-06	0.000619
chr19	53837076	53838071	WFS1	1.07	1.18e-06	0.000629
chrX	125973928	125974629	PPARGC1A	-1.32	1.19e-06	0.000633
chrX	150485804	150486548	SYNM	-0.95	1.2e-06	0.000635
chrX	30301595	30302621	LINC01204	-1.22	1.21e-06	0.000636
chr21	41680624	41680903	RGN	1.25	1.21e-06	0.000636
chrX	38347158	38347686	FAM107B	-1.31	1.23e-06	0.000646
chr2	8456280	8457535	GEMIN8	-1.71	1.3e-06	0.000679
chr16	29269167	29269453	LHX1-DT	-2.01	1.3e-06	0.000679
chrX	12372027	12372897	UBE2W	-1.16	1.31e-06	0.000685
chr2	43675751	43676921	MIR4798	1.49	1.33e-06	0.000692
chr20	37815889	37816465	MIR548AH	0.99	1.37e-06	0.000708
chrX	21479575	21480355	LOC105369921	-1.01	1.38e-06	0.000714
chr5	151699032	151699726	INO80C	-1.39	1.4e-06	0.00072
chrX	38206003	38206849	UHRF1BP1L	-1.38	1.4e-06	0.00072
chr8	135212977	135213661	EBF1	-3.73	1.4e-06	0.00072
chrX	130172304	130172737	MIR365B	-1.52	1.41e-06	0.00072
chr4	9000506	9001168	LOC107984784	-1.61	1.41e-06	0.00072
chr4	244309	244808	PRG1	1.66	1.42e-06	0.000724
chrX	139720048	139720721	MAMLD1	-0.92	1.44e-06	0.000732
chr12	80789336	80790032	ZDHHC1	1.52	1.45e-06	0.000734
chrX	136908995	136910549	MIR551A	-0.95	1.46e-06	0.000736
chr13	21058342	21058694	WASIR2	1.19	1.48e-06	0.000743
chr19	34639475	34639860	TNR	1.25	1.48e-06	0.000743
chrX	22192487	22193011	NAT10	-1.06	1.55e-06	0.000771
chrX	134570038	134570826	DCAF12L1	-1.15	1.58e-06	0.000786
chrX	134796008	134797845	PSMG3	-1.2	1.61e-06	0.0008
chrX	123175117	123175939	KCTD16	-0.96	1.62e-06	0.0008
chrX	118372499	118373256	PIP5K1C	-1.38	1.63e-06	0.000801
chrX	72004050	72004845	LINC01285	-1.36	1.63e-06	0.000801
chr2	238784992	238785309	STMND1	-1.81	1.65e-06	0.000807
chr2	240519961	240520795	KHDRBS3	-1.85	1.66e-06	0.000811
chr19	53002374	53002961	GSEC	1.14	1.68e-06	0.000818
chrX	135520379	135522283	FMO4	-0.98	1.69e-06	0.000823
chrX	134459568	134461172	DEFA6	-1.37	1.7e-06	0.000826
chrX	125894933	125895628	PHEX-AS1	-1.23	1.72e-06	0.000833
chrX	130030666	130031385	GALNT17	-1.37	1.72e-06	0.000833
chrX	123819290	123819997	C16orf82	-1.12	1.79e-06	0.000861
chr8	138861118	138861740	NMBR	-1.33	1.79e-06	0.000861
chr8	138391060	138391491	DOK5	-1.89	1.81e-06	0.000866
chrX	10545384	10546243	LOC105370586	-1.16	1.82e-06	0.000867
chr1	3363100	3363546	LINC01099	-1.69	1.83e-06	0.000869
chr3	104106375	104106751	LINC02380	1.21	1.83e-06	0.000869
chr3	60096044	60096962	PDK1	1.11	1.84e-06	0.000869
chr7	48351418	48351730	NPAS1	1.71	1.84e-06	0.000869
chrX	130086884	130087349	ZFP14	-1.5	1.88e-06	0.000881
chr6	87212356	87212631	LOC401557	1.34	1.96e-06	0.000917
chrX	46682699	46683521	RPS7P5	-1.11	2e-06	0.000934
chrX	13569343	13570792	TOM1L2	-1.31	2.01e-06	0.000935
chr13	108795845	108796277	M6PR	-1.45	2.07e-06	0.000953
chr6	41100563	41101446	IRAK4	1.65	2.11e-06	0.000971
chrX	21944295	21944530	TMCC1	-1.23	2.14e-06	0.000979
chr12	59317271	59318270	ASTN2-AS1	0.91	2.14e-06	0.000979
chrX	13428286	13429067	VEZT	-1.39	2.15e-06	0.000982
chr20	7803684	7804324	FZD1	1.36	2.19e-06	0.000997
chr1	94050763	94051014	C9orf147	1.43	2.38e-06	0.00108
chrX	135973122	135974845	GSX1	-1.13	2.41e-06	0.00109
chr6	33123752	33124944	LINC02214	1.05	2.46e-06	0.00111
chr8	142717977	142718442	PCDH11X	-1.65	2.53e-06	0.00114
chr8	135135383	135136056	LINC02168	-2.06	2.56e-06	0.00115
chr1	241226402	241226787	PLEKHG3	1.42	2.59e-06	0.00116
chr19	34662817	34663271	NBPF20	1.11	2.63e-06	0.00118
chr4	86903834	86904717	IFT80	-1.97	2.64e-06	0.00118
chr1	162172370	162173051	SPINK2	1.08	2.66e-06	0.00118
chr18	80171085	80171714	PHYHIP	-1.3	2.71e-06	0.0012
chr12	71749727	71750038	SNORA38B	1.24	2.72e-06	0.0012
chr20	56217896	56218167	MIR1321	1.99	2.73e-06	0.0012
chr12	124829428	124829653	LOC101927915	-1.39	2.76e-06	0.00122
chr20	25863000	25863540	SNORD140	-1.63	2.77e-06	0.00122
chrX	129654223	129656144	LINC00856	-1.33	2.8e-06	0.00123
chr5	21757	21995	LOC150935	-1.83	2.85e-06	0.00124
chrX	136146625	136147999	RPS4X	-1.6	2.85e-06	0.00124
chr12	125851031	125851380	LINC01248	1.28	2.87e-06	0.00125
chr6	123587686	123588579	C1orf109	1.08	3.04e-06	0.00131
chr20	56171139	56171419	LOC101927845	1.75	3.1e-06	0.00133
chr8	138964558	138965696	SYNJ2	-0.95	3.16e-06	0.00136
chrX	30303032	30303586	PIN4	-1.27	3.28e-06	0.0014
chr8	71700227	71700828	ZCCHC12	1.01	3.28e-06	0.0014
chr13	20058504	20058805	LINC00557	1.25	3.29e-06	0.0014
chrX	139555035	139555620	RORA	-1.8	3.32e-06	0.00141
chrX	121140610	121140853	SLC8A3	-3.8	3.32e-06	0.00141
chr8	134969064	134969642	GPR149	-1.97	3.33e-06	0.00141
chrX	10619854	10620890	RNU1-1	-1.13	3.41e-06	0.00143
chr1	202589198	202589851	MIR4743	-1.23	3.41e-06	0.00143
chr13	54571947	54572527	ALKBH3	-1.33	3.42e-06	0.00143
chrX	46903443	46904465	TRDN	-1.22	3.44e-06	0.00144
chrX	10833135	10834102	PHEX	-0.98	3.5e-06	0.00146
chrX	146396456	146396756	LINC02181	1.23	3.54e-06	0.00147
chrX	118816671	118817085	ZNF506	-1.33	3.55e-06	0.00147
chr7	94330273	94331072	NR0B1	0.86	3.62e-06	0.0015
chr3	54631477	54632701	SNORA68	1.39	3.68e-06	0.00152
chr4	39773950	39774661	ZNF572	-1.4	3.71e-06	0.00152
chrX	126376435	126377063	SRD5A1P1	-1.08	3.77e-06	0.00154
chr9	124487511	124488114	ZNF562	-1.23	3.8e-06	0.00155
chrX	46461218	46461977	KIF26B-AS1	-1.42	3.81e-06	0.00155
chr2	238574933	238575204	LINC01545	-3.64	3.82e-06	0.00155
chrX	20056516	20057139	GPIHBP1	-1.11	3.9e-06	0.00157
chr8	134925264	134926263	DPF3	-1.07	3.91e-06	0.00157
chr19	54947410	54947644	KCNJ3	-2.58	3.91e-06	0.00157
chrX	72276735	72277776	GNS	-1.22	3.97e-06	0.00159
chr19	43364005	43364921	MBTPS2	-1.13	3.97e-06	0.00159
chr3	135727663	135728676	DCDC2	1.02	3.98e-06	0.00159
chr12	132423321	132423629	ABALON	-3.02	3.99e-06	0.00159
chr17	14524454	14524687	ARHGAP40	1.07	4.02e-06	0.0016
chr2	239627031	239627686	CDH4	-1.79	4.06e-06	0.00161
chr12	18622553	18622923	MIR1277	1.57	4.09e-06	0.00162
chrX	12497728	12498452	AKT3	-1.2	4.13e-06	0.00163
chr7	153430741	153431602	PEG13	0.86	4.14e-06	0.00163
chrX	22730317	22731168	LOC285095	-1.22	4.24e-06	0.00167
chrX	20252786	20253603	SLMAP	-0.99	4.3e-06	0.00169
chr7	4563768	4564029	MIR4786	1.49	4.34e-06	0.0017
chr12	132328808	132330400	LOC400655	-4.21	4.37e-06	0.00171
chr5	147455246	147455709	PPP2R3A	0.88	4.43e-06	0.00172
chrX	31893555	31894189	LOC102724849	-1.22	4.5e-06	0.00175
chrX	12002951	12003242	LINC01107	-1.4	4.54e-06	0.00176
chr16	9109294	9110160	ALG10B	1.01	4.83e-06	0.00186
chr12	53979000	53979259	FUBP1	1.37	4.85e-06	0.00186
chr19	54905983	54906620	LOC102723373	-2.41	4.92e-06	0.00189
chr10	129090262	129090580	LOC100287846	1.34	4.98e-06	0.0019
chr2	239830969	239831869		-1.34	5e-06	0.0019
chr3	44330489	44330793	LARGE2	1.38	5.04e-06	0.00191
chr20	31585445	31586204	SMG8	0.79	5.09e-06	0.00193
chr12	113928883	113929622	KBTBD2	1.02	5.09e-06	0.00193
chrX	134741795	134742335	DANT2	-1.26	5.1e-06	0.00193
chr9	115479999	115480871	RGS18	1.2	5.11e-06	0.00193
chr14	105525847	105526747	MIR6775	-1.37	5.12e-06	0.00193
chr14	20751938	20752304	RP2	1.36	5.16e-06	0.00194
chr11	123298994	123299415	MTUS1	1.47	5.23e-06	0.00196
chrX	30215298	30215548	COLGALT2	-1.21	5.26e-06	0.00197
chrX	118560358	118560986	SYNPR-AS1	-1.21	5.31e-06	0.00197
chr1	43535018	43535309	LINC00368	1.3	5.33e-06	0.00197
chr12	132283172	132283677	MIR488	-4.19	5.33e-06	0.00197
chrX	134577950	134578294	MRTFA	-1.76	5.38e-06	0.00199
chr5	135246916	135247252	NLRP12	-1.54	5.43e-06	0.002
chr16	13348398	13349132	LINC01904	1.18	5.45e-06	0.002
chr15	69853491	69853884	IL13RA1	-1.34	5.48e-06	0.00201
chrX	19887606	19888908	TP63	-1.13	5.6e-06	0.00205
chrX	23119174	23119476	TAF1	-1.47	5.63e-06	0.00205
chrX	13764505	13765117	SCN5A	-1.07	5.74e-06	0.00208
chr19	34577033	34578162	TGIF2LX	1.32	5.77e-06	0.00209
chrX	139429822	139430313	DDX10	-1.35	5.85e-06	0.00211
chrX	38654105	38655087	MIR519A2	-1	5.86e-06	0.00211
chrX	37553348	37553907	LINC01426	-1.2	5.89e-06	0.00212
chrX	130108539	130109050	ZNF608	-1.1	5.9e-06	0.00212
chrX	17859995	17861750	LRRC4C	-1.21	5.91e-06	0.00212
chrX	126459656	126460736	CD163L1	-1.28	5.92e-06	0.00212
chr2	238560217	238560641	PAK3	-4.33	6.03e-06	0.00215
chr9	116571976	116572715	COX8C	-1.09	6.19e-06	0.00219
chr5	88268283	88269507	DKK2	-1.25	6.19e-06	0.00219
chr11	102317052	102317982	RNU1-2	-0.88	6.21e-06	0.00219
chr13	61778358	61778929	LINC01184	1.02	6.21e-06	0.00219
chr14	57944237	57944530	TSPAN7	1.37	6.26e-06	0.0022
chr6	131349170	131349660	MIR5007	1.39	6.26e-06	0.0022
chrX	72060547	72061128	RAB9A	-1.03	6.29e-06	0.0022
chrX	13840191	13840695	NAV2	-1.1	6.35e-06	0.00222
chr20	59782826	59783458	ZNF117	-1.64	6.44e-06	0.00224
chr10	20208887	20209484	SMPX	-1.5	6.46e-06	0.00225
chrX	136250430	136251955	TARS	-0.99	6.77e-06	0.00234
chrX	125132081	125132805	LOC100131289	-0.89	6.84e-06	0.00235
chrX	72181030	72182065	MBD3	-1.24	6.85e-06	0.00235
chrX	71492065	71493056	IFT122	-2.59	6.95e-06	0.00238
chr10	108662828	108663367	SHISA9	-1.23	7.04e-06	0.0024
chr21	31303036	31303819	HMGB3	1.15	7.06e-06	0.0024
chr3	150251224	150251515	LOC101927358	-1.47	7.11e-06	0.00242
chrX	129979141	129979642	MIR326	-1.35	7.12e-06	0.00242
chr12	110725979	110726719	LINC01685	1.09	7.17e-06	0.00243
chrX	123914194	123914676	ID1	-1.19	7.2e-06	0.00244
chr17	1344607	1344933	LINC01940	1.26	7.3e-06	0.00245
chrX	49922142	49923429	ISX-AS1	-1.41	7.3e-06	0.00245
chr10	78756699	78757316	FGF1	-1.44	7.32e-06	0.00245
chr2	161271516	161272150	CLCN4	-1.73	7.35e-06	0.00246
chrX	19642905	19643226	LINC00524	-1.59	7.4e-06	0.00247
chr10	86078397	86079643	LRPPRC	-1.17	7.77e-06	0.00257
chr12	132342111	132342810	RASSF2	-3.4	7.85e-06	0.00259
chr6	131920665	131920970	MIR596	1.34	7.95e-06	0.00261
chrX	18874995	18875714	FOXK1	-1.61	7.96e-06	0.00261
chr3	98309159	98309627	ZNF292	1.32	7.97e-06	0.00261
chrX	19290917	19291658	CSMD3	-1.53	8.2e-06	0.00268
chrX	22313518	22314235	LOC101927822	-0.92	8.23e-06	0.00269
chr19	21600911	21601111	DCAF12L2	1.16	8.36e-06	0.00272
chr20	25861247	25862191	LINC01902	-1.61	8.36e-06	0.00272
chr2	89874345	89874587	TOP2B	-3.34	8.39e-06	0.00273
chrX	136880214	136881167	IGSF1	-0.8	8.46e-06	0.00274
chrX	127460346	127460973	RTP1	-1.45	8.57e-06	0.00278
chr22	43288719	43289474	F9	-1.02	8.74e-06	0.00281
chr17	47251469	47251864	LINC01519	1.1	8.74e-06	0.00281
chr4	164526867	164527290	TANK	0.94	8.77e-06	0.00282
chr19	23033668	23034167	KAT6B	1.22	8.96e-06	0.00287
chrX	20516076	20516538	MIR4276	-1.42	9.05e-06	0.00288
chr8	142864902	142865735	EYA1	-3.68	9.15e-06	0.0029
chrX	145910061	145910331	AEBP2	1.37	9.31e-06	0.00295
chr2	43448614	43449102	NLRP2	0.9	9.35e-06	0.00295
chr4	61753839	61754179	TAB3-AS1	1.22	9.37e-06	0.00295
chrX	31353136	31353442	LINC00316	-1.56	9.38e-06	0.00295
chr2	224294031	224294347	BCL2A1	1.28	9.68e-06	0.00303
chrX	13471173	13471687	PHF6	-1.31	9.89e-06	0.00308
chr15	26352996	26353222	FOLH1	1.4	9.94e-06	0.00309
chr20	32091654	32092210	CSTF2T	-0.91	9.95e-06	0.00309
chr2	89112315	89112984	SH2D1A	1.13	9.96e-06	0.00309
chrX	118495024	118496994	SSTR1	-1.49	1e-05	0.0031
chrX	129930998	129933125	MYLK-AS2	-1.32	1.01e-05	0.00311
chr13	29702789	29703643	SLC52A3	-1.17	1.01e-05	0.00313
chr9	3903282	3903622	MYCNUT	1.19	1.03e-05	0.00317
chrX	123190108	123190658	MIR489	-0.97	1.03e-05	0.00317
chrX	18424606	18424857	LOC101926935	-1.12	1.03e-05	0.00317
chr12	132429007	132429612	TMEM241	-4.14	1.04e-05	0.00318
chr9	116740905	116741677	FJX1	-0.89	1.04e-05	0.00319
chr9	71519145	71519626	MIR125B2	0.9	1.06e-05	0.00323
chrX	72131288	72132386	MCEE	-1.5	1.06e-05	0.00323
chrX	13403318	13403714	LOC100507516	-1.53	1.07e-05	0.00325
chr4	81227994	81228414	LOC101927066	1.28	1.07e-05	0.00327
chrX	130059883	130061227	DCANP1	-1.3	1.08e-05	0.00329
chr15	24772284	24773646	BRCA1	1.3	1.09e-05	0.00329
chr8	139428378	139429436	ETDB	-0.88	1.1e-05	0.00332
chr2	20185481	20186792	SEMA3E	-0.94	1.13e-05	0.0034
chrX	126027279	126028075	LINC01287	-1.23	1.16e-05	0.00346
chr4	22500130	22500602	ST6GALNAC5	1.09	1.19e-05	0.00354
chrX	15269591	15270456	MIR7152	-1.36	1.19e-05	0.00354
chr12	51246640	51246883	SUPT20HL1	1.28	1.2e-05	0.00356
chr22	41563020	41563669	CELF2-AS1	-1.23	1.23e-05	0.00363
chrX	50188811	50189216	EFNA5	-1.24	1.23e-05	0.00364
chr12	14700640	14701230	RPS6KA3	1.41	1.24e-05	0.00366
chrX	71910519	71912164	LDLRAD4	-1.29	1.25e-05	0.00367
chr1	146409410	146410393	MAP2K4	1.05	1.26e-05	0.00369
chr8	138686304	138686858	DIPK2B	-1.03	1.26e-05	0.00369
chrX	129522277	129524207	BIRC3	-1.13	1.26e-05	0.0037
chr9	96747997	96748531	CFP	1.35	1.27e-05	0.00372
chrX	150873667	150874297	PPP2R5A	-1.14	1.31e-05	0.00381
chrX	46758555	46759982	RNU1-4	-1.46	1.32e-05	0.00384
chrX	150968716	150969688	TMEM64	-1.2	1.32e-05	0.00385
chrX	20874399	20875284	NAP1L6	-1.37	1.33e-05	0.00387
chrX	150365139	150366225	AIRN	-1.09	1.35e-05	0.00389
chr11	116436322	116437060	LOC400553	1.11	1.35e-05	0.00389
chrX	135984850	135986333	C8orf31	-1.26	1.36e-05	0.00391
chr4	56210232	56210966	GCA	0.99	1.37e-05	0.00394
chr4	233889	235042	ZNF565	1.36	1.37e-05	0.00394
chrX	10420035	10420585	KCNV1	-1.43	1.38e-05	0.00394
chr12	7439504	7440490	CALML5	-1.29	1.4e-05	0.004
chr2	169906808	169907163	EIF3D	1.38	1.42e-05	0.00403
chr17	11282100	11282605	DEFA5	1.26	1.42e-05	0.00403
chrX	50813002	50814900	TMEM151B	-1.15	1.43e-05	0.00405
chrX	137550516	137551490	FHIT	-1.27	1.43e-05	0.00405
chrX	47128880	47129857	AKAP7	-0.78	1.43e-05	0.00405
chr1	212309887	212310817	MTMR1	0.86	1.44e-05	0.00406
chr7	154009231	154009905	TRPM1	1.5	1.44e-05	0.00406
chr4	184385196	184385431	FAM157C	0.98	1.45e-05	0.00406
chr21	5101718	5102150	PCDH19	-1.55	1.45e-05	0.00407
chr12	132395251	132395506	SMIM10	-4.02	1.45e-05	0.00407
chrX	39162043	39163085	ZBED9	-1.13	1.46e-05	0.00407
chrX	72029183	72029835	MSC-AS1	-1.22	1.46e-05	0.00407
chrX	37905434	37906664	GBE1	-1.42	1.47e-05	0.00409
chr1	61248069	61248934	PPM1K	0.93	1.47e-05	0.00409
chr8	138913354	138914836	LINC02246	-1.19	1.48e-05	0.0041
chr2	239601153	239602088	SORCS2	-1.65	1.51e-05	0.00417
chrX	29599873	29600307	CPM	-1.25	1.52e-05	0.00418
chr8	2126971	2127634	MIR378D1	-1.16	1.52e-05	0.00418
chr4	9152104	9153594	C15orf54	-1.26	1.53e-05	0.00421
chr5	53870904	53871493	NRF1	0.98	1.53e-05	0.00421
chr5	156181414	156181836	ZNF423	1.44	1.54e-05	0.00422
chrX	122661496	122661700	TFF3	-1.9	1.55e-05	0.00423
chr2	232589922	232590826	ANKRD2	0.83	1.55e-05	0.00423
chr3	114804041	114804542	LOC101928627	1.08	1.55e-05	0.00423
chr2	240033185	240033679	LRRC75A	-1.45	1.56e-05	0.00425
chr10	92220479	92221024	EFHD1	1.06	1.56e-05	0.00425
chr1	25447556	25447896	BOLA3	1.52	1.58e-05	0.00428
chrX	149503411	149503928	SEMA5A-AS1	-1.21	1.58e-05	0.00429
chr20	32535840	32537175	CA10	-1.3	1.59e-05	0.00431
chr9	112546132	112546581	SRGAP2C	1.19	1.6e-05	0.00432
chr5	76535479	76536171	LINC00664	0.81	1.62e-05	0.00437
chr18	63511958	63512340	LOC149684	-1.22	1.64e-05	0.00441
chr6	22809326	22809793	TMEM121	0.98	1.64e-05	0.00441
chr9	100671659	100672366	PLB1	0.89	1.65e-05	0.00442
chrX	121407604	121407951	LMNB1	-1.41	1.66e-05	0.00444
chr2	196136577	196136939	SPART	1.42	1.66e-05	0.00444
chr14	89616872	89617198	LOC101928201	0.99	1.68e-05	0.00447
chrX	13747707	13748170	LOC100129617	-1.04	1.69e-05	0.0045
chrX	50978920	50979646	LOC105377146	-1.12	1.69e-05	0.0045
chr20	19789045	19789254	DPP10	1.08	1.7e-05	0.00451
chrX	129741967	129742732	BOLL	-1.02	1.7e-05	0.00451
chr3	89934136	89934980	LOC728095	1.2	1.73e-05	0.00456
chrX	19513371	19514384	SSR4	-1.05	1.73e-05	0.00456
chrX	123283370	123283908	YWHAZ	-1.16	1.75e-05	0.0046
chr1	27538666	27539099	SOX5	-1.19	1.75e-05	0.0046
chr20	50238144	50238569	MPZL1	-1.32	1.75e-05	0.0046
chrX	139216835	139217200	NOL4L-DT	-1.61	1.78e-05	0.00465
chrX	106393145	106393768	CNTNAP5	1.11	1.78e-05	0.00465
chr5	120691989	120692632	ICAM3	0.98	1.78e-05	0.00465
chr2	207764129	207764549	LINC02468	0.92	1.78e-05	0.00465
chr8	130304704	130305139	TBC1D22A	1.08	1.79e-05	0.00465
chr5	7018672	7019096	BPIFB2	1.35	1.85e-05	0.0048
chrX	32122035	32122522	ZBTB7C	-1.31	1.85e-05	0.0048
chr8	142738689	142739894	FAM102A	-4.49	1.87e-05	0.00482
chr4	21405017	21405382	LOC105378183	1.37	1.88e-05	0.00483
chrX	13837148	13837842	SLAIN2	-1.19	1.88e-05	0.00485
chrX	125005707	125006587	ZNF696	-1.18	1.9e-05	0.00487
chr4	22190879	22191166	MKLN1-AS	-1.55	1.92e-05	0.00493
chr4	136593067	136593492	LINC01387	1.27	1.96e-05	0.00503
chr14	69671559	69671992	RPIA	1.12	1.98e-05	0.00505
chrX	129614596	129615354	ZNF736	-1.23	2e-05	0.0051
chr19	56211804	56212112	ZXDA	1.49	2.02e-05	0.00513
chrX	11664244	11666560	NCOA5	-1.45	2.03e-05	0.00515
chrX	139969333	139969704	UBE2T	-1.42	2.04e-05	0.00518
chr8	110257499	110258422	LOC100506688	-1.3	2.08e-05	0.00525
chr3	5376600	5377360	MED15P9	-1.19	2.09e-05	0.00528
chrX	37701402	37702329	CSMD2-AS1	-1.09	2.12e-05	0.00535
chrX	129939756	129940557	SIL1	-0.96	2.13e-05	0.00535
chr6	106585221	106586037	LINC00606	1.07	2.14e-05	0.00537
chrX	20066834	20068024	ASMT	-1.03	2.17e-05	0.00543
chr1	103856027	103856322	PKMYT1	1.45	2.18e-05	0.00545
chrX	12581599	12581965	FLT1	-1.22	2.18e-05	0.00545
chrX	150508991	150509258	LINC002481	-1.44	2.18e-05	0.00545
chr20	40274851	40275694	LINC00923	0.81	2.19e-05	0.00545
chr12	124098104	124098485	LINC02387	-1.36	2.19e-05	0.00545
chr16	19213973	19214272	GSE1	1.53	2.2e-05	0.00545
chrX	137549169	137549397	ADCY10P1	-1.48	2.2e-05	0.00545
chrX	121405006	121405288	C4orf36	-1.98	2.2e-05	0.00546
chr16	63616886	63618450	FRAS1	-1.03	2.21e-05	0.00548
chr3	194089344	194089999	LHX8	-1.1	2.22e-05	0.00548
chrX	31498864	31499590	LINC01737	-1.13	2.23e-05	0.00551
chrX	130120296	130121650	SPPL3	-1.46	2.24e-05	0.00552
chr2	15128722	15129573	SNORD121B	-1.13	2.28e-05	0.00561
chr13	55077033	55077519	SULT2B1	-1.09	2.3e-05	0.00562
chr15	101773507	101774103	LINC01655	-1.34	2.3e-05	0.00562
chrX	19990052	19991705	FOXP1	-1.21	2.3e-05	0.00563
chr8	93222159	93222405	GALNT3	1.12	2.33e-05	0.00569
chr7	139714008	139714639	MTO1	-0.99	2.33e-05	0.00569
chr18	74506183	74506965	LOC100126447	-1.19	2.37e-05	0.00576
chrX	36957330	36958582	MCF2	-1.48	2.37e-05	0.00577
chrX	121254178	121254703	LINC02148	-1.51	2.4e-05	0.00581
chrX	19886882	19887133	SIGLEC8	-1.68	2.4e-05	0.00581
chrX	106682568	106683431	CFAP47	-1.05	2.4e-05	0.00581
chrX	85619794	85620837	PNLDC1	-1.14	2.41e-05	0.00583
chr2	98317262	98317851	NUB1	1.06	2.42e-05	0.00584
chrX	46587872	46588702	MINAR2	-0.81	2.44e-05	0.00585
chr11	96642553	96642912	SYTL5	1.24	2.44e-05	0.00585
chrX	10576903	10577362	SHTN1	-1.26	2.44e-05	0.00585
chr3	69165678	69166181	ZBTB40	0.94	2.44e-05	0.00585
chr4	22498825	22499227	HECTD4	1.14	2.44e-05	0.00585
chr2	5666230	5667271	LINC00462	-1.05	2.45e-05	0.00585
chr15	76310926	76312061	TNS4	-1.3	2.46e-05	0.00587
chr6	25306183	25306605	LOC101928775	1.19	2.49e-05	0.00591
chr2	199629914	199630196	LINC02126	1.34	2.5e-05	0.00594
chrX	139381996	139383019	MIR934	-1.27	2.52e-05	0.00596
chr7	142360013	142360293	PABPC1P2	1.22	2.52e-05	0.00598
chrX	35686842	35687180	LRRN4	-1.24	2.59e-05	0.00611
chr10	2895650	2896126	HNRNPKP3	-1.48	2.61e-05	0.00614
chrX	13688882	13689862	SASH3	-1.33	2.61e-05	0.00614
chr8	40219947	40220480	DDX53	1.07	2.63e-05	0.00615
chrX	118823360	118824394	ASCC3	-1.31	2.66e-05	0.00619
chr1	226643155	226643583	C16orf72	-1.48	2.66e-05	0.0062
chr6	50816171	50816406	ASB9	1.05	2.69e-05	0.00624
chrX	11953552	11954046	NFIA-AS1	-1.23	2.7e-05	0.00627
chrX	150544254	150544710	SNORD3P3	-1.1	2.72e-05	0.0063
chrX	122880859	122881535	PLCXD1	-0.91	2.75e-05	0.00636
chrX	71996712	71997663	PCLO	-0.84	2.76e-05	0.00637
chr8	138737021	138737526	STMN2	-1.16	2.79e-05	0.00643
chrX	116808410	116809287	ZNF883	1.21	2.79e-05	0.00643
chrX	11351391	11351638	LINC01941	-1.91	2.79e-05	0.00643
chrX	114583770	114586003	MIR548AD	0.8	2.81e-05	0.00645
chrX	20267852	20268774	RNF128	-1.34	2.85e-05	0.00653
chr19	12430107	12430660	CD40LG	1.58	2.88e-05	0.00656
chr4	182269857	182270272	ZBTB11-AS1	1.17	2.88e-05	0.00656
chrX	134914324	134915814	UBE2E2	-1.14	2.89e-05	0.00658
chrX	30689285	30690813	LAMP1	-0.85	2.93e-05	0.00662
chrX	123184104	123185341	FAM47E-STBD1	-1.32	2.93e-05	0.00662
chrX	21757872	21758380	TSPAN4	-1.2	2.94e-05	0.00663
chr11	32092588	32093178	MIR6086	0.78	2.95e-05	0.00664
chr19	56538156	56539427	DPP6	-1.21	2.95e-05	0.00664
chr11	63530076	63530352	LOC100129138	0.97	3.01e-05	0.00675
chr20	44746818	44747069	FOXS1	-1.25	3.01e-05	0.00675
chr20	25867953	25868825	UBE2NL	-1.47	3.09e-05	0.00691
chrX	72052386	72053357	DACT1	-1.14	3.11e-05	0.00694
chr12	14699931	14700395	ERCC6L2	1.03	3.13e-05	0.00697
chr21	14847060	14847351	LOC102723345	1.33	3.16e-05	0.00702
chr2	231565907	231566358	EXOC5	0.94	3.2e-05	0.00709
chrX	128992551	128993135	SLC22A1	-1.23	3.24e-05	0.00717
chr2	1605183	1606542	LINC00595	-1.1	3.24e-05	0.00717
chr11	11279661	11280967	C1D	-1.05	3.25e-05	0.00718
chr10	129636920	129637594	DENND2D	1	3.31e-05	0.00729
chr5	116938370	116939421	GLUD2	0.69	3.31e-05	0.00729
chrX	19682795	19683746	TCEANC	-0.88	3.37e-05	0.0074
chrX	134512510	134513063	LINC02243	-1.2	3.37e-05	0.0074
chr8	134456806	134457960	NBAS	-1.24	3.37e-05	0.0074
chrX	71941721	71942475	WASF2	-1.34	3.39e-05	0.00742
chr2	71102965	71103908	SLC25A26	0.74	3.4e-05	0.00744
chrX	46574975	46575723	SLC22A16	-1.53	3.41e-05	0.00745
chrX	12080841	12081624	ASB1	-1	3.45e-05	0.00749
chr12	80781059	80781777	LRGUK	0.96	3.46e-05	0.00749
chr11	66445240	66445966	ADHFE1	1	3.46e-05	0.00749
chr20	32007156	32007661	SPATA48	-1.07	3.46e-05	0.00749
chrX	129603896	129604286	HS6ST1	-0.99	3.47e-05	0.0075
chr20	50292459	50293085	MIR548G	-1.14	3.48e-05	0.00752
chrX	14899716	14900049	TOMM40	-1.28	3.49e-05	0.00752
chrX	130268151	130269175	PTK2	-1.22	3.51e-05	0.00753
chr5	4081290	4081769	CLDN1	-1.19	3.51e-05	0.00753
chr8	80103149	80103717	EPHA3	1	3.51e-05	0.00753
chrX	118727006	118727999	LINC01370	-1.37	3.52e-05	0.00755
chr6	125707499	125708406	KIF13A	0.89	3.56e-05	0.0076
chr3	138448730	138448916	PIK3CB	-1.73	3.57e-05	0.0076
chrX	138264058	138264653	SCRG1	-1.14	3.57e-05	0.0076
chrX	50624585	50624826	LOC100631378	-1.43	3.58e-05	0.0076
chrX	134549151	134550449	LINC01104	-1.32	3.58e-05	0.0076
chrX	13893763	13894273	MPHOSPH6	-1	3.59e-05	0.00761
chr7	56079321	56079796	RASD2	-1.38	3.6e-05	0.00763
chrX	10603362	10604042	FSD1L	-0.85	3.6e-05	0.00763
chr1	218828886	218829529	MIR3924	1.04	3.61e-05	0.00763
chrX	22135782	22136855	ZSCAN1	-1.03	3.61e-05	0.00763
chr4	120004995	120005332	LINC01679	1.2	3.63e-05	0.00766
chrX	19814000	19814638	MIR597	-0.88	3.7e-05	0.00779
chrX	134803073	134803454	AASDH	-1.38	3.71e-05	0.00781
chr7	68207659	68208035	LGSN	1.11	3.73e-05	0.00784
chrX	31580111	31581345	LINC00648	-0.96	3.77e-05	0.00792
chr3	122590536	122590937	MPPE1	1.04	3.78e-05	0.00792
chrX	114050529	114051321	MIR4427	1	3.79e-05	0.00793
chr5	116554999	116555268	SMAD6	1.11	3.79e-05	0.00793
chr2	67339603	67339961	CD69	1.31	3.81e-05	0.00796
chrX	50725085	50725668	UNQ6494	-1.1	3.84e-05	0.008
chr10	126377078	126377314	ZP4	1.43	3.84e-05	0.00801
chr12	67555044	67555875	NCOA3	-1.39	3.85e-05	0.00802
chrX	35890708	35891210	ANKMY1	-0.98	3.86e-05	0.00802
chrX	39167167	39167559	TACR3	-1.14	3.88e-05	0.00806
chr14	95701560	95702263	OTUD7A	0.89	3.89e-05	0.00808
chr4	128872804	128873253	CYP11B1	1.12	3.9e-05	0.00808
chr9	112547178	112548230	DNAH8	0.76	3.91e-05	0.00808
chrX	74423665	74423885	LOC101928211	-1.21	3.91e-05	0.00808
chr19	52485975	52486230	CCDC26	1.23	3.92e-05	0.00808
chr17	48569992	48570754	DENND2A	0.84	3.92e-05	0.00808
chr5	120949469	120949779	LINC02408	1.43	3.93e-05	0.00808
chrX	72021866	72022312	CCDC90B	-0.88	3.93e-05	0.00808
chr6	78780804	78781395	UBP1	-1.4	3.93e-05	0.00808
chr15	39344626	39345533	UBE3A	0.85	3.93e-05	0.00808
chrX	126994100	126994744	BEND4	-1.18	4e-05	0.00822
chr2	71437704	71437990	HCG2040054	1.32	4.03e-05	0.00824
chr10	16643514	16644009	SPINK4	1.02	4.03e-05	0.00824
chr11	117076913	117077662	GTF2IRD1	0.92	4.06e-05	0.00828
chr20	32497291	32498312	LY86-AS1	-1.05	4.12e-05	0.00839
chr1	114460420	114460788	TUBB8	1.06	4.13e-05	0.0084
chr1	28328606	28329809	GPR119	-1.04	4.14e-05	0.0084
chr4	145914549	145915191	LOC100133077	0.96	4.14e-05	0.0084
chr7	51060640	51061083	LINC02118	1.1	4.14e-05	0.0084
chr11	49207771	49208720	DACH2	-0.87	4.15e-05	0.00841
chr12	80788531	80789278	TNFRSF21	1.62	4.16e-05	0.00842
chr7	81012829	81013333	LINC02102	1.02	4.17e-05	0.00842
chr21	32753897	32754562	WDPCP	0.99	4.19e-05	0.00846
chr5	147860015	147860655	AUTS2	0.97	4.23e-05	0.00851
chrX	18885983	18887988	RALYL	-1.13	4.26e-05	0.00856
chr1	179296152	179296792	LOC101927751	0.96	4.27e-05	0.00857
chrX	46710161	46711294	VCX3A	-1.17	4.29e-05	0.00858
chr4	153574389	153574658	EPHB1	1.27	4.31e-05	0.00861
chr1	38431522	38432494	HIST1H3E	0.9	4.34e-05	0.00863
chr2	238720005	238720634	ANXA8	-3.18	4.34e-05	0.00863
chr13	26348838	26349286	ENTPD1-AS1	1.12	4.35e-05	0.00863
chr2	14861262	14861675	RTN4IP1	1.1	4.35e-05	0.00863
chr2	113834000	113834339	TXNDC16	-1.43	4.38e-05	0.00867
chr2	116142546	116143444	C18orf54	0.79	4.4e-05	0.00869
chr7	6682450	6683254	LINC01006	1.11	4.4e-05	0.00869
chr7	64997749	64998727	ADGRF2	0.87	4.47e-05	0.00882
chr2	89000184	89000700	LINC00517	1	4.49e-05	0.00885
chrX	118601535	118602138	FAM168A	-0.96	4.5e-05	0.00886
chr16	14988870	14990357	A2ML1	-1.77	4.53e-05	0.00891
chr13	99185614	99186169	MBOAT2	0.91	4.62e-05	0.00905
chrX	136162561	136163422	LOC102723313	-0.78	4.62e-05	0.00905
chr1	237395744	237396430	LINC02720	0.97	4.66e-05	0.00912
chrX	19840802	19841423	STH	-0.71	4.67e-05	0.00913
chr9	102568779	102569018	MAFA	1.54	4.69e-05	0.00915
chr13	55377277	55377780	LOC100505795	-1.32	4.7e-05	0.00915
chr1	50610638	50611186	LINC02292	1.13	4.7e-05	0.00915
chr22	23366986	23367561	GNB1	0.91	4.7e-05	0.00915
chr16	31528551	31530211	OTOS	-0.98	4.72e-05	0.00917
chr20	47586589	47587132	CBSL	0.98	4.73e-05	0.00918
chr16	68146638	68146929	ADAMTS9	1.19	4.74e-05	0.00919
chr8	143070831	143071266	PRR32	-2.65	4.74e-05	0.00919
chrX	140765028	140765412	MINPP1	-1.17	4.75e-05	0.00919
chrX	123764888	123765737	SMAD3	-1.11	4.79e-05	0.00927
chr7	91367892	91368944	LINC01892	0.75	4.8e-05	0.00927
chr2	393761	394295	TCERG1L	-1.32	4.85e-05	0.00937
chr2	63594719	63594965	CPLX2	1.26	4.9e-05	0.00941
chrX	32154727	32155799	HTT-AS	-0.78	4.9e-05	0.00941
chr2	124250346	124250826	LINC01267	1.17	4.9e-05	0.00941
chr19	44882542	44883387	LNCSRLR	0.88	4.91e-05	0.00941
chrX	13966131	13966338	MIR3672	-1.76	4.92e-05	0.00941
chr1	182041016	182041275	LOC101928416	1.61	4.92e-05	0.00941
chrX	129980767	129981175	TWIST2	-1.47	4.93e-05	0.00941
chr4	88439343	88439729	ZNF439	0.82	4.93e-05	0.00942
chr17	31596106	31597194	TMSB4X	-1.17	4.95e-05	0.00943
chrX	22109515	22109839	MIEF1	-1.28	4.95e-05	0.00943
chr4	59994189	59994428	SYTL3	1.38	4.99e-05	0.0095
chr18	11886295	11887132	PDGFC	-1.16	5e-05	0.00951
chr7	27596086	27596417	ZNF12	1.41	5.03e-05	0.00955
chrX	123798526	123799346	FAM167A	-1.42	5.05e-05	0.00955
chr2	149217054	149217576	MIR924	1.03	5.05e-05	0.00955
chr10	33938065	33938489	LINC02412	1.02	5.05e-05	0.00955
chr14	65370719	65371247	DISC1-IT1	0.93	5.06e-05	0.00955
chrX	46912050	46913498	PDE10A	-1.55	5.07e-05	0.00956
chr14	36229276	36229688	EXT1	1	5.12e-05	0.00965
chrX	49878532	49880019	URGCP	-1.27	5.14e-05	0.00967
chr14	93959225	93959971	GPX3	-1.16	5.17e-05	0.00971
chr22	43747730	43748204	EPC2	1.17	5.2e-05	0.00973
chr1	19010995	19011450	OTC	-1.1	5.2e-05	0.00973
chr12	132205039	132206058	DTNBP1	-3.8	5.22e-05	0.00976
chr22	22848411	22848693	MIR512-2	-1.75	5.24e-05	0.00978
chr5	126837647	126838546	COL1A2-AS1	0.95	5.25e-05	0.00978
chr16	991840	992285	TOX3	-1.35	5.25e-05	0.00978
chr20	61496666	61497682	KLHL4	0.81	5.25e-05	0.00978
chr19	55598086	55598479	MIR8059	1.05	5.27e-05	0.00979
chrX	31374806	31375150	LOC100506585	-1.02	5.29e-05	0.00982
chrX	17788130	17789296	LINC00842	-0.79	5.29e-05	0.00982
chrX	11143695	11144625	MIR221	-0.81	5.32e-05	0.00985
chrX	137209650	137209996	ARSF	-1.16	5.32e-05	0.00985
chr20	59770139	59770542	WARS2-IT1	-2.55	5.33e-05	0.00985
chr20	48370323	48370656	LINC02211	1.22	5.35e-05	0.00986
chr2	141570291	141571033	TBC1D5	-1.25	5.35e-05	0.00986
chr4	6245190	6246166	FLNB	1.65	5.38e-05	0.00987
chr4	76235623	76236483	XACT	1	5.38e-05	0.00987
chrX	125825921	125827348	LOC105370980	-0.82	5.46e-05	0.00998
chr3	124751253	124751851	ZMAT4	1.1	5.54e-05	0.0101
chr3	187918257	187918956	AP1AR	0.88	5.57e-05	0.0101
chrX	45951980	45952621	ZNF254	-1.08	5.59e-05	0.0101
chrX	136577403	136577954	LINC02669	-0.8	5.62e-05	0.0102
chr7	30281318	30281623	CXorf66	0.99	5.64e-05	0.0102
chr15	73823043	73823318	ST5	1.07	5.64e-05	0.0102
chr20	31762792	31763311	MIR8485	0.95	5.65e-05	0.0102
chr20	32570306	32570755	ZNF878	-1.25	5.68e-05	0.0102
chr18	14178630	14179268	LINC01435	-2.86	5.69e-05	0.0103
chr18	27823073	27823402	CHRNA7	1.34	5.75e-05	0.0103
chr1	2611007	2611717	CLEC16A	-3.53	5.75e-05	0.0103
chrX	125710460	125711320	BMP15	-1.43	5.76e-05	0.0103
chr6	123562063	123562712	DCAF8L1	0.91	5.77e-05	0.0103
chrX	47096656	47097591	KAZN	-0.92	5.79e-05	0.0103
chrX	13028800	13029668	PDLIM1	-1.09	5.79e-05	0.0103
chrX	12598172	12598765	EIF4EBP1	-1.11	5.79e-05	0.0103
chr19	51438967	51439358	KCND3-IT1	1.12	5.8e-05	0.0104
chr1	71592684	71593259	SMNDC1	0.76	5.82e-05	0.0104
chr7	112469613	112469997	EXOC1L	1.19	5.83e-05	0.0104
chrX	123391821	123392682	LINC01847	-1.33	5.85e-05	0.0104
chr14	65685535	65686070	TRIM38	1.09	5.86e-05	0.0104
chr17	14524757	14524988	CFAP126	0.99	5.86e-05	0.0104
chr18	42545133	42545467	OLFM4	1.19	5.87e-05	0.0104
chr18	4868776	4869585	TIAM1	0.94	5.89e-05	0.0104
chrX	151081843	151082993	ABCA13	-1.24	5.92e-05	0.0105
chr8	71694132	71694566	WNT11	1.16	5.98e-05	0.0106
chr1	22428477	22429351	ITGA6	0.93	5.99e-05	0.0106
chr2	239751572	239751961	CNDP2	-1.48	5.99e-05	0.0106
chr7	41197030	41197574	ENGASE	1.18	6e-05	0.0106
chr20	48550720	48551134	LINC02530	-1.22	6.08e-05	0.0107
chrX	118499226	118499968	LINC01203	-0.81	6.11e-05	0.0107
chrX	38326682	38327989	MECOM	-1.34	6.14e-05	0.0108
chrX	129959536	129959774	COPS8	-1.46	6.15e-05	0.0108
chrX	135066262	135066691	PDE4D	-0.99	6.16e-05	0.0108
chr2	226425027	226425427	BEND3	1	6.17e-05	0.0108
chr7	64569094	64570398	MIR561	-1.38	6.17e-05	0.0108
chr6	34928185	34928656	JAG1	1.01	6.2e-05	0.0108
chr22	17380411	17381174	LOC105369212	0.83	6.21e-05	0.0108
chr2	239824090	239825131	LINC00488	-0.94	6.23e-05	0.0108
chr9	116377509	116377718	LSG1	-1.54	6.27e-05	0.0109
chr2	77296654	77297298	RAET1E	0.84	6.33e-05	0.011
chr16	90106100	90107018	RARB	-1.25	6.34e-05	0.011
chr4	105088608	105088894	C7orf33	1.3	6.37e-05	0.011
chr4	3184743	3185082	LRRC32	1.18	6.42e-05	0.0111
chr9	42974850	42975116	LINC01648	-1.59	6.43e-05	0.0111
chrX	50204231	50204976	DCTN6	-0.93	6.43e-05	0.0111
chrX	72305315	72305948	LINC02613	-1.39	6.53e-05	0.0112
chr8	143276255	143276862	SDR42E1	-1.7	6.58e-05	0.0113
chrX	46573264	46574922	DAB1-AS1	-1.33	6.62e-05	0.0113
chr2	102063981	102064694	TCF7L2	-0.95	6.64e-05	0.0114
chr2	30755980	30756544	MYO5C	-1.32	6.68e-05	0.0114
chr5	118044024	118044900	SLC1A3	0.74	6.7e-05	0.0114
chrX	31435395	31436008	SNORA74C-1	-0.81	6.73e-05	0.0115
chr9	93354228	93354825	MIR4277	1.27	6.77e-05	0.0115
chr5	124505455	124506206	DRD5	1.33	6.85e-05	0.0116
chr8	128197258	128197716	ZNF132	1.04	6.86e-05	0.0116
chrX	123959639	123961129	XPNPEP2	-1.35	6.88e-05	0.0116
chrX	13013648	13014327	SNORD61	-1.16	6.88e-05	0.0116
chrX	41111002	41111747	LINC01613	0.7	6.9e-05	0.0117
chr4	55939069	55939476	CCDC83	1.14	6.93e-05	0.0117
chr10	93436002	93436379	PCOLCE2	0.71	6.94e-05	0.0117
chr17	27578825	27579264	CECR2	-1.29	6.96e-05	0.0117
chrX	130339346	130340451	PUS7L	-1.21	6.96e-05	0.0117
chrX	129905654	129906608	HOXB3	-1.28	6.99e-05	0.0118
chrX	130304853	130305591	LINC01484	-1.38	6.99e-05	0.0118
chr9	15274293	15274741	LY6D	0.92	7.01e-05	0.0118
chr5	162124403	162124765	LINC01490	0.9	7.03e-05	0.0118
chrX	22689276	22689922	TRIP12	-0.84	7.06e-05	0.0118
chr11	108585117	108585741	CDC42P3	0.97	7.12e-05	0.0119
chrX	114606968	114607522	MIR4790	1.2	7.14e-05	0.0119
chrX	123077594	123078169	KRBOX4	-1	7.19e-05	0.012
chr9	87421740	87422130	HM13-AS1	1.16	7.19e-05	0.012
chr2	212532622	212532873	MIR6829	1.08	7.2e-05	0.012
chr2	238754297	238754580	GABRB3	-3.49	7.22e-05	0.012
chr15	84053490	84053684	CTD-2201I18.1	1.48	7.23e-05	0.012
chr20	47106855	47107193	RHBDL3	1.24	7.24e-05	0.012
chr9	135165013	135166073	AHCTF1P1	-1.21	7.27e-05	0.0121
chr4	170227949	170228282	SLC2A9	-1.18	7.28e-05	0.0121
chrX	72054806	72055417	FBXW11	-0.85	7.29e-05	0.0121
chrX	72018186	72019141	LAMC3	-1.43	7.29e-05	0.0121
chrX	150514841	150515264	YWHAEP7	-1.23	7.34e-05	0.0121
chr6	161330492	161330762	JAM2	1.24	7.39e-05	0.0122
chrX	137427026	137427544	CT55	-1.44	7.51e-05	0.0124
chr12	115511997	115512405	LINC02098	0.83	7.54e-05	0.0124
chr6	16884512	16884918	LOC101927447	1.19	7.55e-05	0.0124
chr20	33709517	33711079	CPA2	0.81	7.59e-05	0.0124
chr17	67733232	67734276	MIR3120	0.72	7.6e-05	0.0124
chr8	142816254	142816729	WDR11-AS1	-3.13	7.61e-05	0.0124
chrX	45850612	45852118	CWC22	-1.16	7.65e-05	0.0125
chrX	31201466	31201880	CAPG	-1.29	7.66e-05	0.0125
chrX	145923441	145923849	PEX6	1.16	7.7e-05	0.0125
chr10	87843150	87843414	MEX3B	1.18	7.71e-05	0.0125
chr8	139630362	139631613	MIR2909	-1.15	7.73e-05	0.0125
chrX	130083130	130083621	RAB20	-1.17	7.73e-05	0.0125
chrX	12721003	12721377	CDYL2	-1.34	7.73e-05	0.0125
chr14	32773595	32773921	LOC400682	1.7	7.75e-05	0.0125
chrX	13029776	13030898	MOGAT1	-0.97	7.76e-05	0.0125
chr14	61749832	61750236	SIK3	1.03	7.79e-05	0.0125
chr1	171298410	171299485	DNAJC28	0.8	7.86e-05	0.0127
chr16	88135055	88135510	DDX18	-1.51	7.88e-05	0.0127
chr4	104926298	104926565	NXT1	1.22	7.98e-05	0.0128
chrX	95079488	95079862	OR13A1	0.84	8e-05	0.0128
chrX	134550746	134551197	MAGEB1	-1.38	8.03e-05	0.0129
chrX	24999231	24999905	CLEC18B	0.95	8.12e-05	0.013
chr10	65325538	65326450	MIR4440	0.75	8.16e-05	0.013
chrX	12571326	12571705	OR1M1	-1.29	8.18e-05	0.0131
chr7	31458166	31458541	PARVG	0.93	8.2e-05	0.0131
chr1	183881472	183882203	MSI2	-0.77	8.25e-05	0.0131
chr1	92307932	92308422	ASB2	0.97	8.26e-05	0.0131
chrX	28177061	28177846	USP9X	-0.76	8.26e-05	0.0131
chrX	129952112	129953618	MYT1L	-1.2	8.28e-05	0.0131
chr1	109564074	109564804	GALNT16	0.81	8.28e-05	0.0131
chr2	146134980	146135851	C17orf107	0.84	8.3e-05	0.0131
chr10	97327626	97328192	MIR708	0.92	8.36e-05	0.0132
chr20	41969770	41970191	STK32B	-1.39	8.53e-05	0.0135
chr15	91867597	91868087	TNP1	-1.02	8.57e-05	0.0135
chr19	10339154	10340047	ARSI	-0.98	8.65e-05	0.0136
chr18	9512944	9513251	SH3GL2	-1.36	8.67e-05	0.0136
chrX	14939564	14940083	LRP1B	-0.86	8.71e-05	0.0137
chr16	75267947	75268186	PBX3	-1.26	8.72e-05	0.0137
chrX	138986288	138986759	LDAH	-1.11	8.78e-05	0.0137
chr7	100041556	100042094	LINC00333	1.01	8.82e-05	0.0138
chr1	8731038	8731698	PPP1CC	0.75	8.84e-05	0.0138
chr17	41935694	41935974	LPP	-1.38	8.85e-05	0.0138
chr19	54335144	54335623	GRIN3A	0.87	8.88e-05	0.0138
chr12	132178797	132179333	ASTN2	-2.76	8.92e-05	0.0139
chr9	2755274	2755748	SPON1	0.95	8.95e-05	0.0139
chr8	100926713	100927609	ACTL9	0.85	8.98e-05	0.0139
chrX	12137446	12139445	DIAPH2-AS1	-1.24	8.98e-05	0.0139
chrX	136953970	136954831	LOC401176	-0.83	8.99e-05	0.0139
chr2	234960794	234961086	FNDC9	1.14	9.01e-05	0.014
chrX	35919422	35920298	RBM19	-0.93	9.01e-05	0.014
chrX	13645734	13646586	C1orf105	-0.9	9.02e-05	0.014
chr17	57259212	57259654	LINC02702	0.78	9.17e-05	0.0142
chr12	59322894	59323309	TEX101	1.09	9.2e-05	0.0142
chr10	16928907	16929436	PKNOX2	0.87	9.23e-05	0.0142
chrX	20596057	20596682	MIR3130-1	-0.91	9.23e-05	0.0142
chr4	159039114	159039468	LINC01234	-1.11	9.25e-05	0.0142
chr13	55076385	55076802	ADAM21P1	-1.24	9.25e-05	0.0142
chr16	3810887	3811379	MINCR	0.88	9.25e-05	0.0142
chrX	136881248	136881441	ANKDD1A	-1.13	9.27e-05	0.0142
chr20	10415183	10415638	NEGR1-IT1	0.95	9.27e-05	0.0142
chrX	46836598	46837600	ELMO1	-1.28	9.37e-05	0.0143
chr4	72945752	72946167	KIAA1211	1.19	9.45e-05	0.0144
chrX	135111946	135112883	FAM47A	-0.83	9.47e-05	0.0145
chr8	22775453	22776040	MIR503	-0.95	9.48e-05	0.0145
chr1	207644622	207646081	TMEM132A	-1.24	9.57e-05	0.0146
chr1	228548166	228549684	RNU5B-1	0.83	9.6e-05	0.0146
chrX	137427683	137429614	LOC105369140	-1.1	9.62e-05	0.0146
chr18	50400330	50400756	CADM2	0.83	9.62e-05	0.0146
chr16	22532	23615	RGL1	-1.23	9.64e-05	0.0146
chr2	109305760	109306924	LOC283665	-1.04	9.67e-05	0.0146
chr3	61571787	61572289	GNAI3	0.89	9.71e-05	0.0147
chr6	33697235	33697526	UBR2	-1.04	9.74e-05	0.0147
chr3	112426116	112426743	CDR1	1.06	9.76e-05	0.0147
chr22	26798000	26798262	GTF2A1	-1.14	9.81e-05	0.0148
chr12	132373905	132374712	LINC01052	-3.39	9.87e-05	0.0149
chr12	24014866	24015762	LINC00862	0.81	9.9e-05	0.0149
chr2	148745247	148745933	AGAP7P	0.8	9.91e-05	0.0149
chrX	129605444	129606099	DNMT3B	-1.06	0.0001	0.015
chr7	29569645	29570063	LOC101927575	0.76	0.0001	0.015
chr2	37654948	37655431	CLYBL-AS1	0.87	0.000101	0.0151
chr13	36284648	36285109	DAPK1	0.99	0.000101	0.0152
chr4	75923736	75924312	TTPA	0.77	0.000101	0.0152
chr2	207729221	207729863	PLEKHG4B	1.1	0.000103	0.0154
chr6	137089152	137089623	CELSR1	-1.06	0.000103	0.0154
chr1	221886805	221887684	MRPL11	-0.94	0.000104	0.0155
chrX	74419841	74421118	HSPA4	-1.24	0.000105	0.0156
chrX	112181283	112181994	ZNF471	-0.97	0.000105	0.0156
chrX	128560903	128561880	METTL16	-1.05	0.000106	0.0157
chrX	122928982	122929434	BAIAP2	-1.03	0.000107	0.0158
chr6	168117035	168117572	HHLA1	-1.38	0.000107	0.0158
chrX	84858635	84858970	TNFRSF1A	1.99	0.000107	0.0158
chrX	137886718	137887264	SNORD158	-0.98	0.000107	0.0158
chrX	150566453	150567243	FERMT2	-0.78	0.000107	0.0158
chr17	70119371	70120004	LOC105370361	-0.92	0.000107	0.0158
chrX	11757516	11759693	LOC101927516	-1.02	0.000108	0.0159
chrX	35664873	35666125	BMPR1A	-0.93	0.000108	0.0159
chrX	11794132	11794897	KCNA10	-1.11	0.000108	0.0159
chr14	93343694	93344677	FAM172BP	0.75	0.000108	0.0159
chr3	123682799	123683745	CLIC3	-0.91	0.000109	0.016
chrX	34656806	34658000	NR3C2	-1.2	0.000109	0.016
chr20	56247826	56248519	ZNF658	1.06	0.000109	0.016
chr2	237127846	237128626	LOC100506790	-1.12	0.00011	0.016
chr1	7912168	7912566	MIR3657	1.11	0.00011	0.016
chr2	241911722	241912421	LOC105379194	0.94	0.00011	0.016
chr15	31150639	31151557	CBLL2	0.8	0.00011	0.016
chr12	75431045	75431472	LINC01215	1.09	0.00011	0.016
chrX	139931452	139931678	NPSR1	-1.47	0.00011	0.0161
chr2	10254634	10255323	FCHSD2	-1.24	0.000111	0.0161
chr20	32585001	32586011	LINC01195	-1.3	0.000111	0.0161
chr9	113005645	113006509	LOC339975	1.33	0.000111	0.0161
chrX	136766821	136768227	LINC01115	-1.47	0.000111	0.0162
chrX	13404432	13404859	GOLGA6L10	-1.27	0.000112	0.0162
chr22	44067055	44068215	MRPS22	-1.02	0.000113	0.0163
chr9	89470260	89470599	POU6F2-AS2	1.13	0.000113	0.0164
chr5	80191794	80192416	TXN2	0.65	0.000113	0.0164
chr8	84253162	84253982	IL1R1	0.73	0.000114	0.0164
chr18	4810569	4810836	MID1IP1	-1.37	0.000114	0.0164
chr2	238408529	238409378	DGKQ	-1.1	0.000115	0.0165
chr3	161213546	161214013	CPS1-IT1	0.95	0.000115	0.0165
chr10	6364883	6366373	RTL4	0.77	0.000115	0.0165
chrX	50941706	50941962	APBB2	-1.41	0.000115	0.0165
chrX	19372214	19373975	UBE2K	-1.12	0.000115	0.0166
chr2	74119936	74120840	TMEM17	-1.37	0.000116	0.0166
chr13	77944731	77945179	MMEL1	1.11	0.000116	0.0166
chr8	135997284	135997935	MTHFD1L	-1.12	0.000116	0.0166
chr18	46867424	46867923	JPH2	1.19	0.000117	0.0167
chr7	32844751	32845104	FCAR	-1.09	0.000117	0.0167
chr9	13131830	13132419	MIR6852	1.24	0.000117	0.0167
chr12	80912995	80913637	EXD3	0.99	0.000118	0.0168
chr1	93553041	93553520	LOC101928510	0.82	0.000118	0.0168
chr5	150989403	150990204	CCDC196	0.97	0.000118	0.0168
chrX	139007955	139008335	FANCA	-1.38	0.000118	0.0168
chr3	73950852	73951347	PCDH9-AS2	1.03	0.000118	0.0168
chr11	30653439	30653915	LINC02036	1.07	0.000118	0.0168
chrX	125646111	125646645	COL23A1	-1.07	0.000118	0.0168
chr1	224884315	224884732	AK4	0.95	0.000119	0.0168
chrX	119541155	119541622	FOXO1	-1.03	0.000119	0.0169
chrX	136205815	136206389	ZFAT	-1.05	0.00012	0.017
chr9	82893179	82893442	LINC02055	1.42	0.00012	0.017
chr5	43286085	43287393	COL4A1	1.27	0.000123	0.0173
chr19	41753264	41753706	FIRRE	-1.31	0.000123	0.0173
chr1	191870991	191871994	CAVIN4	1.08	0.000123	0.0173
chr8	96441932	96442494	KCND2	-1.07	0.000124	0.0174
chr16	70610528	70611667	LINC02337	0.7	0.000124	0.0174
chrX	125205046	125205894	MIR1302-7	-1.29	0.000124	0.0175
chr18	9960149	9960743	FOXCUT	0.9	0.000125	0.0175
chr4	26406595	26406953	RP1L1	0.99	0.000125	0.0175
chr11	115590216	115590783	NOG	0.84	0.000125	0.0175
chr2	172578749	172579586	TCL1A	1.07	0.000126	0.0176
chrX	73965658	73967063	ERCC6L	0.69	0.000126	0.0176
chr1	100972041	100972603	LOC105374313	1.01	0.000126	0.0176
chr8	135790180	135791255	LINC01859	-1	0.000127	0.0177
chr7	27136440	27136761	KPNA1	0.9	0.000127	0.0177
chr4	56844368	56845416	DLEU1-AS1	0.68	0.000128	0.0177
chr6	50717967	50718426	MIR4675	0.83	0.000129	0.0178
chr11	106552710	106553312	LINC01616	0.96	0.000129	0.0178
chr7	36957540	36958274	LINC01991	-1.1	0.000129	0.0179
chr11	57424718	57425017	COX20	-1.48	0.00013	0.0179
chr7	122145964	122146217	ZC3H18	0.83	0.000131	0.0181
chrX	72308491	72309587	UNC5B	-1.19	0.000131	0.0181
chrX	33456423	33457755	TCF7L1	-0.86	0.000132	0.0181
chr1	39710695	39711091	SLITRK2	0.87	0.000132	0.0181
chr17	61758317	61758970	GRWD1	0.88	0.000133	0.0181
chr2	27165403	27165712	LOC105375773	0.94	0.000133	0.0181
chrX	38061219	38061897	HHIP	-1.14	0.000133	0.0182
chr11	75491997	75492545	TMEM40	-1.02	0.000133	0.0182
chr8	136274372	136275057	UGP2	-0.92	0.000134	0.0183
chr3	123357312	123357625	SCLY	1.03	0.000134	0.0183
chr2	101935765	101936278	SETDB1	-1.29	0.000135	0.0184
chr15	101781929	101782394	MIR553	-1.06	0.000136	0.0185
chr14	72804177	72805198	TSPAN14	0.76	0.000137	0.0186
chr4	175033936	175034554	ZMIZ1-AS1	0.85	0.000137	0.0186
chr9	136994657	136995378	SPARC	-1.3	0.000137	0.0186
chrX	11600642	11600929	USP27X	-1.23	0.000137	0.0186
chr18	39691413	39693311	C1orf21	-0.66	0.000137	0.0186
chrX	45506866	45507682	LOC100507377	-0.99	0.000137	0.0186
chr4	93555392	93555618	FSTL3	-1.9	0.000138	0.0186
chrX	10527473	10527989	MC3R	-1.03	0.000138	0.0186
chrX	139204727	139205740	LOC101927668	-1.39	0.000138	0.0186
chrX	20266718	20267650	IQGAP2	-1.27	0.000138	0.0186
chr21	46381318	46381926	LINC01429	1.03	0.000139	0.0187
chr7	100921072	100921515	LINC02743	0.94	0.000139	0.0187
chr20	59988136	59988502	PRPS2	-1.31	0.000139	0.0187
chr10	96089644	96090461	MIR7157	-2.26	0.00014	0.0188
chr15	90006525	90006862	MDGA1	0.87	0.000141	0.0189
chr8	103255227	103255731	LINC01817	0.89	0.000141	0.0189
chr1	1859015	1859826	TRIM24	0.83	0.000142	0.019
chrX	50874728	50875244	HPCAL1	-0.93	0.000142	0.019
chr12	132460615	132460966	FAM86B3P	-1.54	0.000143	0.0191
chr17	74963785	74963989	LOC101929341	-1.23	0.000143	0.0191
chr7	98481529	98482106	GP6	0.9	0.000143	0.0191
chr18	80201390	80201984	VSTM5	-1.94	0.000143	0.0191
chr12	99582456	99582810	CCN2	1.21	0.000144	0.0192
chrX	129984451	129984752	OPHN1	-1.34	0.000144	0.0192
chr12	32249801	32250374	GPR89A	0.8	0.000144	0.0192
chr8	135569650	135569874	PHKG1	-1.43	0.000145	0.0192
chr1	57832357	57833127	MIR4794	0.71	0.000145	0.0192
chrX	85580762	85581400	MIR4428	-1.15	0.000146	0.0194
chrX	124006287	124006919	CT47B1	-1.13	0.000147	0.0194
chr9	77462169	77462507	LINC01992	-1.19	0.000147	0.0195
chr2	63573676	63573968	LOC105369507	-1.54	0.000147	0.0195
chr2	239407832	239408277	LINC02534	-1.19	0.000148	0.0196
chr14	95346632	95347399	BICD1	-0.76	0.000148	0.0196
chr16	31527754	31528430	LINC01591	-0.96	0.000149	0.0196
chrX	150513636	150513973	MED17	-1.04	0.000149	0.0197
chr1	196877660	196878814	NRARP	-1.14	0.00015	0.0197
chr2	231316532	231316992	MIR548J	1.02	0.00015	0.0198
chr16	85569508	85570392	PKP2	-1.07	0.00015	0.0198
chr11	134529283	134529753	FAM189A1	-1.32	0.000151	0.0199
chr10	110372812	110373597	IL21R	-0.95	0.000152	0.0199
chr11	126945301	126945743	NEK6	1.03	0.000152	0.0199
chr14	95370929	95371741	CREB5	-1.25	0.000152	0.0199
chrX	53256310	53257477	SNORA89	-1.23	0.000152	0.0199
chr18	50092065	50092730	PKP4	0.98	0.000153	0.02
chr4	186889028	186889453	IP6K2	-1.38	0.000154	0.0201
chr13	83101972	83102506	FBH1	-0.97	0.000154	0.0201
chr10	109542245	109542814	MIR4654	-1.11	0.000154	0.0201
chr9	33934215	33935095	ATXN10	0.9	0.000155	0.0201
chr10	70500872	70501386	BRS3	-1.09	0.000155	0.0201
chr12	56805413	56805797	ZNF577	1.05	0.000155	0.0201
chr2	63874318	63874944	GASAL1	0.98	0.000156	0.0203
chr16	25565539	25565925	GRID1-AS1	-1.02	0.000158	0.0204
chr8	39901949	39903099	BCL11B	0.72	0.000158	0.0204
chr7	28955044	28955421	NPAP1L	0.88	0.000158	0.0204
chr3	18237684	18237942	LOC101928087	-1.05	0.000159	0.0206
chr8	138496494	138497856	ITPKB	-1.2	0.00016	0.0207
chr21	43702476	43702944	HYPM	-1.31	0.00016	0.0207
chr16	90002514	90002979	MIR548BB	-1.11	0.000161	0.0207
chr9	101739212	101739717	LOC101929460	0.77	0.000161	0.0207
chrX	22105110	22105645	EPHA7	-1.23	0.000161	0.0207
chr3	45425896	45426754	LINC02825	0.71	0.000162	0.0208
chrX	46485839	46486565	LOC102723672	-0.93	0.000164	0.021
chrX	20414688	20415469	TCEAL4	-1.11	0.000166	0.0212
chrX	38174901	38175691	MOS	-0.73	0.000166	0.0212
chr19	51681295	51681858	LOC730100	1.6	0.000166	0.0212
chrX	150898319	150899229	MGMT	-1.29	0.000166	0.0212
chr5	175716486	175716831	LINC01623	1.05	0.000167	0.0212
chr3	191928964	191929260	ARX	0.85	0.000167	0.0212
chr10	112956701	112957143	TPM3	0.86	0.000167	0.0213
chr14	64405414	64405868	VIPR2	1.18	0.000168	0.0213
chr12	3792523	3793074	LINC01063	0.89	0.000168	0.0214
chr5	73246171	73247302	SAP18	0.73	0.00017	0.0216
chr8	71687336	71687558	CRAT37	1.14	0.000173	0.0219
chr3	38579005	38579995	PIAS2	-1.07	0.000173	0.0219
chrX	21926657	21927381	LINC02077	-1.14	0.000174	0.0219
chr9	103168326	103168585	TM4SF18	1.15	0.000174	0.022
chr4	159966429	159966899	PHACTR3	-1.24	0.000174	0.022
chr1	29300695	29301052	SUN2	-1.09	0.000175	0.022
chr19	46241732	46241979	FAM155B	1.23	0.000175	0.022
chr7	134113513	134114361	ZNF521	0.76	0.000175	0.022
chr3	118850685	118851068	OFD1	1.23	0.000175	0.022
chr5	79474960	79475355	PCDHB15	0.96	0.000176	0.0221
chr1	232134310	232134742	MIR4436A	0.82	0.000176	0.0221
chr1	89364027	89364571	PGM5P4-AS1	-0.93	0.000176	0.0221
chrX	32076056	32076506	MIR532	-1.23	0.000177	0.0222
chr2	37302690	37303309	LINC01333	0.87	0.000178	0.0223
chrX	4709931	4710314	CDC42EP1	1.02	0.000178	0.0223
chr7	156604211	156605025	HSPA2	-1.23	0.000178	0.0223
chr11	73040104	73040453	AOC1	1.13	0.000178	0.0223
chr4	138053269	138053538	RSU1	-3.23	0.000179	0.0224
chr18	13276437	13277367	SORCS3-AS1	-0.92	0.000181	0.0226
chr2	239934330	239935107	MIR4320	-0.92	0.000183	0.0227
chr18	80196540	80196880	PAXBP1	-1.04	0.000183	0.0227
chrX	38474446	38474904	KLF13	-1.02	0.000183	0.0227
chr2	27717120	27717431	HERC2P10	-1.02	0.000183	0.0227
chrX	12974529	12975282	FOXD1	-1.27	0.000183	0.0227
chr19	3728610	3728844	INVS	-1.51	0.000183	0.0227
chr9	135741862	135742232	HDAC9	-1.05	0.000183	0.0227
chr8	47760233	47760491	NTRK2	-1.72	0.000183	0.0227
chr6	143937025	143937519	LINC02714	0.87	0.000184	0.0228
chr17	2490960	2491685	PPM1B	0.85	0.000185	0.0228
chr2	47520800	47521629	NCF2	-2.44	0.000185	0.0228
chr13	42847751	42848916	MIR7160	0.91	0.000185	0.0228
chrX	113975736	113976253	MAP2K5	0.87	0.000185	0.0228
chr18	54382616	54383431	SYCP2	0.71	0.000185	0.0228
chr19	43765179	43765511	CNTNAP3	-1.57	0.000187	0.023
chr12	8495921	8496557	MIR184	-1.38	0.000187	0.023
chr8	132261058	132261782	GAB4	-0.88	0.000187	0.023
chr2	112181462	112182999	FLJ12825	-0.99	0.000188	0.023
chr1	232142346	232143044	LOC101929154	0.79	0.000188	0.023
chr1	77948941	77949362	RERE	0.81	0.000188	0.0231
chr5	61423852	61424128	S100A14	1.15	0.000188	0.0231
chrX	13293649	13294062	GALNT14	-1.1	0.00019	0.0232
chr19	11995229	11995569	LINC02436	0.99	0.000191	0.0233
chrX	19863865	19864105	LOC102723883	-1.08	0.000191	0.0233
chr3	194270623	194271332	PGS1	-0.96	0.000191	0.0233
chr7	64568722	64568995	SGPP2	-1.36	0.000192	0.0234
chrX	129938183	129938569	NLN	-1.26	0.000192	0.0235
chrX	31325591	31326232	LINC02028	-0.88	0.000195	0.0237
chr10	49827345	49827789	NT5DC4	0.8	0.000195	0.0237
chr1	172375272	172376011	LINC02502	0.93	0.000195	0.0237
chr6	1399277	1399613	BRIP1	1.2	0.000195	0.0237
chr17	77819525	77819805	MTRNR2L8	0.97	0.000195	0.0237
chr21	25658306	25659062	GC	0.8	0.000196	0.0237
chr10	34826128	34826510	PPP1R12B	-1.07	0.000196	0.0237
chr20	32623435	32624120	GLB1L2	-0.96	0.000197	0.0238
chr20	49633727	49633995	BLOC1S4	1.04	0.000198	0.0239
chr7	159147563	159148237	LINC01583	1.07	0.000198	0.0239
chr1	45847155	45847378	LEF1	1.17	0.000198	0.0239
chrX	118730490	118730979	ETV1	-1.06	0.000198	0.0239
chrX	129663176	129663500	CEACAM18	-0.97	0.000199	0.0239
chr19	9721882	9722336	LINC02753	1.02	0.000199	0.0239
chr19	11390428	11390751	LOC105370619	-0.97	0.0002	0.024
chr1	164902326	164903138	PPM1H	0.82	0.0002	0.024
chrX	144566656	144567028	MGARP	1.31	0.0002	0.024
chr1	203153049	203153428	PLAAT5	-1.19	0.0002	0.024
chr6	64685439	64685845	RAF1	0.98	0.000201	0.024
chr16	67594076	67595347	CDC7	0.74	0.000201	0.024
chr12	44502612	44502998	FHOD3	-1.26	0.000202	0.0241
chrX	127726290	127726929	MIR2053	-1.06	0.000203	0.0242
chr4	147292350	147293195	OTOAP1	-1.2	0.000203	0.0242
chr1	30253611	30254386	SNORD98	-1.12	0.000203	0.0242
chr14	48237780	48238618	FRMD4A	1.3	0.000203	0.0242
chr3	65153734	65154544	C1QL2	0.74	0.000204	0.0243
chr19	4208611	4209069	PAPSS1	-0.98	0.000204	0.0243
chr5	56084999	56085432	CSDC2	1.08	0.000205	0.0243
chrX	50721746	50722547	ADGRG4	-0.69	0.000205	0.0243
chr22	21417754	21418275	PRR18	-1.58	0.000207	0.0244
chr5	73421946	73422611	TMEM242	0.82	0.000207	0.0244
chr5	77990003	77990663	TLR8-AS1	-0.79	0.000207	0.0245
chr6	130902834	130903366	LINC00861	0.89	0.000208	0.0245
chrX	18999642	19000021	LOC285804	-0.99	0.000208	0.0246
chr20	59598476	59598978	NSUN3	-1.09	0.00021	0.0247
chr9	95907808	95908663	R3HCC1	0.86	0.000211	0.0248
chr19	17865258	17866281	LINC02443	-0.82	0.000211	0.0248
chr11	19363959	19364740	MYBPHL	0.98	0.000212	0.0249
chr1	4425709	4426318	PALLD	2.31	0.000212	0.0249
chrX	12441035	12441212	TGIF1	-1.17	0.000213	0.0249
chr12	132400166	132400441	LRRTM4	-3.53	0.000213	0.0249
chr20	51750215	51750572	DYNC1H1	-1.73	0.000213	0.0249
chr20	31967100	31968978	PITPNM3	-1.12	0.000214	0.0249
chr5	141234232	141234829	TECRL	1.87	0.000214	0.0249
chrX	49613931	49614284	FRMD6	1.05	0.000214	0.0249
chr2	216535355	216535635	LPCAT4	-1.39	0.000214	0.0249
chr14	24605435	24605901	LINC01710	-1.1	0.000214	0.0249
chr18	14747286	14748695	RNF133	-4.24	0.000217	0.0252
chr9	24381058	24381653	MIR618	1	0.000217	0.0252
chr1	230894084	230894387	FAM47B	-1.14	0.000217	0.0252
chr2	44051634	44052599	LHFPL3	-0.68	0.000217	0.0252
chr8	47203037	47203579	LOC101927907	-1.02	0.000218	0.0253
chr7	138480122	138480395	ZNF827	0.92	0.000218	0.0253
chr1	116534399	116534651	ADAMTS5	-3.59	0.000218	0.0253
chr5	2686281	2686600	LOC105370757	-1.22	0.000218	0.0253
chr14	38201315	38202262	CCNYL1	0.86	0.000219	0.0253
chr2	79554815	79555437	GSR	0.98	0.00022	0.0254
chrX	129953850	129954253	LINC00707	-0.79	0.000221	0.0254
chrX	21959732	21960194	SCGB3A2	-1.04	0.000221	0.0254
chrX	128890573	128891083	CORO1C	-1.14	0.000221	0.0254
chr17	4908259	4908674	ANKRD26P1	-1.02	0.000221	0.0254
chrX	7437871	7438390	HOPX	1	0.000222	0.0255
chrX	136726761	136727355	MIR8068	-0.89	0.000222	0.0255
chr12	55746862	55747225	SOAT1	0.92	0.000223	0.0256
chr5	51392819	51393191	HAO1	0.68	0.000223	0.0256
chr15	63872979	63873402	ARRDC2	-0.93	0.000224	0.0256
chr21	33729578	33729989	KLHL11	1	0.000224	0.0256
chrX	130034540	130034790	MEX3C	-1.56	0.000224	0.0256
chr19	48879641	48880039	MIR8060	0.86	0.000225	0.0256
chr5	120703165	120704439	DMRT2	0.69	0.000225	0.0256
chr12	43675170	43675933	ANKRD20A5P	-0.88	0.000225	0.0256
chr14	51474053	51474696	POF1B	0.9	0.000225	0.0256
chrX	20518945	20519620	LINC02746	-1.02	0.000225	0.0257
chr16	13351147	13351645	NOTCH2NLC	1.03	0.000227	0.0258
chrX	136884860	136885145	LOC105375131	-0.89	0.000228	0.0259
chr7	122521024	122521667	DCLK1	0.85	0.000228	0.0259
chr12	24944307	24944580	C5orf67	0.81	0.00023	0.0261
chr18	62896087	62896418	INHBA-AS1	1.12	0.000231	0.0261
chr14	28243675	28243928	CLEC4D	1.15	0.000232	0.0262
chr7	30698182	30698422	SLC9A3R2	-1	0.000232	0.0262
chr4	139266448	139267099	SNORA24B	-1.1	0.000232	0.0262
chr1	5856286	5856867	ZNRF4	-1.21	0.000233	0.0262
chrX	135585048	135585545	MMD	-1.26	0.000233	0.0262
chr3	45311491	45312866	JADE1	0.68	0.000233	0.0262
chr1	172024567	172025321	LOC101927248	-0.92	0.000233	0.0263
chr10	120799601	120800355	GSG1L	0.82	0.000234	0.0263
chr2	129661997	129662248	SNORD168	1.11	0.000235	0.0264
chrX	13937730	13939537	LOC101929512	-1.19	0.000235	0.0264
chr12	128478309	128478580	RNF130	-1.39	0.000235	0.0264
chr18	23379976	23380613	GRM5	-0.75	0.000236	0.0265
chr2	55281686	55282880	LOC101930421	1.52	0.000236	0.0265
chr11	35893132	35893700	ZNF277	0.89	0.000237	0.0265
chr18	80200154	80200961	LOC101927237	-0.95	0.000237	0.0266
chrX	19924585	19924953	KCNJ16	-1.2	0.000237	0.0266
chr2	167844342	167845571	UBALD2	-0.87	0.000238	0.0266
chr11	29959441	29960140	CDH18	0.81	0.000238	0.0266
chr12	116153820	116154347	MIR4420	0.94	0.000239	0.0266
chr3	71299715	71300120	PRDM5	0.92	0.000239	0.0266
chr12	32833994	32834677	HIPK2	0.94	0.00024	0.0267
chr13	65236701	65237430	FGFRL1	-1.13	0.00024	0.0267
chr20	32474900	32476143	UMPS	-1.07	0.000242	0.0269
chr8	142782383	142783144	FAM160A1	-3.18	0.000243	0.0269
chr7	41219309	41219664	FMNL2	0.84	0.000244	0.027
chr18	4165117	4165480	DSTYK	1.05	0.000244	0.027
chrX	137549475	137550460	PARD6G-AS1	-1.08	0.000244	0.027
chrX	117972267	117973981	CTB-178M22.2	-0.74	0.000246	0.0271
chr4	119532279	119532634	GAS1	1.02	0.000246	0.0271
chr3	188534029	188534496	LOC285819	1.1	0.000246	0.0271
chr19	53838216	53838828	PLAGL1	0.79	0.000249	0.0274
chr5	100904203	100904473	MIR8062	0.91	0.000249	0.0274
chr3	73121612	73122125	NEB	1.01	0.000252	0.0276
chr16	65225962	65226708	PACSIN2	0.95	0.000252	0.0277
chr11	122317415	122317748	RNF112	-1.04	0.000253	0.0277
chr22	42984415	42985043	ARF4	0.95	0.000253	0.0278
chr20	31685505	31686152	TESPA1	0.85	0.000254	0.0278
chr8	97889089	97889602	CCDC190	0.74	0.000255	0.0278
chr7	13920037	13920689	LINC01270	0.81	0.000255	0.0278
chr12	58256779	58257037	TRDN-AS1	1.3	0.000256	0.0279
chr5	75610919	75612252	MIR135A2	-1.01	0.000257	0.0281
chr18	39012834	39013108	KC6	-1.51	0.000259	0.0282
chrX	50460067	50460553	SMARCA2	-1.3	0.000259	0.0282
chr1	111214162	111215015	ANKRD20A11P	0.84	0.00026	0.0282
chr18	14999050	15000717	EXPH5	-3.3	0.000261	0.0283
chr7	56092758	56093444	LOC101928855	-1.61	0.000262	0.0285
chr8	80276872	80277424	RADX	0.92	0.000263	0.0285
chr1	72959159	72959465	TCP10	1.01	0.000263	0.0285
chr5	33447770	33448746	MIR23C	0.7	0.000264	0.0285
chrX	12771328	12772019	LINC01683	-0.98	0.000264	0.0286
chrX	150990811	150991367	LINC01804	-1.04	0.000265	0.0286
chr17	50639226	50639530	SERINC5	-1.37	0.000265	0.0286
chr15	69185987	69186402	CTNNA2	1.18	0.000266	0.0287
chr5	49660897	49661182	ADGRL4	1.03	0.000266	0.0287
chr6	68180998	68181656	GXYLT1	0.82	0.000267	0.0288
chr3	195886128	195886887	LINC01256	-1.17	0.000267	0.0288
chr17	35668789	35669250	MIR4637	1	0.000268	0.0288
chr10	119658232	119658665	LINC01778	-1.01	0.000268	0.0288
chr16	20859157	20859599	SP3	0.91	0.000269	0.0288
chr16	9682252	9682968	TWSG1	0.74	0.000269	0.0289
chrX	45954059	45954626	CNTNAP2	-1.15	0.00027	0.0289
chr1	178262141	178262431	PRKD3	0.84	0.00027	0.0289
chrX	136866351	136867116	RBM10	-0.93	0.000271	0.029
chrX	23052226	23052737	RWDD2B	-1.02	0.000271	0.029
chr4	184689017	184689214	SVEP1	-1.35	0.000272	0.029
chrX	32246734	32247043	CDAN1	-0.97	0.000272	0.029
chr10	95539752	95540176	LINC02008	0.97	0.000272	0.029
chr17	17129514	17129824	ADAM29	-1.15	0.000272	0.029
chr17	3528896	3529424	GPR34	-1.1	0.000273	0.029
chr4	6360312	6360814	NKRF	-1.07	0.000273	0.0291
chr1	149368164	149368802	MTUS2-AS1	1.03	0.000274	0.0291
chrX	103562832	103563114	LINC00618	-1.29	0.000274	0.0291
chr19	19606028	19606515	THSD4-AS2	-1.14	0.000274	0.0291
chr4	113385552	113386025	MIR548AP	0.95	0.000275	0.0291
chr8	125404614	125405759	C5orf64-AS1	-1.02	0.000275	0.0292
chrX	72094796	72095746	SORCS1	-0.77	0.000276	0.0292
chr3	142794437	142794882	TRAK1	0.85	0.000276	0.0292
chr5	66452015	66452469	C20orf203	1.28	0.000276	0.0292
chr8	138582405	138583117	2024-12-01	-0.72	0.000276	0.0292
chr5	109741502	109741710	PER4	1.09	0.000277	0.0293
chrX	139559314	139560270	LINC00689	-0.83	0.000278	0.0293
chr3	150118929	150119632	LOC101929268	0.87	0.000278	0.0293
chr1	199272618	199273120	UBR5-AS1	-0.93	0.000278	0.0293
chr5	80161844	80162602	MIR4447	0.76	0.000278	0.0293
chr17	48417083	48417310	TMEM51-AS1	1.27	0.000281	0.0296
chrX	47112227	47113100	VWC2	-0.97	0.000281	0.0296
chrX	150363958	150364534	LOC105370489	-1.33	0.000283	0.0297
chrX	127708264	127708479	ZNF814	-1.37	0.000283	0.0297
chr16	90046431	90047847	MIR3152	-1.14	0.000284	0.0297
chr12	66256580	66256945	LOC644656	1.02	0.000284	0.0297
chr1	46983029	46984732	RPL13AP5	-0.87	0.000284	0.0298
chrX	2370926	2371847	LINC02215	0.96	0.000287	0.0299
chrX	49977566	49978235	COMTD1	-1.39	0.000287	0.0299
chrX	139202423	139203518	LRRC3B	-1.02	0.000287	0.03
chr2	96436264	96437395	LINC01777	0.76	0.000287	0.03
chr4	103778141	103778975	AMDHD1	0.82	0.000288	0.03
chr1	149845415	149845856	COX8A	0.66	0.000288	0.03
chr18	67596435	67596813	ACSM1	1.04	0.000291	0.0302
chr3	54640006	54640619	PCNT	0.7	0.000291	0.0303
chrX	125456735	125457073	RFX3	-1.14	0.000292	0.0303
chr21	20016383	20017005	PRKAR2B	0.8	0.000292	0.0303
chrX	119617666	119618283	WDR72	0.84	0.000294	0.0305
chrX	114071333	114071918	TSPAN9	0.81	0.000295	0.0305
chr10	10745404	10745835	MAGEB2	0.97	0.000295	0.0305
chr4	80204580	80204926	CXorf21	0.93	0.000295	0.0305
chr11	125526822	125527179	RTL8B	1.03	0.000295	0.0306
chr12	87531253	87531572	SLC25A4	-1.18	0.000297	0.0307
chrX	86294915	86295739	GPD2	-1.26	0.000298	0.0308
chr8	71695061	71695704	LINC02206	0.91	0.000298	0.0308
chr13	44664313	44664798	EHD2	0.85	0.000299	0.0308
chrX	31069143	31070412	MYO1H	-0.83	0.0003	0.0309
chr3	60659907	60660583	SORL1	0.86	0.000303	0.0312
chrX	11212769	11213104	ZNF16	-1.63	0.000303	0.0312
chrX	11944478	11945231	NR5A1	-0.78	0.000304	0.0312
chr20	31712596	31713614	AKAP13	0.56	0.000304	0.0312
chrX	14064927	14065770	PCGF5	-1.12	0.000305	0.0312
chr7	112330662	112331902	LOC101928535	0.69	0.000305	0.0312
chrX	114048937	114049374	GBA3	0.79	0.000306	0.0312
chr3	21542475	21542866	LINC01445	-1.31	0.000306	0.0312
chr13	38346835	38347111	ARHGAP25	0.79	0.000306	0.0313
chrX	37348717	37350111	SLC8B1	-1.06	0.000307	0.0313
chrX	137547289	137547769	MIR595	-1.32	0.000307	0.0313
chrX	134886068	134886691	KCNJ6	-1.29	0.000308	0.0313
chr2	238739646	238739970	RIMS2	-3.76	0.000309	0.0314
chr7	25575535	25575980	CFAP100	0.95	0.000309	0.0314
chr4	180261369	180261800	DIPK2A	-0.98	0.000311	0.0316
chr11	111082594	111083048	LINC01356	-1.19	0.000311	0.0316
chr2	239882042	239882774	MIR544B	-0.82	0.000315	0.0319
chr2	148653072	148653873	OGDH	0.83	0.000315	0.032
chr14	48250570	48250859	2024-03-08	1	0.000318	0.0322
chrX	90430888	90431761	PCDHB18P	1.01	0.000319	0.0323
chrX	138986981	138987411	METRNL	-1.51	0.000319	0.0323
chr7	28794159	28794613	MIR3682	0.83	0.00032	0.0323
chr7	158469539	158470140	FGF4	0.76	0.000321	0.0324
chr12	100151274	100152363	PSMB1	0.55	0.000321	0.0324
chrX	31648375	31648684	LOC100128108	-0.96	0.000321	0.0324
chr8	93779887	93780264	IZUMO3	-1.2	0.000322	0.0325
chr1	79483729	79484226	PABPC1L	0.99	0.000322	0.0325
chrX	136268162	136268764	MFAP3	-0.99	0.000324	0.0326
chrX	21813445	21814464	VAPA	-0.77	0.000325	0.0326
chr19	9573647	9574026	CAPZA2	1.02	0.000326	0.0327
chr4	87934788	87936100	CDC42SE2	0.71	0.000327	0.0327
chr8	140645812	140646257	PEPD	-1.22	0.000328	0.0327
chr9	100137186	100137421	METTL4	1.03	0.000328	0.0327
chr18	7711544	7711908	IRAK1BP1	-1.08	0.000328	0.0327
chr19	3852769	3853000	RCN1	-1.5	0.000329	0.0327
chr14	57225626	57226264	LOC105370697	0.87	0.000329	0.0328
chr1	30286349	30286811	GUCY2C	-1.15	0.00033	0.0328
chr3	54629477	54631179	LOC102724265	0.77	0.00033	0.0329
chr11	109783877	109784217	LINC02105	-1.27	0.000331	0.0329
chr10	78542614	78542906	GRIK1-AS1	-1.2	0.000331	0.0329
chrX	19120902	19123085	CNGA3	-0.97	0.000331	0.0329
chr8	24263592	24264150	MPDZ	0.9	0.000331	0.0329
chr22	40651585	40652580	LINC00528	-0.93	0.000332	0.033
chr1	201450814	201451390	SLITRK1	-0.92	0.000332	0.033
chrX	137270870	137271442	LINC00242	-1	0.000333	0.033
chr10	77845153	77845386	SCARNA18B	-1.05	0.000334	0.033
chr21	46626891	46627121	NDST2	-1.22	0.000334	0.0331
chr4	64078971	64079448	LINC00605	0.86	0.000334	0.0331
chr5	174903434	174903679	MSRA	-1.26	0.000334	0.0331
chrX	129957128	129958226	PLXDC2	-1.26	0.000335	0.0332
chrX	45517260	45517916	PDZD2	-0.89	0.000336	0.0332
chr8	101491391	101491848	NFATC1	0.73	0.000336	0.0332
chr20	61295746	61296186	AKAP4	-1.18	0.000336	0.0332
chr14	79094069	79094300	EGR3	1.08	0.000337	0.0332
chrX	21837169	21837451	ZNF702P	-1.17	0.00034	0.0335
chr15	79171418	79171870	IL13RA2	-1.23	0.000341	0.0335
chrX	125983715	125984470	LAMC1	-0.83	0.000342	0.0336
chr18	1120950	1121433	ITGBL1	1.06	0.000342	0.0336
chr1	36070304	36070736	DENND10P1	0.95	0.000342	0.0336
chr2	25816372	25816681	AIPL1	1.1	0.000343	0.0337
chr5	180787740	180788136	LRRC74A	-1.08	0.000345	0.0338
chr2	120609840	120610597	2024-03-03	-0.93	0.000345	0.0338
chr18	1045398	1046392	LOC101927908	0.75	0.000346	0.0338
chr7	131244098	131244988	LINC00407	-0.97	0.000346	0.0338
chr6	114511528	114512015	BCL2L14	0.93	0.000346	0.0338
chr10	46138773	46139501	IDO2	1.7	0.000346	0.0338
chrX	123648166	123649212	FXYD4	-1.01	0.000346	0.0338
chr11	122732682	122733170	SNCAIP	0.99	0.000347	0.0338
chr3	43478813	43479310	LINC02529	0.77	0.000347	0.0338
chrX	136798792	136799208	EDIL3	-1.12	0.000347	0.0338
chrX	32121066	32121558	CEBPB-AS1	-1.2	0.000347	0.0338
chr1	243855579	243856387	CXorf38	-0.72	0.000347	0.0338
chr1	239997333	239998393	MIR188	-1.36	0.000347	0.0338
chr1	227131112	227131514	FOXP2	1.01	0.000347	0.0338
chr13	36323940	36324839	LMTK2	0.94	0.000348	0.0338
chrX	72267835	72268275	MIR4689	-1.07	0.000349	0.0339
chr7	155399044	155399311	ODF3L2	-1.54	0.000353	0.0342
chr9	117368532	117369272	CDH2	0.82	0.000353	0.0342
chr6	169006691	169007367	MIR1297	0.8	0.000354	0.0343
chr4	174451747	174452701	CNN3	0.74	0.000357	0.0345
chr21	36250690	36251045	BMP4	-0.87	0.000357	0.0345
chr16	52963293	52963834	SACM1L	0.7	0.000358	0.0345
chr17	41860616	41861255	GTF2IP4	0.77	0.00036	0.0347
chr3	71483346	71483782	ZADH2	0.89	0.000361	0.0347
chr6	108897485	108897729	C17orf102	1.22	0.000361	0.0347
chr2	239506125	239506431	ADI1	-1.2	0.000361	0.0347
chr7	70849642	70850021	BAIAP2L1	0.89	0.000362	0.0347
chrX	45824562	45825060	GPR82	-0.95	0.000362	0.0348
chrX	31268455	31268675	NAAA	-1.06	0.000362	0.0348
chrX	13544984	13545606	IL36A	-1.18	0.000363	0.0348
chrX	32358941	32359449	VSTM2L	-0.85	0.000363	0.0348
chr3	133599283	133599665	LINC02691	0.96	0.000363	0.0348
chrX	145848371	145849034	PHLDA3	0.84	0.000364	0.0348
chrX	4622837	4623177	CES5AP1	0.88	0.000365	0.0349
chr6	93828131	93829311	DNAJB6	0.96	0.000367	0.0351
chrX	114951673	114952259	NAT2	0.93	0.000368	0.0351
chr4	124806277	124806774	TNRC17	-0.93	0.000368	0.0351
chr21	45329654	45330605	PRAG1	-0.97	0.000368	0.0351
chr21	33496375	33497124	NMS	0.71	0.00037	0.0352
chr2	85154123	85154821	PTCH1	0.79	0.000371	0.0352
chr17	48567719	48567991	ZBTB47	0.93	0.000371	0.0352
chr6	125700486	125702037	STARD13	0.73	0.000371	0.0353
chr2	67340005	67341648	LINC00499	1.07	0.000372	0.0353
chr10	4258011	4258362	FOXC1	-1.17	0.000372	0.0353
chr1	161421828	161422612	LINC00358	-0.74	0.000373	0.0353
chrX	131746101	131746808	MIR5006	0.83	0.000374	0.0354
chrX	47157995	47158614	UQCRFS1	-1.03	0.000374	0.0354
chr19	8633471	8633771	GFPT1	-1.17	0.000375	0.0354
chr17	65064467	65064658	KIAA0754	-1.06	0.000375	0.0354
chr8	133724960	133725657	MIR145	-1.3	0.000375	0.0354
chr15	24756035	24756530	CD55	0.85	0.000376	0.0355
chr15	67559142	67559474	BMERB1	0.93	0.000376	0.0355
chr1	171963814	171964100	MINDY3	0.98	0.000378	0.0356
chr14	67414222	67414684	XPNPEP1	-1.01	0.000378	0.0356
chr19	1584436	1585411	TPD52	-2.67	0.000379	0.0356
chr16	8991848	8992401	LDLRAD3	-0.65	0.000379	0.0357
chr8	73867575	73868666	EGLN3	0.63	0.00038	0.0357
chrX	37933185	37933632	LINC01139	-1.18	0.00038	0.0357
chrX	127128339	127129107	INSYN2A	-0.9	0.00038	0.0357
chr17	50835616	50835833	RMST	-1.09	0.000381	0.0358
chr10	116991889	116992763	ANKRD7	0.85	0.000382	0.0358
chr17	40110066	40110448	CADM1	0.62	0.000382	0.0358
chr8	22169985	22170265	FRAT2	-1.07	0.000384	0.036
chr22	38382361	38382869	NREP	0.97	0.000384	0.036
chrX	20664644	20665147	TAC1	-0.73	0.000384	0.036
chrX	41648068	41648631	LRRC66	0.87	0.000385	0.036
chr3	31625416	31625716	FOXN3-AS1	1.08	0.000385	0.036
chr1	76595009	76595430	SYN3	1.04	0.000385	0.036
chrX	128518325	128518878	CAPN13	-0.84	0.000385	0.036
chr1	5225355	5226744	ZNF767P	0.66	0.000389	0.0363
chr1	247907828	247908120	GPC4	0.99	0.00039	0.0363
chr4	80258979	80259469	SPACA6	0.94	0.000391	0.0364
chr3	71208501	71209119	GREB1L	0.77	0.000392	0.0365
chr5	172664145	172664396	OR13C3	1	0.000392	0.0365
chrX	22686244	22686513	GNAL	-1.16	0.000392	0.0365
chr20	52959084	52959336	SDC2	1.01	0.000392	0.0365
chr22	22883982	22884251	DPH5	-2.31	0.000393	0.0365
chr12	132620429	132620932	ATP6V0A4	-1.19	0.000393	0.0365
chr3	63576689	63577687	TRIM33	0.87	0.000394	0.0366
chr14	20772640	20773142	SPATS2L	0.94	0.000395	0.0366
chr20	31720048	31720724	MIR8065	0.73	0.000395	0.0367
chr1	183499224	183499545	SMIM30	1.16	0.000396	0.0367
chr7	153129749	153130516	RASAL2	0.81	0.000397	0.0368
chr3	117405288	117405760	SNX16	0.84	0.000397	0.0368
chr4	51995660	51996225	LCLAT1	-0.9	0.000398	0.0368
chrX	22760560	22760877	VSNL1	-1.07	0.000398	0.0368
chr10	69896505	69896940	LOC102724156	-0.93	0.000399	0.0369
chr16	2149819	2151216	MYO18A	-0.94	0.0004	0.0369
chr15	98088345	98088692	LINC02415	-1.55	0.000401	0.037
chr3	127226917	127228038	IFT22	-0.94	0.000402	0.0371
chr5	124662336	124662742	LOC105376731	0.65	0.000403	0.0371
chr15	79178933	79179594	WDR11	-1.27	0.000404	0.0372
chr2	222433098	222433755	MTRF1	0.75	0.000404	0.0372
chr3	126540987	126541306	MEAT6	-1.21	0.000404	0.0372
chr8	22059992	22060510	LANCL3	0.85	0.000404	0.0372
chr15	62209032	62210120	ADAM28	1.3	0.000405	0.0372
chr12	75882324	75882726	MIR4458	0.94	0.000405	0.0372
chr7	35251608	35251986	MMP16	1.26	0.000405	0.0372
chr7	101340191	101340751	LINC01782	-1	0.000407	0.0373
chr7	132650534	132650874	POMGNT2	-0.84	0.000408	0.0374
chr10	78907646	78908178	FER1L6-AS2	-1.15	0.00041	0.0376
chr14	65701747	65702072	POTEE	1.02	0.00041	0.0376
chr9	96786110	96786574	FLNC	1.16	0.000411	0.0376
chr2	239952955	239953633	GRM7-AS3	-1.32	0.000411	0.0376
chr18	6570753	6571643	MIR548AX	-0.74	0.000412	0.0377
chr4	6727005	6727657	TM9SF4	-1.02	0.000413	0.0377
chr1	175808224	175809307	UBAC2-AS1	0.7	0.000414	0.0378
chr13	42850371	42850615	LOC101928119	0.98	0.000415	0.0378
chr12	19539203	19540156	GPAT3	0.82	0.000417	0.038
chr10	67975810	67976269	GPR20	0.89	0.000417	0.038
chrX	118679374	118679675	RUNX1	-1.02	0.000417	0.038
chr1	167683565	167684460	EIF3IP1	-0.7	0.000417	0.038
chr19	43331941	43333028	MIR891A	-0.98	0.000418	0.038
chr7	50197204	50198050	MRVI1	-1.01	0.00042	0.0381
chrX	30489355	30489689	LILRA5	-1.01	0.00042	0.0381
chr5	1790647	1791080	MIR450B	-1.01	0.000421	0.0381
chr1	30741001	30741633	USP7	-1.14	0.000421	0.0381
chrX	35016141	35016398	ZNF443	-1.53	0.000421	0.0381
chr3	60120126	60120595	EVI5	1.08	0.000421	0.0381
chr6	143241972	143242237	DSC3	0.96	0.000422	0.0382
chrX	14598068	14598884	NSD3	-0.75	0.000422	0.0382
chrX	74491934	74494073	MIR5708	-0.69	0.000423	0.0383
chr9	124239813	124240101	C20orf96	-1.02	0.000424	0.0383
chr11	73100458	73101174	SNAR-C5	0.89	0.000424	0.0383
chrX	124232627	124233246	CRACR2A	-0.81	0.000425	0.0383
chrX	9368556	9368854	SP4	1	0.000425	0.0384
chr2	159591269	159591548	KITLG	0.98	0.000426	0.0384
chr18	58373392	58373889	KCNV2	0.96	0.000426	0.0384
chr3	101643123	101643985	RAP1GAP	0.71	0.000426	0.0384
chr13	30792599	30792943	XKR4	-1.24	0.000428	0.0385
chrX	30857884	30858836	CA12	-0.79	0.000429	0.0385
chrX	123961203	123962131	C2orf27A	-1.1	0.000429	0.0385
chr3	129448040	129449013	TAB3	0.69	0.00043	0.0386
chr17	60025746	60027286	ZNF644	-1.32	0.00043	0.0386
chr10	3877688	3878026	APCDD1L	0.9	0.000431	0.0386
chr8	15723773	15724318	TRIM67	0.86	0.000431	0.0386
chrX	139936378	139937027	KMT5B	-0.71	0.000431	0.0386
chr3	88542214	88542604	AASS	0.88	0.000433	0.0387
chr2	176132667	176133046	LOC100289333	1.05	0.000436	0.039
chr1	153616177	153616837	DMRTA2	-0.98	0.000436	0.039
chr14	68251206	68251666	GDPD5	0.92	0.000437	0.0391
chr4	56400333	56401032	GADD45A	0.71	0.000438	0.0392
chr13	58452128	58452646	INTS10	0.92	0.000439	0.0392
chrX	30593693	30594300	C3P1	-0.97	0.00044	0.0393
chr8	63189418	63189717	UBE3D	1.31	0.000442	0.0393
chr8	137788879	137789991	LINC02155	-0.83	0.000442	0.0393
chr4	123166077	123166401	SAMD5	1.64	0.000442	0.0393
chr1	45230556	45231090	CDH20	0.76	0.000443	0.0394
chrX	17931667	17932337	LINC01973	-0.93	0.000444	0.0395
chr2	223044449	223044801	NPVF	-1.01	0.000451	0.04
chr6	88573541	88574706	CPEB3	-0.88	0.000451	0.04
chr17	4815334	4815816	AGAP1-IT1	0.74	0.000452	0.0401
chr22	33476103	33476602	TUSC3	0.89	0.000453	0.0401
chr6	75305671	75305886	LINC01449	1.11	0.000454	0.0401
chr9	98800215	98800717	LINC01843	0.78	0.000455	0.0402
chr8	71670120	71670410	FMNL3	0.85	0.000456	0.0402
chr12	46043703	46044833	GBP6	0.68	0.000456	0.0402
chrX	129158616	129158836	TMEM200C	-1.24	0.000456	0.0402
chr14	35952585	35953019	LINC00900	1.04	0.000456	0.0402
chr2	126307738	126308602	EIF4G3	-1	0.000458	0.0404
chrX	30712765	30713503	ATXN7L1	-0.71	0.000459	0.0404
chrX	123859344	123860718	RAB30	-1.19	0.00046	0.0405
chr12	111120398	111120787	LHX5-AS1	0.96	0.000461	0.0405
chrX	76428765	76429258	TMEM114	1.03	0.000462	0.0405
chrX	29308719	29309848	F11-AS1	-0.64	0.000462	0.0405
chr10	25441832	25442222	YIPF6	1.09	0.000463	0.0406
chr9	77276628	77277133	SCAP	0.94	0.000464	0.0406
chr14	34365369	34365816	SRGAP2B	0.95	0.000465	0.0407
chr1	16692825	16694674	LOC105371267	-1.14	0.000465	0.0407
chrX	138741376	138741669	TM4SF4	-1.33	0.000466	0.0407
chrX	19760397	19761328	LHFPL1	-0.95	0.000466	0.0407
chr1	200665882	200666320	LINC01625	0.77	0.000466	0.0407
chr7	64657412	64657628	PAX8-AS1	-1.25	0.000467	0.0408
chr10	47462310	47463128	ST7-AS1	-1.19	0.000469	0.0409
chr11	34468231	34468542	NYAP2	1.1	0.00047	0.041
chr2	89032280	89032674	GABRG2	1.26	0.000471	0.041
chr4	12479669	12479950	AGTPBP1	1.05	0.000473	0.0411
chrX	137747272	137747805	ZSCAN21	-0.68	0.000475	0.0412
chr11	36622837	36623087	LIMCH1	1.02	0.000477	0.0413
chr15	65325888	65326620	MIR1257	-0.81	0.000477	0.0413
chrX	12440284	12440936	PRDM2	-0.85	0.00048	0.0415
chr4	140125982	140126704	FRMD1	0.88	0.00048	0.0415
chr2	52345276	52345751	LMO1	0.85	0.000481	0.0416
chrX	50364759	50365264	CNTN6	-1.07	0.000482	0.0416
chr6	170040666	170041030	HELLS	0.98	0.000482	0.0416
chr14	64681820	64682870	MIR625	-0.92	0.000483	0.0417
chr5	138885130	138885386	SLC30A8	1.21	0.000484	0.0417
chr20	19789487	19789804	SIGLEC14	0.84	0.000485	0.0417
chr20	50040141	50040530	ATP1A2	-1.1	0.000487	0.0419
chr2	121903162	121903406	LOC441455	-1.35	0.000487	0.0419
chr7	37489714	37490099	SMARCD3	0.88	0.000488	0.0419
chr1	39346710	39347280	SAFB	0.75	0.000489	0.0419
chr2	17604031	17604591	LINC01865	-1.17	0.000489	0.042
chr12	68233374	68233835	PCDHB12	1.04	0.000489	0.042
chr1	161367581	161368302	ZSWIM5	0.64	0.000489	0.042
chr12	7768482	7768853	RBM46	-1.17	0.00049	0.042
chr2	75667338	75667713	TCIM	1.01	0.000491	0.042
chr2	160536446	160536757	ANO2	1.04	0.000492	0.0421
chr2	104866216	104866537	ATPSCKMT	0.9	0.000492	0.0421
chr19	6632019	6632336	FZD9	0.96	0.000493	0.0421
chrX	129960897	129962027	IMPG1	-1.13	0.000493	0.0421
chr9	90301268	90301713	EPB41L2	-1.28	0.000495	0.0422
chr5	56698852	56699977	BCDIN3D	0.7	0.000495	0.0422
chrX	31546155	31546852	SAMMSON	-0.89	0.000495	0.0422
chr9	103385285	103385674	CNOT8	1.14	0.000496	0.0423
chr2	113551723	113552392	BHLHE41	-1	0.000499	0.0424
chr20	32024029	32024605	FSHR	-0.75	0.000499	0.0425
chr15	100900509	100901329	SPRY2	-0.96	0.0005	0.0425
chr9	97470161	97470421	TPO	0.84	0.0005	0.0425
chr14	23861658	23862053	ROBO1	0.96	0.000501	0.0425
chr11	63978493	63979102	LOC102723427	-0.8	0.000501	0.0425
chrX	118475983	118476403	ATP11B	-1.11	0.000501	0.0425
chr12	51631092	51631466	GUCA1C	0.99	0.000502	0.0425
chr10	86312705	86313335	INTS6L	-0.83	0.000502	0.0425
chrX	11100222	11101428	RNU6ATAC	-0.73	0.000502	0.0425
chr11	27613626	27613975	LINC02315	0.81	0.000503	0.0426
chr9	110452272	110452670	METTL24	1.02	0.000504	0.0426
chr9	116569053	116569306	RPRM	-1.05	0.000505	0.0427
chr6	110310773	110311302	MIR4708	0.89	0.000508	0.0428
chr2	44188766	44189429	SPATA22	0.71	0.000508	0.0428
chr2	88441927	88442302	GNPTAB	0.86	0.000509	0.0429
chr4	88276944	88277854	TANGO6	0.98	0.00051	0.0429
chr9	84265997	84266503	MGAT5	0.71	0.00051	0.0429
chrX	117991833	117992429	CDC42BPG	-0.97	0.00051	0.0429
chr4	14254260	14254771	MIR620	0.87	0.000514	0.0432
chr10	45306965	45307713	CDKL4	0.72	0.000515	0.0432
chr8	138700382	138700952	MTUS2	-0.7	0.000515	0.0432
chr5	168207411	168208040	CCDC81	0.79	0.000516	0.0432
chr9	1083456	1084094	MIR6881	-3.64	0.000517	0.0433
chr10	63206431	63206829	MIR4787	0.93	0.000517	0.0433
chr4	86302265	86302710	ST13P4	0.89	0.000517	0.0433
chr3	24808119	24808897	MIR4639	0.77	0.000518	0.0433
chr6	26225696	26226288	FAM122C	0.83	0.000519	0.0433
chr13	111026069	111026519	KCNIP4	-2.43	0.000519	0.0433
chrX	18997724	18998376	THSD7B	-0.72	0.00052	0.0434
chrX	137400818	137401417	GRIP2	-0.98	0.00052	0.0434
chr8	143462215	143463027	FNDC3B	-1.07	0.000521	0.0434
chr3	30232773	30232960	ZNF385B	1.08	0.000522	0.0435
chr14	50451788	50452166	LYPD6B	1.07	0.000527	0.0438
chr4	120990151	120990783	METTL8	-1	0.000527	0.0438
chrX	49884109	49884803	HIC2	-0.75	0.000528	0.0439
chr8	7091582	7092502	DEFB129	-0.93	0.000529	0.0439
chr13	42849877	42850314	LAMB1	0.79	0.00053	0.044
chrX	36883274	36883903	XYLT1	-1.45	0.00053	0.044
chr17	4631880	4633025	NLK	-0.91	0.000531	0.044
chrX	1653200	1653729	TIRAP	0.78	0.000531	0.044
chr19	2494674	2496007	KCNQ1-AS1	-1	0.000531	0.044
chr15	80028883	80029367	EPHA2	0.65	0.000532	0.0441
chr2	239763783	239764055	SAGE1	-1.46	0.000532	0.0441
chr8	71764990	71765189	BTF3L4	1.42	0.000533	0.0441
chr7	131249057	131249341	STS	-1.13	0.000534	0.0441
chr11	86459988	86460514	TPX2	-1.48	0.000537	0.0444
chr10	62043440	62043817	LINC00971	0.94	0.000537	0.0444
chr12	113778499	113779236	MYLK3	-0.75	0.000539	0.0444
chr5	27316370	27316583	MOSPD2	-1.1	0.000539	0.0444
chr1	119080368	119081162	LOC100129878	-0.7	0.00054	0.0445
chr2	85405297	85406050	PTP4A1	-0.87	0.000541	0.0445
chr11	32316967	32317268	LINC00374	0.89	0.000541	0.0446
chr4	24337188	24338282	C15orf41	0.98	0.000542	0.0446
chr4	8938960	8940528	CNNM2	-1.23	0.000542	0.0446
chrX	11992679	11993042	DMTN	-0.92	0.000545	0.0447
chr8	8295938	8296626	MVB12A	-1.65	0.000546	0.0448
chr19	52391121	52391406	VCL	0.98	0.000546	0.0448
chrX	18983607	18985191	IDS	-1.07	0.000546	0.0448
chr2	59896513	59896858	DECR2	1	0.000548	0.0449
chrX	30301286	30301526	ACSM4	-1.08	0.000548	0.0449
chr14	64820284	64820696	SPARCL1	0.9	0.000548	0.0449
chrX	135162637	135163157	ZNF532	-0.91	0.000548	0.0449
chr4	84324838	84325215	ROCR	-1.08	0.00055	0.045
chr1	178157182	178157743	LINC02139	0.84	0.000552	0.045
chr9	116547821	116548453	SNORD170	-1.13	0.000552	0.045
chr4	75331463	75331869	LINC01239	-1.42	0.000553	0.0451
chr9	71662991	71664675	LOC101927437	0.65	0.000554	0.0451
chr9	119088054	119088387	PALD1	0.75	0.000556	0.0453
chr6	219745	220190	LOC105377480	-0.96	0.000557	0.0453
chr18	1975757	1976349	KIAA0930	0.97	0.000557	0.0453
chr18	75638337	75639471	LMX1A	-0.95	0.000558	0.0453
chr6	16870440	16870859	LINC01127	0.97	0.000558	0.0453
chr6	27761987	27762963	C8orf37	-2.35	0.000559	0.0454
chr11	58796388	58796654	TOM1L1	1.01	0.00056	0.0455
chr4	56606082	56606697	MATN2	0.76	0.000561	0.0455
chr9	1273826	1274170	EBLN2	-3.35	0.000561	0.0455
chr16	17386182	17386703	FAM120B	0.83	0.000562	0.0455
chrX	21904968	21905871	TMEM131	-0.75	0.000562	0.0455
chr1	150973819	150974168	LITAF	-1.26	0.000563	0.0456
chr10	21115396	21115691	LOC101927434	1.24	0.000564	0.0456
chr2	238657468	238657824	LINC01085	-3.48	0.000565	0.0456
chr9	93051859	93052123	USP25	-1.04	0.000566	0.0457
chr3	129228381	129229560	XPOT	-0.6	0.000567	0.0457
chr17	8385056	8385395	SEMA3A	-0.76	0.000567	0.0457
chr8	8362502	8363075	NINJ2	0.84	0.000569	0.0458
chr8	91762919	91763425	TMC7	0.93	0.00057	0.0459
chr10	16779318	16779985	TPTEP2-CSNK1E	1.07	0.000573	0.0461
chr1	143867465	143868404	MGC15885	-1.06	0.000577	0.0463
chr15	97875302	97876187	LINC01483	-2.45	0.000579	0.0464
chr19	56351207	56351625	CCDC171	0.93	0.000579	0.0464
chrX	20947090	20947880	LOC93463	-0.78	0.000579	0.0464
chr4	7266053	7267143	ALDH2	-1.42	0.00058	0.0464
chr20	44166518	44167228	TET3	-0.97	0.00058	0.0464
chr2	76111197	76111481	RUNX1T1	1.24	0.000582	0.0465
chr5	138696385	138697102	AFF1	-1.04	0.000582	0.0465
chr21	43370898	43371738	SLC28A3	0.72	0.000582	0.0465
chrX	123744702	123745530	SHISA6	-0.91	0.000583	0.0465
chr19	54949478	54949805	VPS13A-AS1	-1.53	0.000584	0.0466
chr6	110385921	110386221	PANX1	0.95	0.000586	0.0467
chr1	245954358	245954728	PROSER1	-0.96	0.000588	0.0468
chr20	38616757	38617774	LAMP5	-1.07	0.000589	0.0468
chr6	42970954	42971705	SEMA3C	-0.86	0.000591	0.047
chr22	26554812	26555495	FZD6	0.66	0.000591	0.047
chr3	6447260	6447816	WSCD2	-0.98	0.000592	0.047
chr20	47522297	47523131	NRP2	0.69	0.000593	0.047
chr4	186171018	186171331	LMOD3	-1.81	0.000594	0.0471
chr1	158014734	158014993	P2RX2	0.77	0.000595	0.0471
chr2	216792372	216793115	LOC101928673	-0.75	0.000595	0.0471
chr2	74054058	74054565	PPP2R2C	0.84	0.000596	0.0471
chrX	154002151	154002602	EDDM3B	-0.91	0.000596	0.0471
chr6	29093438	29093900	PTPRG	0.85	0.000596	0.0471
chr10	19683145	19683385	SLC39A11	-1.31	0.000597	0.0472
chr1	59383277	59383726	ZNF807	1.05	0.000599	0.0473
chr1	75074704	75075586	LINC02789	0.67	0.000601	0.0474
chr2	865914	866628	ANKS6	-0.79	0.000602	0.0474
chr1	29424717	29424951	AA06	1.19	0.000603	0.0476
chr16	46399297	46399937	ASB5	1.01	0.000605	0.0476
chr7	122101998	122102547	DNM1L	0.89	0.000608	0.0479
chr12	80782662	80783423	ZBTB20	0.66	0.000609	0.0479
chr3	79160780	79161310	FAM110B	1.04	0.000609	0.0479
chr2	200201735	200202297	MIR4301	0.7	0.00061	0.0479
chr6	36493905	36494324	RIPOR2	1.01	0.000611	0.048
chr16	81650980	81651717	APTR	-0.79	0.000611	0.048
chr18	59898148	59898409	PABPC3	0.75	0.000612	0.048
chr6	159531926	159532509	LINC01502	-1.02	0.000613	0.0481
chrX	136694253	136695115	MIR7156	-0.76	0.000613	0.0481
chr6	123417534	123418045	MIR4764	1	0.000613	0.0481
chr9	116726434	116726972	PARAL1	-1.13	0.000615	0.0481
chr21	32335671	32335977	ANKRD50	-1.4	0.000623	0.0486
chrX	136204581	136204985	EFHD2	-0.97	0.000623	0.0486
chr15	30828076	30828741	SNRK-AS1	-0.8	0.000625	0.0487
chr20	44916534	44917129	MIR122	-0.92	0.000625	0.0487
chr7	37081504	37081736	LINC00609	-1.43	0.000626	0.0487
chr1	143709653	143709937	LHX4-AS1	-1.62	0.000627	0.0488
chr14	94397224	94398516	NSUN6	0.68	0.000628	0.0488
chr12	27635392	27635860	LINC01630	1.03	0.000629	0.0488
chr20	32017744	32019593	HM13	-1.04	0.00063	0.0489
chr8	98304947	98305275	TFAP2A-AS2	-1.02	0.00063	0.0489
chr14	105537744	105538334	DYRK1A	-1.12	0.000633	0.0491
chr1	219105906	219106281	GPR52	1.06	0.000634	0.0492
chr4	42119828	42120657	SEPHS1	0.79	0.000634	0.0492
chr15	67324799	67325212	LINC02005	0.95	0.000635	0.0492
chr13	70964201	70964462	C1QL3	1.09	0.000636	0.0492
chr7	39977434	39979070	IQGAP1	0.63	0.000637	0.0493
chr4	12469345	12469698	NDUFB2-AS1	0.97	0.000639	0.0493
chr4	114946510	114946822	OR6B2	1.01	0.000639	0.0493
chr14	82751987	82752327	LINC01724	1.23	0.00064	0.0494
chr4	78032195	78033077	STK26	0.7	0.00064	0.0494
chrX	92162813	92163864	PHLPP1	-0.99	0.000641	0.0494
chr19	23038097	23038799	LEPR	0.86	0.000641	0.0494
chrX	22800370	22801237	MAGEE1	-0.92	0.000642	0.0494
chr1	173430622	173431124	IRX1	0.65	0.000642	0.0494
chr1	52589135	52589487	PPFIBP2	0.9	0.000643	0.0494
chr7	138434529	138435218	FABP7	0.73	0.000643	0.0494
chr14	70239485	70240221	LOC101928035	0.91	0.000646	0.0496
chrX	94435876	94436219	MIR924HG	1.22	0.000647	0.0496
chr17	72976924	72977426	CREBBP	-1.08	0.000648	0.0497
chr8	128272407	128272895	JARID2	0.73	0.00065	0.0498
chr5	14486977	14487493	CYTH1	0.96	0.00065	0.0498
chrX	123580326	123581610	MIR513C	-0.72	0.000654	0.05
chr10	51766500	51767448	LINC02454	0.77	0.000655	0.05
chr7	112252644	112253144	SLCO3A1	0.79	0.000655	0.05
chr11	79212575	79213319	C2CD4B	-0.86	0.000656	0.05
chr5	18858152	18858785	RPAP2	0.81	0.000656	0.05
chr20	32652715	32653330	CUX2	-0.95	0.000657	0.05
chr16	61948423	61948951	FGF5	0.93	0.000657	0.05
chr11	93772887	93773570	OPRM1	0.92	0.000659	0.0501
chr19	9674583	9675605	CDRT15	-0.9	0.000661	0.0503
chrX	101598694	101599811	SPACA9	-2.14	0.000662	0.0503
chr17	37083045	37083796	LOC101927374	-0.71	0.000666	0.0506
chr1	36465155	36465426	SLC7A3	0.77	0.000666	0.0506
chr7	35820926	35821296	MIR1208	0.83	0.000667	0.0507
chrX	112167160	112167787	ACSBG2	0.78	0.000669	0.0507
chr6	6651165	6651991	UBASH3B	0.76	0.000669	0.0507
chr15	71885391	71885780	THADA	0.98	0.000669	0.0508
chrX	137695086	137696054	HS3ST5	-0.78	0.00067	0.0508
chr6	164856170	164856729	NRXN3	-0.95	0.000677	0.0512
chrX	135295323	135296539	PBX4	-1.02	0.000678	0.0513
chr22	43549951	43550421	ELAC1	-1.02	0.00068	0.0514
chrX	37993668	37994346	PRKCA	-0.69	0.000681	0.0514
chrX	14243859	14244390	CTNNB1	-0.89	0.000682	0.0514
chr6	62999160	62999999	LOC100996351	0.74	0.000682	0.0514
chrX	29445280	29445647	RAB12	-0.96	0.000682	0.0514
chr7	102578595	102578819	TBX3	-1.31	0.000686	0.0516
chr11	134312802	134313454	ADAP1	-0.93	0.000688	0.0517
chrX	12950725	12951372	RPS29	-0.76	0.000689	0.0517
chr7	151746600	151746825	AFF2	-1.02	0.000689	0.0517
chr21	23034140	23034381	KCNMA1	1.16	0.000689	0.0518
chr2	229897748	229898176	ZFAND6	0.84	0.00069	0.0518
chrX	22129506	22130477	OSBP2	-0.98	0.00069	0.0518
chr2	100234698	100235539	APEH	-0.93	0.000691	0.0518
chrX	35512594	35513518	BHLHB9	-0.86	0.000691	0.0518
chr7	47409129	47409532	CDC42EP3	-1.17	0.000691	0.0518
chr18	75041319	75041897	HSD17B3	0.85	0.000692	0.0518
chr22	39510509	39511313	LOC100129434	0.84	0.000693	0.0519
chr19	34711888	34713005	COL14A1	0.86	0.000693	0.0519
chr3	123632132	123632608	ACTL6A	-0.8	0.000695	0.0519
chr5	120697126	120698104	GUCA1B	0.61	0.000697	0.052
chr1	13759055	13759592	TERF1	0.94	0.000697	0.052
chr6	92577152	92577828	DNAJB9	-0.81	0.000698	0.0521
chr6	126254016	126254312	GCFC2	1.34	0.000698	0.0521
chr10	101133494	101133963	PLD2	-0.98	0.000699	0.0521
chr16	78353656	78353919	PAK6	-1.12	0.000699	0.0521
chrX	10484618	10485398	TRPM3	-1.11	0.0007	0.0522
chrX	18699890	18700229	TBC1D3I	-0.93	0.0007	0.0522
chrX	23106108	23106598	MAPKAP1	-1.27	0.000701	0.0522
chr20	32456838	32458399	SAMHD1	-1.08	0.000702	0.0522
chr20	38252471	38253372	FAM13C	-0.91	0.000704	0.0523
chrX	129347253	129347955	ZC4H2	-0.62	0.000704	0.0523
chrX	57821557	57822445	LILRA4	0.72	0.000705	0.0523
chr4	108160591	108161243	MIR3660	0.67	0.000705	0.0523
chr3	126835486	126835889	BCAR3	-0.94	0.000706	0.0523
chr1	39220943	39222062	ADORA2B	0.62	0.000707	0.0524
chr2	180196189	180196942	IRF2BP2	0.64	0.000708	0.0524
chr1	112909857	112910261	IFI44	0.75	0.000708	0.0524
chr5	35954121	35954598	TMEM98	-1.02	0.000709	0.0525
chrX	14029152	14030243	SPATA6L	-0.97	0.00071	0.0525
chr8	39949545	39950129	CCNYL3	0.68	0.00071	0.0525
chr16	20874849	20875131	MAP4K3	0.92	0.000711	0.0525
chr4	24658837	24659981	LOC100506406	0.6	0.000711	0.0525
chr19	46944446	46945510	LOC101927824	0.61	0.000712	0.0525
chr7	94295859	94296077	SESN3	1.15	0.000714	0.0526
chr12	106452307	106452745	MIR542	1.09	0.000714	0.0526
chr10	108039727	108040515	KCNQ1OT1	0.79	0.000717	0.0528
chr12	68367887	68368328	MPPED2	0.81	0.000718	0.0529
chr1	165439272	165439728	MYLK	-0.95	0.000718	0.0529
chr10	75226668	75227132	LINC01867	0.73	0.000718	0.0529
chr22	17804395	17804984	GML	-1.02	0.000719	0.0529
chr8	112267560	112268210	MTMR2	0.65	0.000719	0.0529
chr1	68478649	68479059	TENM3	0.94	0.000719	0.0529
chr12	49705531	49705806	LINC01007	-1.13	0.000723	0.0531
chr20	471326	471677	EFCAB6	1.11	0.000726	0.0533
chr8	90685323	90686252	ANK2	0.98	0.000728	0.0534
chr15	99123432	99124526	PCDHA3	-0.87	0.000728	0.0534
chr16	11099933	11100720	CASZ1	-0.73	0.000733	0.0537
chrX	38277832	38278377	LOC101928994	-0.97	0.000736	0.0539
chr12	46037073	46037389	MIR12115	-1.26	0.000736	0.0539
chr11	5690198	5690618	LOC101927636	0.8	0.000738	0.054
chr12	101209118	101209436	LINC02024	1.04	0.000738	0.054
chr5	141272758	141273428	LINC00901	1.09	0.000738	0.054
chr19	5484319	5484954	UBTD1	-1.19	0.000739	0.054
chrX	11967746	11968966	NELL1	-0.84	0.000739	0.054
chr1	64563997	64564683	IRF5	0.72	0.00074	0.054
chrX	3120540	3121335	ANKS1A	0.71	0.000741	0.054
chr6	16183990	16184481	IL20RA	0.89	0.000742	0.0541
chrX	129983786	129984043	KAT2B	-1.36	0.000743	0.0542
chr21	15520866	15521140	SYCP3	0.94	0.000744	0.0542
chr12	14408289	14408609	C6orf141	0.87	0.000746	0.0542
chr6	26473807	26474436	LINC02233	0.83	0.000746	0.0542
chr5	127894388	127895370	LOC283177	0.69	0.000746	0.0542
chr16	64029207	64029508	VPS41	0.85	0.000747	0.0542
chr13	26867366	26867770	SLC38A11	1.17	0.000748	0.0543
chr1	143747171	143747903	EFCAB6-AS1	-1.1	0.000749	0.0544
chr4	156771107	156771911	NDUFB9	0.69	0.000749	0.0544
chr2	72037318	72037726	MACROD2-AS1	-1.23	0.000751	0.0544
chr2	165078277	165078747	MTA3	0.79	0.000753	0.0545
chr1	10735290	10735763	KLHL32	-0.98	0.000754	0.0545
chr2	113028131	113028707	TLX1	-0.97	0.000754	0.0545
chr8	138500440	138500784	ADCYAP1R1	-1.11	0.000754	0.0545
chr15	69271149	69271564	LINC01250	0.68	0.000755	0.0545
chr18	51159561	51160200	OR5H2	-0.93	0.000757	0.0547
chr12	132243716	132244329	LOC100996664	-3.18	0.000758	0.0547
chr1	92774412	92774965	LINC01561	0.9	0.000759	0.0547
chr9	22840665	22841180	PDXK	0.72	0.000759	0.0547
chr7	954373	954858	REP15	-1.27	0.000759	0.0547
chr10	30701775	30702124	CXorf56	-0.98	0.000759	0.0547
chr20	32051052	32053235	LOC105374972	-0.84	0.000759	0.0547
chr8	5411293	5411596	LPP-AS1	1.1	0.00076	0.0547
chr10	97542022	97542928	NMD3	-1.09	0.00076	0.0547
chrX	111086222	111087207	CHST9	0.74	0.00076	0.0547
chr2	3198671	3199073	DAB2IP	-1.04	0.000761	0.0547
chr2	63895347	63895633	C15orf40	0.86	0.000761	0.0547
chr2	185332129	185332538	GZMH	-1.15	0.000762	0.0547
chr1	18056553	18056903	MIR4501	1.04	0.000765	0.0549
chr12	25675734	25676113	DSG2-AS1	0.81	0.000765	0.0549
chr18	37429803	37430135	OR4F6	-1.07	0.000765	0.0549
chrX	71949401	71950459	LNCOC1	-1.1	0.000766	0.0549
chr1	227311721	227312005	RNU6-9	1.17	0.000767	0.0549
chr9	120842469	120843589	DBNDD1	-1.03	0.000767	0.0549
chr5	133071827	133072553	ZFAND3	0.82	0.000767	0.0549
chr9	89651005	89651421	MAGI1-AS1	0.88	0.000768	0.0549
chr13	74287882	74288130	ZNF510	0.7	0.000769	0.0549
chr4	135008207	135008627	IL31RA	0.82	0.00077	0.0549
chr20	46073875	46074763	KAT7	0.66	0.000771	0.0549
chr3	45204176	45204469	LINC00898	-1.13	0.000771	0.0549
chrX	130549451	130549990	DPYSL3	-0.82	0.000771	0.0549
chr20	4805905	4806159	MAP2	-1.34	0.000771	0.0549
chr14	61430513	61430756	LINC00327	1.18	0.000772	0.055
chr7	34504303	34505019	OR2B3	0.89	0.000773	0.055
chrX	101078119	101078317	FAM50B	1.13	0.000775	0.0551
chr5	1702134	1702901	PLEK2	-1.14	0.000783	0.0555
chrX	124827247	124827876	IL26	-0.82	0.000783	0.0555
chr16	9752977	9753294	RASL10B	1.07	0.000783	0.0555
chr7	147990876	147991177	CCDC169	-1.19	0.000786	0.0556
chr1	42925440	42925808	STAG1	0.83	0.000786	0.0556
chr9	89639059	89639893	ERC2-IT1	-0.9	0.000788	0.0557
chr22	45703478	45704158	MIR4777	0.81	0.000789	0.0557
chr7	32941053	32942199	NRIP2	0.57	0.000789	0.0558
chr3	70963097	70963975	POU5F1P5	0.75	0.00079	0.0558
chr6	35443442	35443820	EN1	-1.22	0.000794	0.056
chrX	21835316	21835691	GKN2	-0.83	0.000794	0.056
chr3	105134931	105135463	TFAP2D	0.86	0.000795	0.056
chr5	3200053	3200241	WDR18	-1.2	0.000797	0.0562
chr18	36438176	36438826	FAM181B	-0.85	0.000798	0.0562
chr9	110599243	110599862	EBI3	-0.84	0.000799	0.0562
chr6	73461594	73462472	GRHL2	-1.15	0.000802	0.0564
chr5	175861392	175861732	MORC2	-1.18	0.000804	0.0564
chr7	31899043	31899311	RXRG	-1.17	0.000805	0.0565
chr8	135710132	135710612	RBFOX2	-1.01	0.000806	0.0565
chr2	76610485	76610898	LOC105372672	0.86	0.000808	0.0566
chr2	206812428	206813165	IFFO2	0.88	0.000811	0.0568
chr2	24930830	24931280	CDRT15L2	-1.08	0.000812	0.0568
chr3	66312106	66312571	MKKS	-1.32	0.000813	0.0569
chr10	95304087	95304872	LINC02551	0.67	0.000815	0.0569
chr8	137344121	137344639	LINC02229	-1.29	0.000817	0.0571
chr16	10502780	10503185	ZNF812P	0.7	0.000817	0.0571
chr12	54926142	54926769	SCGB1B2P	0.78	0.000818	0.0571
chrX	22920720	22921264	LINC02550	-0.8	0.00082	0.0572
chr15	24858674	24859245	LINC01605	0.72	0.000821	0.0573
chrX	138404559	138404893	PRMT7	-0.99	0.000822	0.0573
chr2	240149997	240150808	MTHFD1	-1.08	0.000825	0.0574
chr6	73461156	73461534	LINC02050	-1.15	0.000828	0.0576
[truncated: 963 more rows]

## Sheet: S7_D_KO_H3K4me1_ChIP_seq
Table S7
chromosome	start	end	Gene	KO_Fold_Change_H3K4me1_ChIP_seq	p_value	FDR_adjusted_p_value
chr8	143021588	143027498	LY6E	-8.39	1.91e-23	4.31e-18
chr2	238863468	238865098	LOC100130238	-6.08	7.8e-21	8.8e-16
chr2	238895254	238896681	RTL8B	-5.34	1.44e-16	1.08e-11
chr2	238475380	238476156	GPM6B	-4.02	3.31e-15	1.87e-10
chr8	143197041	143197866	LINC01107	-4.88	5.82e-15	2.63e-10
chr2	238854306	238855244	MBTPS2	-4.68	1.51e-14	5.69e-10
chr2	239008750	239009960	SMPX	-5.27	1.25e-13	3.84e-09
chr19	9073696	9074790	LOC101928416	-4.59	1.36e-13	3.84e-09
chr22	23034266	23035513	LOC150935	-3.97	3.79e-13	9.5e-09
chr8	143018784	143020200	FBRSL1	-5.85	5.81e-13	1.31e-08
chr8	143017364	143018462	OFD1	-5.4	2.11e-12	4.32e-08
chr8	143158988	143160040	HCCS	-4.95	2e-11	3.47e-07
chr8	143011888	143013757	LOC101927822	-5.72	2.24e-11	3.61e-07
chr2	238508661	238511837	LINC01203	-3.06	2.53e-11	3.81e-07
chr19	9074942	9075662	SHROOM4	-4.6	1.22e-10	1.53e-06
chr22	23029182	23030483	APLN	-3.4	1.89e-10	2.25e-06
chr8	135168273	135169582	NCR1	-3.95	3.45e-10	3.71e-06
chr2	238849286	238850006	LY6E-DT	-4.27	1.17e-09	1.2e-05
chr10	81677445	81677810	ARHGAP6	3.03	1.23e-09	1.2e-05
chr9	88981026	88982761	TRDN	2.26	1.91e-09	1.79e-05
chr2	238783926	238785100	LY6L	-4.81	2.05e-09	1.85e-05
chr8	128610693	128612441	LINC00824	1.63	3.34e-09	2.9e-05
chr19	9054782	9055264	C9orf47	-3.87	1.23e-08	0.000103
chr12	132282110	132287135	TWIST2	-7.62	1.69e-08	0.000132
chr2	147830884	147832095	GNAZ	2.1	1.82e-08	0.000137
chr8	143279406	143280075	MSC-AS1	-4.59	2e-08	0.000146
chr12	43759956	43760746	NLK	-2.94	2.98e-08	0.00021
chr8	143015954	143016623	LINC01940	-4.22	3.98e-08	0.000265
chr8	143247572	143248320	MIR3672	-4.96	4.19e-08	0.000269
chr20	59835546	59836322	DOCK11	-4.09	4.8e-08	0.000293
chr19	9055535	9055927	IL13RA1	-3.65	8.07e-08	0.000479
chr20	56157843	56158328	DGKK	2.52	8.64e-08	0.0005
chr12	132427869	132430537	LINC01591	-6.51	1.07e-07	0.000606
chr22	23044635	23046235	LINC02361	-2.12	1.59e-07	0.000857
chr2	239518942	239520164	CCNB3	-2.7	1.97e-07	0.00104
chrX	139387998	139388765	TAB3	-1.92	8.52e-07	0.00427
chr19	54892744	54893661	STARD3NL	-2.71	9.79e-07	0.00481
chr2	238846938	238847604	MIR12132	-4	1.04e-06	0.00488
chrX	121349237	121350664	FOXN3-AS2	-2.95	1.04e-06	0.00488
chr12	132373454	132376292	HDAC4-AS1	-6.18	1.41e-06	0.00613
chr12	132396122	132398227	ACVR2A	-6.42	1.41e-06	0.00613
chrX	118724239	118725586	MIR4440	-1.67	1.57e-06	0.00668
chr17	28070680	28072222	LOC101928627	1.65	2.2e-06	0.00921
chr20	59822403	59823045	LOC100287387	-3.87	2.49e-06	0.0102
chr22	23047261	23048288	FOXK1	-2.6	2.55e-06	0.0103
chr19	15463688	15464105	FRMPD4	-2.94	2.82e-06	0.0112
chr17	77171220	77171601	MID1	1.93	2.89e-06	0.0112
chr1	247163508	247164497	OR1M1	1.93	3.73e-06	0.014
chr8	143278312	143278713	ARHGEF6	-2.86	3.97e-06	0.0147
chrX	139155589	139156332	LY6H	-1.75	4.62e-06	0.0167
chr19	24088368	24089294	MIR924HG	-3.55	4.67e-06	0.0167
chr12	43757679	43758501	LINC01490	-2.49	4.97e-06	0.0173
chr2	239483117	239483794	OTC	-2.42	5.41e-06	0.0185
chr12	132444611	132446634	ZNF124	-5.53	7.82e-06	0.0256
chr18	73255137	73255517	ZNF254	-2.64	9.44e-06	0.0288
chr8	133896165	133898411	DIPK2B	-1.21	1.28e-05	0.0374
chr3	6526966	6527229	DDX53	-2.6	1.38e-05	0.0395
chr12	132355967	132357682	LOC101927845	-5.57	1.41e-05	0.0395
chr4	154954856	154955382	GPIHBP1	1.97	1.41e-05	0.0395
chr2	239600463	239603221	CLCN4	-2.07	1.42e-05	0.0395
chrX	45322640	45323489	PUS7L	-1.75	1.46e-05	0.0403
chrX	118525469	118526883	IRAK4	-1.27	1.52e-05	0.0408
chr8	71772424	71773997	STMND1	1.69	1.53e-05	0.0408
chr6	75330058	75330591	ASB1	1.96	1.54e-05	0.0408
chrX	10254710	10255534	SYCP2	-2.32	1.55e-05	0.0408
chr9	97332148	97332890	SRD5A1P1	1.89	1.61e-05	0.0418
chr14	89526441	89527702	PHEX	1.77	1.69e-05	0.0433
chrX	11150184	11152683	ZFP41	-1.16	1.71e-05	0.0434
chr12	132430730	132431956	FGF13	-5.27	1.81e-05	0.0454
chr12	80777630	80778677	CCDC180	1.48	1.89e-05	0.047
chr10	107665055	107665512	ZMYM5	1.89	2.56e-05	0.0612
chr1	247162628	247163102	CBLL2	1.93	2.66e-05	0.0626
chrX	10555736	10556836	MINCR	-1.66	2.76e-05	0.0635
chrX	13938773	13942208	PHACTR3	-0.96	3.25e-05	0.0714
chrX	50618759	50620082	LANCL3	-1.2	3.29e-05	0.0714
chr19	36823090	36823706	ZNF790	2.18	3.31e-05	0.0714
chrX	11436924	11438784	LOC100506804	-1.22	3.4e-05	0.0718
chrX	30909805	30911094	RBM46	-1.45	3.54e-05	0.0741
chrX	38407568	38408610	MC3R	-1.28	3.71e-05	0.0762
chr2	238817264	238818209	LINC01435	-4.03	4.02e-05	0.0811
chrX	37553416	37554041	RASAL3	-2.95	4.17e-05	0.0833
chr19	54905298	54907201	SEC14L1	-2.26	4.58e-05	0.0881
chrX	21738841	21741771	LINC01360	-1.15	4.61e-05	0.0881
chr1	72959961	72960342	LOC400655	1.72	4.84e-05	0.0918
chrX	23035472	23036319	NRG3	-1.63	4.93e-05	0.0927
chr10	57213919	57214259	MIR3924	1.93	5.19e-05	0.0969
chrX	22433062	22433735	GRM7-AS3	-2.12	5.23e-05	0.0969

## Sheet: S7_E_KO_H3K4me3_ChIP_seq
Table S7
chromosome	start	end	Gene	KO_Fold_Change_H3K4me3_ChIP_seq	p_value	FDR_adjusted_p_value
chr18	73261727	73265156	ZIC3	-6.77	8.42e-86	6.37e-81
chr8	143017651	143020027	DUSP6	-5.68	9.09e-67	3.44e-62
chr7	9621161	9622480	TRDN	5.54	1.35e-64	3.4e-60
chr21	44349710	44351390	PIWIL4	4.33	2.15e-61	4.07e-57
chr6	17015631	17016919	JADE1	-6.25	5.51e-59	8.34e-55
chr8	143159126	143161313	HTR2C	-5.82	9.56e-56	1.21e-51
chr8	143023403	143025137	MIR424	-5.09	6.73e-55	7.27e-51
chr8	143278152	143279948	RASGRF2-AS1	-5.26	8.06e-50	7.62e-46
chr6	150024875	150026426	DNMT3B	4.44	3.01e-46	2.28e-42
chr20	33719469	33720952	TMEM47	-6.25	4.46e-46	3.07e-42
chr8	143245749	143248235	SMS	-6	1.4e-43	8.83e-40
chr1	207668772	207670464	JARID2	-4.11	6.69e-43	3.9e-39
chr12	132188797	132190852	GCNT4	-5.39	1.89e-39	1e-35
chr18	12776572	12778361	USP9X	4.9	1.99e-39	1e-35
chr9	126222205	126223397	AP1S3	-5.37	4.18e-39	1.98e-35
chr19	21474803	21475941	MID1IP1-AS1	-5.96	4.07e-38	1.81e-34
chr8	143038530	143040047	EPHA3	-5.78	6.19e-37	2.59e-33
chr12	43757484	43760931	HTR7	-5.28	6.51e-37	2.59e-33
chr13	84085965	84087826	STAG2	-5.27	3.9e-32	1.47e-28
chr6	24357151	24358680	KANSL1	-4.2	9.19e-32	3.31e-28
chr10	11869507	11870780	VCL	3.14	1.09e-31	3.76e-28
chr19	57106161	57107276	BCORL1	4.58	3.63e-30	1.14e-26
chr18	45774928	45776230	GPM6B	-3.79	8.42e-30	2.55e-26
chr2	37535456	37536393	ZIC4	-3.57	4.64e-28	1.35e-24
chr8	143185703	143186701	ADAMTS1	-3.91	3.37e-27	9.43e-24
chr19	3270165	3271038	FAM24B	3.64	4.36e-27	1.18e-23
chr6	38714687	38715899	ATXN7L1	-3.6	8.13e-27	2.12e-23
chrX	118299299	118301660	MID1	-3.19	1.12e-25	2.82e-22
chr10	119817413	119821974	TEX13C	-2.71	2.85e-24	6.96e-21
chr2	132256942	132258516	BCAT1	-3.99	1.37e-23	3.25e-20
chr16	14989395	14990542	FGF13	-6.58	1.46e-22	3.35e-19
chr2	8456850	8458164	SMARCA1	-3.09	2.32e-22	5.17e-19
chr19	51464306	51464753	CITED1	3.37	1.2e-21	2.59e-18
chr4	143911751	143912607	LINC01090	-6.19	1.51e-21	3.17e-18
chr1	143905205	143906403	PCNX2	-5.27	1.45e-20	2.89e-17
chr19	9054721	9056006	C9orf129	-3.18	3.47e-20	6.73e-17
chr13	101453462	101454323	DOCK11	-4.31	5.83e-20	1.1e-16
chr19	24086711	24088957	SLC1A3	-3.91	1.37e-19	2.52e-16
chr6	123574932	123577310	LINC01490	2.36	1.6e-19	2.89e-16
chr2	131723879	131724840	SMARCA2	-3.59	2.55e-19	4.49e-16
chr1	50023370	50024703	CALD1	-3.59	2.85e-19	4.89e-16
chr3	129068140	129068888	LINC02595	3.42	1.44e-18	2.37e-15
chr18	39797583	39800829	SCGB3A2	-3.29	1.6e-18	2.58e-15
chr8	128610977	128613301	PPARGC1A	2.31	7.41e-18	1.17e-14
chr2	238845965	238850120	PDE4B	-5.21	1.11e-17	1.72e-14
chr21	29018132	29020083	RBM10	-3.51	1.73e-17	2.63e-14
chr8	47188224	47189591	HOXB7	-3.59	3.71e-17	5.5e-14
chr17	3386254	3387062	TMSB4X	3.42	6.29e-17	9.15e-14
chr2	238509339	238510599	INO80C	-3.01	1.1e-16	1.57e-13
chr2	88503067	88503581	DGKK	2.81	1.39e-16	1.95e-13
chr21	46140081	46142819	SLC16A2	2.49	1.49e-16	2.05e-13
chr4	187504458	187506393	ZNF280C	-5.97	1.94e-16	2.62e-13
chrX	47637707	47638667	RPS6KA3	1.88	3.75e-16	4.98e-13
chr9	33750109	33751755	ATP11C	-3.35	4.06e-16	5.3e-13
chr2	188282546	188288525	TAGLN	-3.32	5.71e-16	7.24e-13
chr6	28615602	28617384	IL1RAPL1	1.77	5.75e-16	7.24e-13
chr16	90082144	90082957	FBXW11	1.69	1.79e-15	2.22e-12
chr2	238895544	238896368	RHOH	-3.22	1.86e-15	2.27e-12
chr2	63573426	63574873	DAZL	-2.43	6.71e-15	8.06e-12
chr11	8339262	8340326	LRRC4C	-3.84	1.17e-14	1.38e-11
chr18	46870801	46871958	CHST7	2.22	2.26e-14	2.63e-11
chr14	103273089	103274143	GNA14	-3.3	3.78e-14	4.27e-11
chr19	13961498	13964474	LINC01377	1.45	4.72e-14	5.25e-11
chr18	14450072	14451051	TEX13D	-2.78	5.99e-14	6.48e-11
chr1	143719990	143721239	MYCT1	-3.98	6.62e-14	7.05e-11
chr8	143280162	143282139	MIR3130-1	-1.7	7.34e-14	7.71e-11
chr12	132444935	132446675	CNKSR2	-4.49	7.91e-14	8.19e-11
chrX	19533	20707	ZNF711	-5.01	1.09e-13	1.12e-10
chr4	3237260	3240165	RPS4X	1.46	1.86e-13	1.88e-10
chr8	143094425	143095773	ADGRG2	-4.08	2.45e-13	2.44e-10
chr8	143026438	143026953	TFDP3	-4.29	5.3e-13	5.17e-10
chr2	130129026	130129406	PHF6	2.23	5.33e-13	5.17e-10
chr2	130130747	130131151	FABP5	2.87	6.34e-13	6.07e-10
chr1	155294418	155296344	INPP5F	-2	9.82e-13	9.18e-10
chr8	11612862	11614523	ABHD12B	-1.61	1.08e-12	1e-09
chr2	43067924	43068595	WDR44	2.64	1.16e-12	1.06e-09
chr8	143220027	143220585	ZMYM5	-4.17	1.23e-12	1.11e-09
chr10	37856303	37858634	RTP1	-3.06	1.42e-12	1.27e-09
chr1	111203637	111204860	HMGB3	-3.58	1.71e-12	1.5e-09
chr22	30080409	30081087	LOC283299	2.03	1.73e-12	1.5e-09
chr2	240519503	240520854	SNORD61	-1.89	2.3e-12	1.97e-09
chr12	39144741	39146116	SLC9A7	-2.66	3.21e-12	2.73e-09
chrX	13720	14131	LINC00824	-4.09	4.65e-12	3.91e-09
chr7	64313583	64315534	DHX15	-3.21	6.57e-12	5.46e-09
chr16	70615672	70617705	DLX6	1.67	7.36e-12	6.06e-09
chr1	204751056	204752800	PPP1R3B	1.51	8.99e-12	7.31e-09
chr10	65569959	65572223	FGF2	-2	9.36e-12	7.54e-09
chr7	64306469	64308408	ZNF562	-3.66	1.09e-11	8.67e-09
chr13	54571999	54572699	PRRG1	-2.08	1.18e-11	9.31e-09
chr1	28775389	28775893	TWIST2	2.64	1.23e-11	9.56e-09
chr19	56507160	56508794	LINC02231	-4.67	1.24e-11	9.56e-09
chr19	20858500	20859010	AADACL3	2.78	1.37e-11	1.05e-08
chr18	46868477	46870483	RBPMS-AS1	1.48	3.16e-11	2.37e-08
chr6	123570019	123570544	MSL3	3.12	3.84e-11	2.84e-08
chr2	128736808	128737602	GPR101	1.58	5.73e-11	4.21e-08
chr18	39691483	39693509	AZIN1-AS1	-1.27	7.15e-11	5.2e-08
chr7	73399547	73399862	TMEM161B-AS1	-3.94	8.18e-11	5.89e-08
chr1	143839529	143840033	CNN3	-2.64	1.19e-10	8.51e-08
chr17	74356473	74357871	CAVIN3	1.55	1.25e-10	8.85e-08
chr6	27538841	27540324	GRIA3	1.6	1.72e-10	1.2e-07
chrX	102141605	102142887	NEDD4L	3.66	1.77e-10	1.21e-07
chr12	132436248	132438145	TRIM71	-4.1	2.17e-10	1.48e-07
chr4	173503369	173504268	ACSM6	2.29	2.69e-10	1.8e-07
chr12	38316079	38317681	PODXL	-1.56	4.49e-10	2.98e-07
chr4	67445638	67446541	CDR1	1.75	5.53e-10	3.64e-07
chrX	117733265	117733966	FAM122C	-1.68	5.83e-10	3.8e-07
chr2	130128116	130128916	LINC00894	1.89	6.02e-10	3.9e-07
chr3	97855282	97856448	PDE12	1.62	6.18e-10	3.96e-07
chr12	132328447	132330603	HOXB2	-4.85	1.44e-09	9.14e-07
chr4	86903854	86904891	BEX3	-2.17	1.45e-09	9.17e-07
chr2	238864403	238865007	PHKA2	-3.16	1.54e-09	9.61e-07
chrX	10832326	10834095	SOX15	-1.45	1.62e-09	1.01e-06
chr19	53788443	53789174	ESYT2	1.94	1.74e-09	1.07e-06
chr5	177983961	177986134	PRPS2	-3.01	1.82e-09	1.11e-06
chr8	143080092	143081635	GEMIN8	-3.85	2.68e-09	1.62e-06
chr10	42865802	42867250	PLPP3	-1.79	2.97e-09	1.78e-06
chr19	54893198	54894563	MTM1	-2.16	3.27e-09	1.95e-06
chr11	115498334	115499117	FRMD4A	1.97	3.93e-09	2.31e-06
chr17	48546130	48549780	RAI2	1.03	3.96e-09	2.31e-06
chr2	130129569	130130685	CER1	1.53	5.44e-09	3.14e-06
chr8	143549912	143550837	HIST1H4A	1.5	6.23e-09	3.57e-06
chr2	113235119	113236583	ARHGAP6	-6.33	6.32e-09	3.59e-06
chr3	125957661	125958897	S100Z	1.3	6.49e-09	3.66e-06
chr1	143904188	143904669	CD99L2	-5.22	6.57e-09	3.68e-06
chr6	123579833	123590998	IRAK4	0.93	7.22e-09	4.02e-06
chr1	162631431	162634472	INTS6L-AS1	-1.07	7.54e-09	4.16e-06
chr6	41099824	41100916	FHL1	2.93	8.08e-09	4.43e-06
chr2	117280921	117284129	LOC400655	2.24	8.89e-09	4.84e-06
chr19	46273852	46274681	XIAP	2.2	9.55e-09	5.16e-06
chr5	141100112	141101741	MSN	1.65	9.91e-09	5.32e-06
chrX	10615094	10621328	SEMA6A-AS2	-1.08	1.17e-08	6.23e-06
chr20	25751159	25751780	AHSP	-1.98	1.4e-08	7.38e-06
chr2	63874841	63875339	RGS16	2.33	1.92e-08	1.01e-05
chr12	132284605	132286875	PTN	-4.63	2.18e-08	1.14e-05
chr19	54966398	54967981	AIFM1	-2.25	2.36e-08	1.22e-05
chr12	54058123	54059810	KLHL13	1.39	2.43e-08	1.25e-05
chr2	202681504	202682815	ZFP57	1.39	2.5e-08	1.28e-05
chr6	75084313	75085707	LINC02653	-1.02	2.68e-08	1.36e-05
chr6	33122853	33123841	NHSL2	1.51	2.9e-08	1.45e-05
chr7	4530892	4531797	ARHGEF6	1.55	2.92e-08	1.45e-05
chr5	176619431	176620940	NHEG1	1.26	3.11e-08	1.54e-05
chrX	121405796	121406316	JADE3	-2.82	3.18e-08	1.56e-05
chr2	206804010	206807149	FAM90A26	1.56	3.2e-08	1.56e-05
chr12	80778094	80783766	ITM2A	1.7	4.1e-08	1.99e-05
chrX	73127292	73128205	MAP3K15	-1.42	4.12e-08	1.99e-05
chr14	20673334	20675381	SLC16A7	1.37	4.44e-08	2.11e-05
chr13	29502862	29503629	RAB9A	-1.61	4.49e-08	2.12e-05
chr19	49447698	49448739	LINC01902	1.59	4.8e-08	2.25e-05
chrX	103275503	103277297	SH3KBP1	-1.57	4.82e-08	2.25e-05
chr7	109584208	109585964	KIAA1211L	1.54	5.2e-08	2.41e-05
chr15	45573831	45574096	FGF17	2.72	5.21e-08	2.41e-05
chr18	73260632	73261376	DDX18	-3.91	5.48e-08	2.51e-05
chr9	88981121	88982022	INTS10	2.58	5.84e-08	2.66e-05
chr12	19783129	19784169	NPFFR2	-1.27	5.9e-08	2.67e-05
chr2	43675675	43677070	TEK	1.38	6.39e-08	2.88e-05
chr1	4276209	4276682	DACH2	2.22	6.81e-08	3.05e-05
chrX	13933946	13940405	RP2	-1.04	6.87e-08	3.06e-05
chr6	123566347	123567112	DCAF12L1	2.64	7.59e-08	3.36e-05
chrX	71957053	71959391	LOC105369212	-0.97	8.44e-08	3.71e-05
chr6	34202597	34203228	ASXL1	1.9	8.59e-08	3.76e-05
chr1	143831395	143832333	TSPAN6	-3.56	9.41e-08	4.07e-05
chr18	14999168	15000600	USP27X	-5.13	1.15e-07	4.92e-05
chr20	5503924	5504694	UST	-3.12	1.39e-07	5.86e-05
chr8	51807454	51810145	SLC9A6	-1.5	1.44e-07	6.07e-05
chr3	105353173	105355211	UGP2	-1.13	1.47e-07	6.13e-05
chr5	174726833	174728700	GCA	1.41	1.6e-07	6.66e-05
chr11	102316778	102318110	RBMX	-1.1	1.61e-07	6.66e-05
chr8	1816587	1817983	GOT2	-1.42	1.73e-07	7.12e-05
chrX	50203909	50205163	LOC101926935	-1.09	1.74e-07	7.13e-05
chr6	131296884	131298642	DDR2	1.11	1.76e-07	7.14e-05
chr19	3643257	3643766	PSMD5	1.55	1.76e-07	7.14e-05
chr14	87235831	87236193	BMPR1A	2.83	1.99e-07	7.99e-05
chrX	10769386	10770468	ZNF385D-AS1	-1.13	2.02e-07	8.06e-05
chrX	134459477	134462172	C17orf107	-1.14	2.03e-07	8.06e-05
chr2	239738195	239738737	UBE2T	-1.97	2.04e-07	8.06e-05
chr9	116686196	116689104	PODNL1	-1.04	2.05e-07	8.06e-05
chr1	230332016	230333265	FRMPD4	-1.25	2.2e-07	8.61e-05
chr2	91744315	91746353	CTSC	-0.99	2.48e-07	9.69e-05
chr5	127072764	127073787	GRM7-AS3	1.91	2.55e-07	9.9e-05
chr12	132205127	132206106	GP6	-4.12	2.58e-07	9.97e-05
chr19	5229013	5230210	NFIX	-2.18	2.61e-07	0.0001
chr12	85275365	85276369	TRPC7	1.72	2.62e-07	0.0001
chr5	93598101	93599188	TRIM32	1.43	2.64e-07	0.0001
chrX	37459164	37461145	MSANTD1	1.33	2.67e-07	0.000101
chr18	14178546	14179707	RAB33A	-4.75	2.85e-07	0.000107
chr2	3594540	3595376	LINC02612	1.4	2.99e-07	0.000112
chr3	110888	111908	FAR2P1	2.09	3.09e-07	0.000115
chr4	56603928	56604534	SMG8	1.91	3.12e-07	0.000116
chrX	123647928	123649745	DCP2	-1.02	3.31e-07	0.000122
chr17	48570534	48571481	HIST1H4F	1.44	3.65e-07	0.000134
chrX	129336343	129337904	LINC02243	-1.01	3.74e-07	0.000137
chr17	48618812	48620421	SHROOM4	1.21	3.77e-07	0.000137
chr8	128610514	128610897	UTP14A	2.24	4.06e-07	0.000147
chr4	56843089	56844089	LOC100128885	1.27	4.33e-07	0.000154
chr1	1140685	1141165	FBRSL1	1.9	4.68e-07	0.000165
chr16	56618298	56619153	PIN4	1.81	4.73e-07	0.000166
chr19	21856411	21857591	FGFR2	1.26	4.75e-07	0.000166
chrX	34414962	34415624	ZCCHC12	-1.52	4.84e-07	0.000168
chrX	138708024	138714129	MIR3663	-0.93	4.91e-07	0.00017
chr16	70712582	70713740	AKAP7	1.28	5.08e-07	0.000175
chrX	21939777	21948271	LRBA	-1.04	5.21e-07	0.000178
chr5	88663218	88664642	CHM	1.15	5.35e-07	0.000182
chr9	113005491	113006435	FAM9C	1.54	5.44e-07	0.000184
chr20	59782830	59783177	AEBP2	-3.64	5.76e-07	0.000194
chr20	790446	791794	FTCD-AS1	1.1	5.77e-07	0.000194
chr8	94028611	94028972	ANKDD1B	2.26	5.96e-07	0.0002
chr8	144369130	144370154	RLIM	1.28	6.07e-07	0.000202
chrX	32154371	32155651	LINP1	-1.13	6.53e-07	0.000216
chrX	46903336	46904480	AASS	-1.02	6.54e-07	0.000216
chr11	111096909	111097696	VPS8	1.55	6.58e-07	0.000217
chr8	142738515	142739841	VTRNA2-1	-4.22	6.67e-07	0.000218
chrX	124216377	124219016	RPL39L	-0.96	7.5e-07	0.000245
chr22	32503163	32504192	HPRT1	1.75	7.92e-07	0.000257
chr3	27717354	27719039	PXDNL	1.3	8.05e-07	0.00026
chr15	76309493	76312077	LOC101927050	-1.05	8.39e-07	0.00027
chr9	42806106	42806304	MIR620	2.08	8.47e-07	0.000272
chr13	90845222	90846738	ZDHHC9	1.29	8.6e-07	0.000275
chr17	1375885	1376956	PTCH1	1.55	8.66e-07	0.000275
chr1	155859560	155861288	LOC101928786	-0.95	9.12e-07	0.000289
chr1	207644391	207646927	MIR6134	-1.02	9.29e-07	0.000292
chr12	132396874	132397861	PARD6G	-4.28	9.3e-07	0.000292
chr21	44510416	44511296	IL17C	-1.03	1.03e-06	0.00032
chr3	187172088	187176546	CD163L1	0.96	1.07e-06	0.000331
chr2	238554089	238555314	LOC101929551	-5.57	1.16e-06	0.000357
chr18	111367	112694	ETFA	-1.08	1.18e-06	0.000364
chr22	21150967	21151236	IL13RA1	-3.2	1.24e-06	0.000379
chr15	45574228	45574759	DNAJB6	1.56	1.26e-06	0.000385
chrX	139642017	139643380	LOC102606466	-0.95	1.39e-06	0.000419
chr12	132255017	132255913	APLN	-4.7	1.41e-06	0.000426
chr1	230581399	230581873	MAP7D3	-1.53	1.43e-06	0.000428
chr14	47107164	47107585	SCML2	1.89	1.48e-06	0.000443
chrX	16138290	16138649	SNCG	2.2	1.51e-06	0.00045
chrX	21373101	21377824	LINC01139	-0.97	1.54e-06	0.000457
chr2	25204022	25204876	DIAPH2-AS1	2.01	1.57e-06	0.000464
chr2	86832575	86833616	TBX4	1.47	1.6e-06	0.00047
chr12	132428665	132431471	EPHB3	-3.6	1.61e-06	0.000474
chr14	95622462	95623280	PAH	1.63	1.65e-06	0.000482
chr12	54055678	54056758	FZD10	1.36	1.66e-06	0.000482
chr22	30078791	30080397	CR1L	0.89	1.8e-06	0.000519
chrX	46572985	46577852	GK	-1.03	1.8e-06	0.000519
chr8	26313817	26314428	FGGY	1.61	1.81e-06	0.000519
chr2	176163587	176164027	SNRPN	1.72	1.81e-06	0.000519
chr5	93599783	93600349	LINC01195	1.85	1.82e-06	0.000519
chrX	116798306	116798964	RHBDD1	1.79	1.91e-06	0.000544
chr3	120341483	120342362	MIR5011	1.4	1.97e-06	0.000557
chr15	96870405	96871949	ZFP41	1.3	1.97e-06	0.000557
chr19	13056961	13057764	ISL1	1.4	2e-06	0.000561
chr4	128822641	128833493	MOSPD1	0.62	2.04e-06	0.000571
chr2	239440071	239441658	ZFHX4-AS1	-1.11	2.05e-06	0.000573
chr15	96348722	96349298	DAPK1	1.63	2.09e-06	0.000581
chr19	1778962	1780224	RTL5	1.17	2.15e-06	0.000595
chr10	121590053	121592846	LINC02154	0.88	2.21e-06	0.000609
chrX	118114668	118118023	PKIB	-0.96	2.28e-06	0.000624
chrX	35919206	35920529	ENAH	-0.99	2.33e-06	0.000634
chrX	129876621	129877747	FAM47C	-1.48	2.34e-06	0.000635
chr18	67034932	67037421	MMGT1	-1.43	2.37e-06	0.00064
chr6	3996961	3998281	FLJ12825	1.46	2.39e-06	0.000644
chr13	99861340	99861881	MED18	2.09	2.42e-06	0.000649
chr14	65593893	65594925	CLCN5	1.57	2.45e-06	0.000656
chrX	41125263	41128072	ZNF717	1.23	2.47e-06	0.000659
chr6	15443421	15444210	RPS26P11	1.59	2.49e-06	0.000661
chr5	88267191	88271153	TBX5	-0.96	2.5e-06	0.000662
chr18	14430359	14431482	SRPX	-4.29	2.57e-06	0.000677
chrX	46756154	46760510	JAKMIP3	-0.96	2.6e-06	0.000682
chr2	219062284	219063277	LY6E	1.28	2.63e-06	0.000687
chr2	162343294	162346354	ALPP	-0.95	2.77e-06	0.000721
chr5	93609782	93611451	RTL8C	1.1	2.8e-06	0.000726
chr10	45572389	45573379	ZFP28	1.43	2.95e-06	0.000759
chr15	71916459	71916665	SKOR2	2.56	3.09e-06	0.000785
chr6	10400234	10401620	SLC25A14	1.22	3.1e-06	0.000785
chr21	26135082	26135652	MIR4458HG	1.68	3.12e-06	0.000786
chr19	54965994	54966293	GALNT17	-3.22	3.13e-06	0.000786
chr1	936308	936785	JRK	1.78	3.23e-06	0.000802
chr1	143837666	143838697	ZNF248	-1.25	3.32e-06	0.000822
chr5	116557068	116557817	RPGR	1.45	3.34e-06	0.000824
chrX	118344965	118349431	LRTM2	-1	3.68e-06	0.000892
chrX	125201582	125207417	ACTA1	-0.94	3.69e-06	0.000892
chr8	135790088	135791363	MTO1	-1.14	3.9e-06	0.000936
chr17	41860353	41861968	TSPY26P	0.92	3.91e-06	0.000937
chrX	127256027	127256615	LOC729609	-1.7	3.97e-06	0.000947
chr5	12923	13855	DMD	-4.4	3.98e-06	0.000947
chr21	37513507	37514456	PDHA1	1.42	4.28e-06	0.00101
chr19	34576782	34578387	LOC100130238	1.1	4.38e-06	0.00103
chr6	10487687	10488453	ZNF90	1.29	4.49e-06	0.00105
chr7	70448571	70449579	LINC01515	1.24	4.54e-06	0.00106
chr5	141390138	141391962	ZNF254	1.06	4.55e-06	0.00106
chr20	31691564	31692400	CHD6	1.02	4.58e-06	0.00106
chrX	41115295	41123458	MED30	0.96	4.63e-06	0.00107
chr7	26278355	26278717	MYT1L	2.04	4.65e-06	0.00107
chr3	188212224	188214042	TENM1	-1.27	4.72e-06	0.00108
chr11	75979506	75980736	LINC00533	-1.11	4.78e-06	0.00109
chr8	134456612	134458244	ADGRL4	-1.06	4.79e-06	0.00109
chr17	46130251	46131775	MIR12115	0.93	4.8e-06	0.00109
chr6	33124732	33125511	MBD3	1.22	4.84e-06	0.0011
chr8	59113580	59114044	RBMX2	1.76	5.01e-06	0.00113
chr7	155507147	155507651	HCG20	1.79	5.03e-06	0.00114
chr6	123574011	123574867	LOC343052	2.03	5.06e-06	0.00114
chr12	1795576	1797894	LINC01356	-1.34	5.11e-06	0.00115
chrX	123182857	123186717	LY6H	-0.9	5.2e-06	0.00116
chr1	112851464	112852250	RIMKLB	1.44	5.23e-06	0.00117
chr1	143803844	143804616	MBTPS2	-1.11	5.25e-06	0.00117
chr6	50816890	50818117	PROP1	1.14	5.48e-06	0.00121
chr8	2126845	2128437	AACSP1	-1.03	5.55e-06	0.00122
chr8	47764967	47765884	LOC101927854	-1.21	5.64e-06	0.00124
chr16	88430053	88431306	SRD5A1P1	-1.55	5.71e-06	0.00125
chr2	241911073	241912827	ZNF710	1.08	5.74e-06	0.00125
chr19	55481404	55482553	TM9SF4	1.7	5.76e-06	0.00125
chrX	38293476	38294315	DISC1-IT1	-1.14	5.91e-06	0.00128
chr1	182601619	182605002	FAT1	-0.7	5.95e-06	0.00129
chr12	53978281	53978700	TFAP2A-AS2	1.77	6.15e-06	0.00132
chr8	102929334	102933303	GALNT9	-0.86	6.16e-06	0.00132
chr6	41599526	41600735	TFPI	1.05	6.19e-06	0.00133
chrX	34651800	34660350	ZNF506	-0.92	6.38e-06	0.00136
chr1	10642127	10642574	FBXL7	1.63	6.54e-06	0.00139
chr1	182703117	182703756	THEM6	1.47	6.58e-06	0.0014
chr9	37031987	37032421	WNT6	1.71	6.7e-06	0.00142
chr7	70724933	70727277	DYNLT3	0.91	6.8e-06	0.00143
chr11	113853937	113855710	RNVU1-17	1.15	6.81e-06	0.00143
chrX	71491940	71493374	CCDC124	-2.71	6.97e-06	0.00146
chrX	46836291	46839437	COL22A1	-0.94	7.17e-06	0.0015
chr18	14747238	14748941	ONECUT3	-4.37	7.38e-06	0.00154
chrX	37905079	37907204	LINC01204	-0.88	7.43e-06	0.00154
chrX	22313524	22315321	BCAR3	-1.09	7.44e-06	0.00154
chrX	137545202	137551789	FSTL5	-0.86	7.49e-06	0.00155
chr20	53579631	53580990	EIF4H	1.03	7.55e-06	0.00156
chrX	133369661	133370264	MIR99AHG	1.93	7.63e-06	0.00157
chr13	83101904	83102413	OCRL	-1.66	7.88e-06	0.00162
chr11	41455630	41460538	ZNF876P	-0.73	7.92e-06	0.00162
chr2	90205265	90206115	ZFAND6	1.24	7.95e-06	0.00162
chr14	78086465	78086939	SLC25A18	1.77	8e-06	0.00163
chrX	19372062	19374338	LINC02361	-0.91	8.47e-06	0.00172
chr2	24577577	24578603	LOC285819	1.27	8.56e-06	0.00173
chr1	207423231	207424611	ETV6	-1.18	8.64e-06	0.00174
chrX	150568385	150570045	ANG	-0.99	8.65e-06	0.00174
chr15	24964138	24965121	GGT8P	1.26	8.95e-06	0.0018
chrX	37684830	37686744	ALCAM	-1.05	9.03e-06	0.00181
chrX	136908520	136911575	ADAM21P1	-0.98	9.89e-06	0.00197
chr4	16228743	16229105	IL34	1.95	9.92e-06	0.00197
chr5	51394516	51396994	LINC02150	0.84	1.01e-05	0.00199
chr21	37394119	37394636	MIR5583-2	1.92	1.01e-05	0.002
chrX	124736275	124738491	BMS1P14	-0.79	1.01e-05	0.002
chr1	238483734	238486293	NOL4L	-1.71	1.06e-05	0.00207
chrX	625139	625638	KHDRBS2	1.6	1.06e-05	0.00207
chr22	46076189	46077109	KCP	1.53	1.08e-05	0.0021
chr5	176688034	176688780	NDUFB11	1.45	1.1e-05	0.00213
chr9	116336783	116338579	RNU1-3	0.93	1.1e-05	0.00214
chr14	84482824	84483516	PIAS2	1.58	1.12e-05	0.00217
chr15	29779549	29780173	LINC00540	1.83	1.13e-05	0.00219
chr7	157351763	157353481	RCL1	1.03	1.15e-05	0.00221
chr5	125409369	125410047	LOC285804	1.66	1.16e-05	0.00223
chr1	147081478	147081730	LSM10	2.41	1.16e-05	0.00223
chr6	15380142	15382004	LOC100131289	0.96	1.17e-05	0.00223
chrX	135519655	135523098	RPL13AP5	-0.97	1.18e-05	0.00223
chr8	1622063	1622760	MINCR	1.51	1.23e-05	0.00233
chr8	11682847	11684277	LINC02474	1.55	1.25e-05	0.00234
chr1	232136619	232138784	NPY2R	1.12	1.25e-05	0.00234
chr8	26331774	26332462	HAR1A	1.75	1.25e-05	0.00234
chrX	30830454	30831956	RWDD2B	-0.81	1.25e-05	0.00234
chrX	131475856	131476177	ZNF736	1.96	1.28e-05	0.00238
chr11	72754462	72755316	HNMT	1.69	1.29e-05	0.00239
chrX	135974428	135975320	NUCKS1	-0.91	1.29e-05	0.00239
chr20	63099593	63101549	LOC339975	1.31	1.3e-05	0.0024
chr3	106827652	106828540	PKLR	1.68	1.33e-05	0.00244
chr1	202339719	202342712	SLA2	-0.85	1.36e-05	0.00248
chrX	50605749	50607152	XK	-1.18	1.37e-05	0.0025
chr20	56157469	56157924	MTMR3	2	1.4e-05	0.00253
chr16	13153980	13154372	ELF4	1.83	1.42e-05	0.00255
chr4	55157372	55158284	EPB41L4B	1.16	1.46e-05	0.00261
chrX	45434094	45435163	ZNF486	-1.1	1.46e-05	0.00261
chr12	110725838	110726963	SCNN1G	1.12	1.47e-05	0.00261
chr19	48415683	48416322	DPP10-AS3	1.24	1.47e-05	0.00261
chr19	18776800	18778301	LINC00892	0.9	1.5e-05	0.00267
chr1	233682131	233683578	ARFGEF1	1.16	1.51e-05	0.00268
chr4	30724125	30725969	MN1	1.5	1.52e-05	0.00269
chr4	122843706	122844671	MSX2	1.39	1.53e-05	0.0027
chr12	132275431	132275812	MUC3A	-3.66	1.58e-05	0.00278
chr15	98683814	98684337	LOC646588	1.83	1.58e-05	0.00278
chr6	33123894	33124642	LOC105376671	1.36	1.59e-05	0.00279
chr16	67236951	67237344	LINC00333	1.91	1.6e-05	0.00279
chrX	50467421	50472560	PRKAG2	-0.86	1.65e-05	0.00287
chr7	64568646	64571007	NR2F2	-0.82	1.67e-05	0.0029
chrX	30971962	30972401	SHROOM2	-1.23	1.68e-05	0.00291
chrX	137051601	137053530	MBIP	-0.83	1.68e-05	0.00291
chrX	118838676	118840362	MIR3155B	-1.05	1.74e-05	0.003
chrX	134913479	134915933	EBF1	-0.94	1.75e-05	0.00301
chr10	86766760	86769190	PCDH7	0.77	1.77e-05	0.00303
chr4	155121563	155123531	CD177	1.04	1.77e-05	0.00303
chrX	36956941	36959370	USP32	-0.9	1.8e-05	0.00308
chr14	63907775	63908342	MTA3	1.52	1.81e-05	0.00308
chr5	141420694	141422057	SH2D1A	-1.58	1.82e-05	0.00308
chr2	88019130	88020011	RYBP	1.9	1.83e-05	0.00309
chr5	135546024	135546725	PCDHGA8	1.64	1.84e-05	0.0031
chr3	186195341	186195810	SOX30	1.73	1.84e-05	0.0031
chr1	86930267	86931062	EIF4G3	1.49	1.84e-05	0.0031
chr2	37318461	37319295	LPP	1.38	1.85e-05	0.00311
chr19	1583798	1586001	THOC2	-6.44	1.87e-05	0.00313
chr6	98838034	98838613	MST1R	1.63	1.9e-05	0.00316
chrX	150505512	150509073	SNTG2-AS1	-0.76	1.9e-05	0.00316
chr22	47645038	47645466	ZNF572	1.89	1.93e-05	0.00321
chrX	134944665	134947512	LUC7L2	-0.96	1.97e-05	0.00327
chrX	10634660	10635493	LINC02737	-1.55	1.99e-05	0.00329
chr17	59209227	59212101	RRAS2	-0.93	1.99e-05	0.00329
chr19	52453053	52454503	ABR	-6.78	2.02e-05	0.00334
chr10	133347005	133348091	PPM1K	1.37	2.05e-05	0.00336
chr1	49256809	49257886	CELF1	-1.89	2.05e-05	0.00336
chrX	74534784	74537509	CCDC125	-0.87	2.07e-05	0.00339
chr4	72031048	72034219	FOXN3	-1.03	2.08e-05	0.00339
chrX	136877344	136881742	CBLL2	-0.96	2.08e-05	0.00339
chr19	1112414	1112882	PAPPA-AS1	1.56	2.1e-05	0.00341
chrX	111325701	111326688	TCEAL5	1.04	2.13e-05	0.00344
chr10	100064760	100065857	DENND5A	0.97	2.14e-05	0.00344
chr20	30816231	30816525	PTPRF	1.95	2.14e-05	0.00344
chr15	80063760	80065826	SEMA6D	1.06	2.14e-05	0.00344
chrX	118494413	118500128	LINC01882	-0.84	2.15e-05	0.00345
chr7	4641267	4643047	ZBED9	0.78	2.18e-05	0.00348
chr2	63867368	63867864	FOXK1	2.1	2.2e-05	0.0035
chrX	45848707	45854133	USP28	-0.92	2.28e-05	0.00361
chr7	1238429	1239272	MYH10	1.3	2.28e-05	0.00361
chrX	72123241	72124651	LINC01894	-0.91	2.31e-05	0.00365
chrX	38325811	38328141	G2E3-AS1	-0.9	2.35e-05	0.0037
chr15	24981966	24982534	BMP7-AS1	1.75	2.36e-05	0.0037
chr7	159113943	159114588	LOC107985939	1.5	2.43e-05	0.00379
chr8	59050351	59050704	EIF3IP1	2.23	2.44e-05	0.00381
chrX	46791667	46792800	LOC285095	-1.41	2.48e-05	0.00386
chrX	50066883	50068640	LRRN2	-0.71	2.58e-05	0.00398
chrX	71909701	71913037	PTPRS	-0.94	2.64e-05	0.00406
chr12	102960977	102963515	MIR4478	0.67	2.66e-05	0.00407
chr2	206808455	206813212	ZDHHC1	0.7	2.66e-05	0.00407
chr1	216146086	216146551	SYT11	1.53	2.67e-05	0.00407
chr2	190378010	190378390	PBX1	-2.21	2.68e-05	0.00408
chr17	58228390	58228944	LOC145845	1.56	2.69e-05	0.00408
chr1	174880699	174881771	MIR4799	1.4	2.69e-05	0.00408
chr20	48679374	48679715	ZBTB7B	1.83	2.69e-05	0.00408
chr5	75609963	75612689	PCDH19	-0.78	2.73e-05	0.00413
chrX	135984285	135987371	INPP5A	-0.89	2.74e-05	0.00413
chr17	81481109	81481574	PIK3CA	1.68	2.77e-05	0.00415
chr6	131912385	131913024	MIR4666B	1.67	2.83e-05	0.00422
chr19	51463655	51463935	ANKRD30B	2.24	2.85e-05	0.00423
chrX	118349713	118351195	GMPR	-1.04	2.87e-05	0.00425
chr1	16548090	16548439	PDRG1	1.72	2.87e-05	0.00425
chr6	29755236	29756392	STX4	1.21	2.92e-05	0.0043
chr2	74119575	74121083	LINC01285	-0.87	2.94e-05	0.0043
chr7	23458148	23459207	EOMES	1.29	2.97e-05	0.00433
chr20	63547119	63548601	MOS	1.25	2.98e-05	0.00434
chr8	30447121	30449423	LINC01435	0.93	2.99e-05	0.00434
chrX	129842079	129844752	TRPM2	-0.9	2.99e-05	0.00434
chr10	123872417	123872816	EGFL6	1.89	3e-05	0.00434
chrX	134372229	134376824	DLX6-AS1	-0.96	3.01e-05	0.00434
chr8	142668622	142670959	ALOX5	-0.95	3.02e-05	0.00434
chr6	31397183	31397750	MIR2277	1.4	3.02e-05	0.00434
chr12	132282572	132284070	NET1	-3.29	3.09e-05	0.00443
chr18	57071007	57072137	LINC00208	1.09	3.15e-05	0.0045
chr13	36331607	36332064	CLYBL-AS1	1.78	3.26e-05	0.00461
chr8	140100143	140101176	LINC01148	-5.37	3.26e-05	0.00461
chr17	4354280	4354983	TDRP	1.5	3.31e-05	0.00467
chrX	135004238	135005143	CDH11	-0.92	3.32e-05	0.00468
chr10	7301709	7302082	PRSS3	1.5	3.53e-05	0.00494
chrX	150896963	150900414	LOC100996664	-0.92	3.53e-05	0.00494
chrX	22043132	22044523	C3orf56	-1.05	3.53e-05	0.00494
chr7	7191447	7192020	ZNF471	1.57	3.54e-05	0.00494
chr5	136078798	136081503	ZFAT-AS1	-0.95	3.58e-05	0.00498
chr8	38436990	38437926	USP30-AS1	1.25	3.69e-05	0.00513
chr18	4868569	4869739	LOC101927668	1.16	3.71e-05	0.00515
chr18	58891745	58893153	ZNF132	1.03	3.73e-05	0.00516
chr4	152162818	152163396	LINC01170	1.7	3.75e-05	0.00517
chr6	10406627	10408785	PCDHB3	1.23	3.75e-05	0.00517
chr1	68046540	68047625	WAPL	-6.41	3.88e-05	0.00533
chr4	94928150	94928744	COPS9	1.75	3.91e-05	0.00537
chrX	12973975	12979143	ARAF	-0.95	4e-05	0.00544
chr21	32954148	32955107	KLHL11	1.13	4e-05	0.00544
chr11	57754592	57755157	AIRN	1.55	4.01e-05	0.00544
chr4	128820296	128822568	ACTRT1	0.83	4.01e-05	0.00544
chr1	22428838	22430326	HOXB8	1.07	4.02e-05	0.00544
chr16	48597886	48599019	HORMAD2-AS1	1.15	4.05e-05	0.00547
chr5	116553576	116556974	LINC01788	1.03	4.07e-05	0.00549
chr1	12714300	12718433	SCGB2B2	0.71	4.11e-05	0.00553
chr6	10423242	10424079	ALG10B	1.24	4.12e-05	0.00553
chr7	158816379	158820000	MIR7160	0.72	4.17e-05	0.00558
chr12	54030647	54031579	ZBTB7A	1.19	4.18e-05	0.00559
chr12	132274754	132275238	CLIC3	-3.8	4.28e-05	0.00571
chr11	43268903	43269879	HDAC4-AS1	-1.28	4.29e-05	0.00572
chrX	135295043	135296508	ZNF596	-0.88	4.38e-05	0.00583
chr22	29992612	29993186	NLRP2	1.58	4.46e-05	0.00592
chrX	19989406	19991688	NRON	-0.89	4.47e-05	0.00593
chr12	127241067	127241747	ARV1	1.36	4.57e-05	0.00603
chr17	42431558	42432183	ANKRD30BL	1.39	4.6e-05	0.00606
chr19	53786848	53788260	RBM26	1.42	4.76e-05	0.00624
chr5	162114576	162115120	MMEL1	1.84	4.84e-05	0.00633
chr4	39626418	39627259	MAP2	1.27	4.93e-05	0.00642
chr3	194653562	194654547	LOC105369201	1.08	5.01e-05	0.00649
chrX	129696496	129697955	PHLPP1	-0.85	5.1e-05	0.00658
chr2	88880578	88880947	RAET1L	1.61	5.11e-05	0.00658
chrX	140712454	140713543	SPATA8	-0.9	5.13e-05	0.0066
chrX	38219423	38221809	LY6L	-0.86	5.22e-05	0.0067
chrX	130338801	130341159	CTU1	-0.93	5.24e-05	0.00671
chr1	49006040	49006425	SNORD170	-3.38	5.31e-05	0.00679
chrX	134794671	134798366	URAHP	-0.85	5.45e-05	0.00694
chrX	151081629	151083085	LINC00524	-0.85	5.58e-05	0.0071
chr11	125685063	125685748	DCDC2	1.2	5.61e-05	0.00711
chr6	123561748	123565860	C8orf31	0.87	5.71e-05	0.00721
chrX	50812348	50815193	LINC00410	-0.92	5.73e-05	0.00722
chr10	14995817	14996675	TERF1	-5.6	5.76e-05	0.00724
chrX	20264256	20269334	FAM49A	-0.91	5.78e-05	0.00725
chr5	1101814	1102100	MTSS2	1.89	5.8e-05	0.00727
chr1	6471026	6472019	MIR4281	1.19	5.87e-05	0.00735
chr16	70420918	70421682	BOLA3	-1.13	5.93e-05	0.0074
chr3	167491162	167491615	BDNF	1.55	5.94e-05	0.0074
chrX	72130331	72132777	LINC01194	-0.86	5.97e-05	0.00743
chr11	94644464	94645064	TAB3-AS1	1.42	6e-05	0.00745
chrX	133311048	133311663	COMP	1.54	6e-05	0.00745
chr17	65048448	65048811	PRR34-AS1	1.9	6.1e-05	0.00753
chrX	98582351	98584896	FANCC	0.88	6.12e-05	0.00754
chr4	40196226	40201159	ZBTB40	-0.82	6.14e-05	0.00756
chr5	116525665	116527339	TREH	0.98	6.17e-05	0.00758
chr7	159015476	159016151	PLAGL1	1.2	6.19e-05	0.00759
chr6	128745528	128746079	PXMP4	1.63	6.24e-05	0.00765
chr2	197657303	197658214	ZNF184	1.11	6.28e-05	0.00768
chr3	32856323	32860146	SRMS	0.7	6.32e-05	0.0077
chr10	96089262	96090565	WDR72	-6.05	6.45e-05	0.00784
chrX	139929534	139934582	ZNF439	-0.86	6.46e-05	0.00784
chrX	74419347	74424476	MIR4762	-0.85	6.52e-05	0.00791
chr1	202789514	202790456	DCTN6	1.24	6.61e-05	0.008
chr3	120037192	120037980	TCF4	1.85	6.63e-05	0.00801
chr6	50831222	50831809	ZNF75D	1.47	6.64e-05	0.00802
chr6	93044966	93045679	EFHD2	1.53	6.69e-05	0.00806
chr14	50896562	50899394	PAX8-AS1	0.65	6.82e-05	0.00819
chrX	46586982	46589325	SARNP	-0.74	6.82e-05	0.00819
chr7	122129059	122129677	XPNPEP2	1.78	6.86e-05	0.00821
chr4	84479603	84480802	OR2T8	0.96	6.9e-05	0.00825
chr8	143275619	143276976	USP7	-4.23	6.93e-05	0.00827
chr5	57187569	57187914	MIR4330	1.58	6.96e-05	0.0083
chr6	122820896	122821798	ZNF578	1.11	6.98e-05	0.0083
chr6	149335963	149337144	LINC02623	1.1	7.11e-05	0.00844
chr14	68251024	68251333	WDPCP	1.79	7.15e-05	0.00848
chr13	48851140	48851842	MIR4427	1.23	7.19e-05	0.0085
chrX	137423288	137432729	CUL3	-0.78	7.19e-05	0.0085
chrX	38801268	38808531	ABALON	-0.89	7.27e-05	0.00858
chr1	27420189	27420726	TFAP2B	1.89	7.34e-05	0.00865
chrX	71941621	71942524	LINC00379	-1.53	7.35e-05	0.00865
chr9	87416451	87418900	TAF1	0.7	7.46e-05	0.00873
chr2	94207699	94209724	LINC01444	-0.94	7.49e-05	0.00876
chr5	54876492	54876989	GATA4	1.51	7.55e-05	0.00881
chr6	16305369	16307070	FOXC1	-1.12	7.7e-05	0.00897
chr11	122903748	122904714	MIR9-2	1.43	7.71e-05	0.00897
chr4	1471477	1472778	SMPX	-2.6	7.73e-05	0.00899
chr16	12951324	12952071	CLIC4	1.15	7.76e-05	0.009
chr17	77933666	77934366	TFAP2D	1.21	7.95e-05	0.00918
chr2	134656386	134657146	PTPRK	1.23	7.96e-05	0.00918
chrX	136146176	136149614	MIR371A	-0.85	8.09e-05	0.00931
chr13	37934250	37935001	TM4SF4	1.05	8.1e-05	0.00931
chr7	97011939	97013611	MIR4802	1.09	8.12e-05	0.00931
chr8	140525747	140526736	TNRC6B	1.1	8.23e-05	0.00942
chr9	36430601	36431138	ZNF532	1.18	8.24e-05	0.00942
chr13	19861457	19865916	SCAF4	-0.98	8.32e-05	0.00948
chrX	31265490	31267767	SASH1	-0.86	8.41e-05	0.00957
chr22	23367366	23367821	ZNF540	1.26	8.5e-05	0.00966
chr4	242524	244592	BTBD17	1.59	8.61e-05	0.00974
chr18	44036177	44036586	MIR596	1.29	8.62e-05	0.00974
chr3	47998919	47999392	C1GALT1C1L	1.57	8.66e-05	0.00977
chrX	134542366	134552365	SVIL-AS1	-0.77	8.72e-05	0.00983
chr10	92220299	92221016	SNORD156	1.33	8.77e-05	0.00986
chr6	128493807	128495221	MIR10B	0.93	8.77e-05	0.00986
chr5	171926730	171927425	PHEX	1.64	8.78e-05	0.00986
chr8	120868413	120869367	RNF38	1.08	8.87e-05	0.00992
chrX	130170360	130173250	GFY	-0.83	8.88e-05	0.00993
chr7	28060481	28061603	ZNF496	1.16	8.9e-05	0.00993
chrX	129539716	129541790	ZNF681	-0.89	8.93e-05	0.00995
chr10	75043732	75044455	CR2	-5.37	9.01e-05	0.01
chr8	138912901	138915018	FAM47E-STBD1	-0.78	9.07e-05	0.0101
chr2	235773212	235774051	CTNND1	1.15	9.14e-05	0.0101
chrX	118729822	118731091	CPNE8	-1.08	9.18e-05	0.0102
chrX	114609688	114610876	IL31RA	1.42	9.26e-05	0.0102
chr3	121733309	121734056	LOC100287846	1.3	9.27e-05	0.0102
chr17	83009759	83010157	NCR1	1.67	9.37e-05	0.0103
chr2	108397411	108398014	PCDHGA11	1.82	9.39e-05	0.0103
chr19	5247772	5248647	MCF2	1.1	9.44e-05	0.0104
chr18	4182448	4183037	EPB41	1.25	9.56e-05	0.0105
chrX	113977410	113977847	ZNF217	1.33	9.58e-05	0.0105
chr16	74621905	74623024	ZNF667	1.06	9.79e-05	0.0107
chr1	143563630	143564111	PDCD10	-4.12	9.83e-05	0.0107
chr17	46156104	46156641	MCUR1	1.31	9.85e-05	0.0107
chr6	43457185	43457889	ANKMY1	1.17	9.85e-05	0.0107
chrX	72180544	72183342	SLC52A3	-0.95	0.0001	0.0109
chr11	122579731	122580148	CXorf66	1.81	0.000101	0.0109
chr10	108663187	108664211	RBPJ	-1.22	0.000101	0.0109
chr8	5412941	5413520	ADORA2B	1.7	0.000101	0.0109
chr5	116518870	116520242	AGBL4	1.09	0.000102	0.0109
chr6	15397625	15406080	BIRC3	0.6	0.000102	0.011
chr3	32874723	32876341	ICAM3	0.86	0.000103	0.0111
chrX	10758777	10760356	RHOXF2B	-0.71	0.000104	0.0112
chr8	10337830	10338405	MAP2K6	1.56	0.000105	0.0112
chr2	104848233	104848843	LOC400553	1.51	0.000105	0.0112
chrX	118823237	118826016	ROCK1P1	-0.67	0.000105	0.0112
chr1	147596039	147597103	GAPDHS	0.99	0.000105	0.0112
chr12	7438427	7441023	SLURP1	-0.79	0.000106	0.0112
chr6	166351852	166352397	PCDHGA5	1.24	0.000106	0.0112
chr9	35004778	35005364	CCDC34	1.56	0.000107	0.0113
chr5	154180935	154181621	HGD	1.26	0.000107	0.0113
chr18	68790859	68791198	CFAP47	1.68	0.000108	0.0114
chrX	11426590	11428533	PRG1	-0.87	0.000108	0.0114
chr2	117858196	117859952	PRPF4B	1.11	0.000109	0.0114
chr1	240184337	240185016	TBC1D16	1.13	0.00011	0.0115
chr1	56538711	56540419	PER4	1	0.00011	0.0115
chr14	87233978	87234803	KCTD3	1.37	0.00011	0.0115
chr22	27784993	27786612	FOXCUT	1.1	0.00011	0.0115
chr7	74138039	74140123	CFAP299	0.95	0.000113	0.0118
chr3	16693873	16698802	LINC01814	-1.34	0.000114	0.0118
chrX	118726597	118729175	LINC00499	-0.91	0.000114	0.0119
chr17	69435567	69436896	FAM117B	1.16	0.000115	0.0119
chr4	24326495	24331761	SRPK2	0.57	0.000115	0.0119
chr12	31288070	31289102	LOC101927839	1.54	0.000117	0.0122
chr4	76235376	76236755	LINC01281	0.77	0.000118	0.0122
chr2	114661489	114663150	PPEF1-AS1	-0.83	0.000118	0.0122
chr1	116534087	116534935	ENTPD1-AS1	-5.09	0.000118	0.0122
chrX	21738230	21739653	SLC14A1	-0.7	0.000118	0.0122
chr1	22953400	22954151	KCNQ1-AS1	-4.47	0.000119	0.0122
chrX	103432836	103435925	NKX1-1	1.09	0.000119	0.0122
chr2	125507014	125507382	SLC2A1	2.22	0.000119	0.0123
chr11	117197706	117202732	STMND1	-0.7	0.000121	0.0124
chr4	136395078	136395851	FBLN7	-5.11	0.000121	0.0124
chr4	77877415	77877880	LINC02426	1.5	0.000122	0.0124
chrX	24995949	24996921	OR1M1	1.12	0.000122	0.0125
chr19	35533398	35534724	TCEAL6	1.06	0.000123	0.0125
chr5	154772951	154773966	DHRS7B	1.12	0.000124	0.0126
chr5	125261324	125262310	LOC100506474	1.99	0.000124	0.0126
chr11	94643858	94644333	KHDRBS3	1.42	0.000126	0.0127
chr2	89197676	89198419	CFHR4	1.29	0.000126	0.0127
chr19	17941845	17943964	PROSER2-AS1	0.74	0.000127	0.0128
chr7	70772226	70773256	RIT2	1.06	0.000129	0.013
chr5	116510074	116510707	EIF3E	1.38	0.000131	0.0131
chr7	22706392	22707328	CERKL	1.14	0.000131	0.0131
chr19	52640809	52641160	SLC2A4RG	1.52	0.000132	0.0132
chr1	28983092	28984454	TMEM132D	1.21	0.000132	0.0132
chr3	83000822	83001710	LINC01107	1.82	0.000133	0.0132
chr1	26427015	26427400	TMEM248	1.64	0.000137	0.0137
chr1	204524783	204525886	LINC01081	1.15	0.000139	0.0137
chr9	14720522	14724062	PANX2	-0.68	0.000139	0.0137
chr14	67928575	67929420	KCNV2	1.14	0.000139	0.0137
chr8	30413909	30414895	DCDC2C	1.15	0.000139	0.0138
chr7	131323082	131323716	CCNB3	1.37	0.00014	0.0138
chrX	99157129	99158848	ZNF469	1.38	0.00014	0.0138
chrX	129952011	129954338	ZNF592	-0.85	0.000141	0.0139
chr7	158837652	158838820	FGF16	1.08	0.000141	0.0139
chrX	14027215	14030792	RNU1-1	-0.8	0.000144	0.0141
chrX	128781792	128783130	PGBD5	-0.91	0.000145	0.0142
chrX	129521016	129524574	LINC01203	-0.89	0.000145	0.0142
chr17	48529434	48529934	HIST1H3C	1.47	0.000145	0.0142
chr7	31393053	31393693	LOC101928201	1.52	0.000145	0.0142
chr14	44798275	44798890	MAPK8IP1P2	-4.96	0.000145	0.0142
chrX	47128601	47130615	ROPN1B	-0.93	0.000147	0.0143
chr7	4612883	4614155	PMAIP1	0.82	0.000147	0.0143
chr7	141067909	141068533	C17orf112	1.39	0.000147	0.0143
chr7	85884622	85885601	LOC102723692	1.24	0.000147	0.0143
chr3	492508	493106	SNORA74C-1	1.62	0.000148	0.0143
chr8	102402870	102403704	UVRAG	1.13	0.000148	0.0143
chr2	47520551	47521679	CDKAL1	-3.05	0.00015	0.0144
chr8	95072961	95074126	LOC105372038	1.5	0.000151	0.0146
chr21	22278209	22278997	BANK1	1.09	0.000151	0.0146
chr14	103393594	103394323	SNORD169	1.14	0.000154	0.0148
chrX	46911516	46914809	CKAP5	-0.91	0.000154	0.0148
chr2	239902467	239903520	DENND2D	-1.02	0.000156	0.0149
chr2	187665233	187667388	KDM7A-DT	1.32	0.000157	0.015
chr1	196877439	196878714	GABRA5	-0.78	0.000157	0.015
chr3	179958971	179959378	HSD17B12	-1.71	0.000158	0.015
chr1	10679941	10680510	FER	1.36	0.000158	0.015
chr21	15768025	15768872	CECR2	1.25	0.000159	0.0151
chr17	48576225	48577220	MAP4K4	1.06	0.000159	0.0151
chr1	10968310	10969082	DNAH8	1.14	0.00016	0.0151
chr14	48262769	48263726	FMNL2	1.05	0.000161	0.0153
chr19	6729923	6730604	DMTN	1.18	0.000162	0.0153
chr12	64989604	64993750	MIR4641	-0.91	0.000162	0.0153
chrX	139224262	139225972	BMP4	-0.76	0.000163	0.0153
chrX	124533830	124535660	LINC02168	-0.77	0.000163	0.0153
chr19	20373134	20374247	LINC02414	1.05	0.000163	0.0153
chr11	2145479	2146605	ZNF462	1.11	0.000165	0.0155
chr6	121447187	121448158	MAGEB16	1.16	0.000167	0.0156
chr9	137216946	137217805	TTC6	1.13	0.000167	0.0156
chr22	38387679	38388731	NKX6-1	1.13	0.000167	0.0156
chrX	130120004	130121907	HIST2H3PS2	-0.84	0.000167	0.0156
chr4	25088292	25089257	IGSF23	1.39	0.00017	0.0158
chr11	44327988	44328296	HAO1	1.47	0.00017	0.0158
chr2	140655443	140655811	MYO1E	-3.2	0.00017	0.0158
chr11	27464399	27466261	LOC644669	0.85	0.00017	0.0158
chr17	49015734	49016594	LOC101929116	1.42	0.000171	0.0158
chr11	118605690	118606758	COX6A2	1.02	0.000176	0.0162
chr14	48264067	48265055	LINC00992	1.01	0.000176	0.0162
chrX	129960764	129962163	SNORA35	-0.76	0.000178	0.0164
chrX	133334412	133335161	PTH1R	0.99	0.00018	0.0166
chr19	49447252	49447539	TMEFF1	1.63	0.00018	0.0166
chr15	43495440	43495955	LOC100130298	1.37	0.000182	0.0167
chr12	58861087	58861580	TAB2	1.39	0.000183	0.0168
chr16	52461745	52462737	UNQ6494	1.45	0.000184	0.0168
chrX	11756899	11760875	ZNF43	-0.79	0.000184	0.0168
chr12	76071525	76072332	LOC100130331	1.13	0.000185	0.0168
chr14	89206420	89207177	FOXK2	1.06	0.000185	0.0168
chr15	96983612	96985030	PLCXD1	1.72	0.000185	0.0168
chrX	18982349	18985988	LINC02070	-0.85	0.000186	0.0169
chr16	86500042	86500668	GGT7	0.94	0.000189	0.0171
chr19	4596081	4596763	LINC01892	1.23	0.00019	0.0171
chr5	34242911	34243717	WDR60	-0.81	0.000191	0.0172
chr17	20873762	20874241	MIR504	1.66	0.000191	0.0172
chr3	86695915	86697088	TGFBR2	-1.13	0.000191	0.0172
chr2	50793718	50794766	CRYBG3	1.27	0.000193	0.0174
chr8	56492506	56493483	MIR3150BHG	0.93	0.000194	0.0174
chr6	50839999	50841440	MIR6726	0.87	0.000196	0.0176
chr10	122872918	122873428	ANKRD20A5P	1.41	0.000197	0.0177
chr6	62797185	62799203	ASB9	1.7	0.000198	0.0177
chr13	113050321	113050699	AIRE	1.45	0.0002	0.0179
chr12	131627115	131627523	FAM221B	1.12	0.000201	0.0179
chrX	129930621	129933454	LINC01777	-0.87	0.000202	0.018
chr2	232350721	232353095	DIO2	0.86	0.000207	0.0184
chr20	25148323	25148858	EPHB1	1.06	0.000207	0.0184
chr20	32769307	32778255	PRRC2B	0.5	0.000209	0.0185
chr17	49756243	49756941	IFITM4P	1.47	0.000209	0.0185
chrX	10674988	10677166	MIR124-2	-0.74	0.00021	0.0186
chr9	36483564	36484949	LINC01832	0.8	0.000211	0.0186
chr9	125644706	125645520	TRMT10C	1.11	0.000212	0.0186
chr12	80400466	80401165	ANXA2R	1.34	0.000212	0.0186
chr20	41697510	41697890	NAT14	1.42	0.000213	0.0187
chr18	14640544	14641655	PDXDC1	-1.42	0.000214	0.0188
chr14	41154239	41154798	LINC01545	-4.43	0.000215	0.0188
chrX	125152776	125154426	OGDHL	-1.11	0.000215	0.0188
chrX	45454194	45456303	COL24A1	-0.8	0.000215	0.0188
chr8	11685890	11686217	HIST1H2AE	1.34	0.000216	0.0188
chr20	31708000	31709441	LIN9	0.72	0.000219	0.019
chr3	57555291	57558966	LINC00664	-0.76	0.000219	0.0191
chr18	27561805	27563034	GLRA2	0.71	0.00022	0.0192
chr12	42459380	42460294	NR2F1	1.03	0.000221	0.0192
chrX	150570966	150572075	N4BP1	-1.37	0.000221	0.0192
chr1	143804695	143805189	TXLNG	-1.19	0.000222	0.0192
chr6	13078436	13078964	LINC00458	1.46	0.000222	0.0192
chr16	67415279	67417007	HOXA3	-0.81	0.000222	0.0192
chr4	24576789	24581135	FOLH1	0.62	0.000223	0.0192
chr13	27926650	27927452	LINC-ROR	1.04	0.000223	0.0192
chr17	30700923	30701738	HCG2040054	1.07	0.000223	0.0192
chr7	110712963	110713530	IGF2	1.47	0.000224	0.0192
chr17	61456076	61458620	ZMAT4	0.62	0.000228	0.0195
chr7	20016460	20017342	PPP1CC	1.27	0.000228	0.0195
chr6	26239551	26242420	CXADRP3	-0.82	0.00023	0.0197
chrX	88998923	88999483	MSX1	1.6	0.00023	0.0197
chr1	223759022	223759550	JAZF1-AS1	1.36	0.000232	0.0198
chr7	125263684	125264292	LYNX1	1.5	0.000236	0.0201
chr15	90617930	90618500	U2SURP	1.34	0.000236	0.0201
chr9	137224847	137225655	GLG1	1.01	0.000238	0.0202
chrX	29307770	29309435	GADL1	-0.73	0.00024	0.0203
chr3	142732333	142733247	MED15P9	1.14	0.000241	0.0204
chr7	96985492	96986094	USP29	1.37	0.000242	0.0204
chr4	121678856	121679376	NUP93	1.28	0.000242	0.0204
chr1	143661019	143662530	FNDC5	-4.8	0.000242	0.0204
chr10	72545466	72546100	MIR1270	1.21	0.000244	0.0205
chrX	123426252	123427052	POTEC	-1.27	0.000244	0.0205
chr5	159061194	159063041	C1orf21	0.89	0.000245	0.0205
chr19	10071394	10071919	LINC02482	1.12	0.00025	0.0209
chr5	147223050	147223441	LRGUK	1.54	0.000251	0.0209
chr10	47695421	47696306	CACNA2D1	-1.25	0.000251	0.021
chr4	4854488	4855140	ASH1L-AS1	1.21	0.000252	0.021
chr1	112849022	112851211	MDM4	0.68	0.000252	0.021
chrX	140763813	140766180	BHLHB9	-0.71	0.000253	0.021
chr13	67233905	67234448	LINC02650	1.58	0.000253	0.021
chr7	134778144	134783678	TMEM181	-0.62	0.000255	0.0211
chrX	134718364	134719441	MIR1237	-1.18	0.000257	0.0213
chrX	102720265	102721366	RESF1	-4.72	0.000258	0.0213
chrX	50431871	50433652	CPN1	-0.75	0.000264	0.0217
chr17	62026805	62027729	ANKRD20A11P	1.01	0.000264	0.0218
chr20	53581155	53581967	ADCY10P1	1.06	0.000265	0.0218
chrX	28584914	28589936	GFRA2	-0.75	0.000265	0.0218
chr7	97000751	97003854	SH2B2	0.69	0.000266	0.0219
chr11	64373072	64374171	LINC00632	-0.89	0.000267	0.0219
chr6	42301801	42302782	QKI	1.01	0.000271	0.0221
chr8	138935686	138936307	PRAP1	-1.25	0.000273	0.0223
chr1	153793310	153795502	DIRAS3	0.77	0.000274	0.0223
chr5	17419441	17419993	OR13H1	1.49	0.000276	0.0224
chr13	83869768	83870143	CD40LG	1.79	0.000276	0.0224
chrX	16258473	16259318	NCOA3	1.12	0.000278	0.0225
chr2	174914943	174915349	PLAC1	1.65	0.000278	0.0225
chr15	85401304	85401983	LOC101929721	1.31	0.000279	0.0226
chr8	21952666	21953067	HMX1	1.5	0.00028	0.0226
chr10	86775346	86776348	TMEM65	1.19	0.00028	0.0226
chr3	184727154	184727578	SBF1P1	1.63	0.00028	0.0226
chr8	8869464	8870036	GABRA6	1.09	0.000281	0.0226
chr5	137679048	137680108	RABGAP1L	0.95	0.000282	0.0226
chr1	28327996	28330400	YWHAE	-0.93	0.000282	0.0226
chr6	50708283	50709698	OR10G7	0.9	0.000282	0.0226
chr6	100913552	100914502	TICRR	-0.98	0.000283	0.0226
chrX	137030931	137034902	PHLDB1	-0.75	0.000285	0.0227
chr8	117881043	117881952	SLC7A6	1.08	0.000285	0.0227
chr19	23166883	23167892	BCL9	1.09	0.000287	0.0229
chrX	129605613	129606352	LMO1	-0.79	0.000288	0.0229
chr5	76873882	76877337	GPC4	-1.48	0.000291	0.0231
chr2	2323949	2326182	KLHL3	-0.72	0.000292	0.0231
chr20	25861036	25864079	IGF2BP3	-0.81	0.000292	0.0231
chrX	9668164	9668708	MAN2B1	1.32	0.000294	0.0232
chr8	144342909	144343149	KCNK9	1.75	0.000297	0.0234
chr1	143697742	143698168	LOC105378183	-2.51	0.000297	0.0234
chr7	102248192	102249281	MIR4426	1.9	0.000299	0.0235
chr2	151463398	151464048	MIR4786	1.48	0.000299	0.0235
chr7	70746535	70746895	TPTEP2-CSNK1E	1.56	0.000301	0.0236
chr1	143735555	143737566	LINC02412	-0.9	0.000302	0.0237
chr7	23461287	23462343	KCTD17	1.06	0.000302	0.0237
chr12	82869956	82870537	MIR8485	1.41	0.000304	0.0238
chrX	135003487	135004195	LINC02246	-0.9	0.000305	0.0239
chr11	77747794	77748408	TMEM30A	1.24	0.000306	0.0239
chr6	158515702	158516802	MIR4757	-4.78	0.000307	0.0239
chr19	12526924	12527358	ZHX2	1.59	0.000307	0.0239
chr9	69023408	69023817	SYT16	1.21	0.000308	0.0239
chr12	80769006	80769733	UBR5-AS1	1.18	0.00031	0.024
chr7	85919761	85920287	PIH1D1	1.73	0.00031	0.0241
chr6	24899063	24899545	CD8A	1.34	0.000311	0.0241
chr11	57787733	57789112	HOXC10	0.77	0.000313	0.0242
chr15	89579564	89580634	LINC02398	1.15	0.000313	0.0242
chr7	102093201	102094179	AKAP13	0.95	0.000314	0.0242
chrX	13028639	13031395	CLECL1	-0.99	0.000314	0.0242
chr16	90046301	90047836	PIMREG	-0.77	0.000316	0.0243
chr22	27792356	27793117	C4orf36	1.08	0.000317	0.0243
chr8	21638068	21639159	CCDC18-AS1	0.82	0.000317	0.0243
chr5	147437411	147437910	PEG13	1.25	0.00032	0.0245
chr1	57995337	57995963	MIR625	1.26	0.00032	0.0245
chr3	66468451	66469045	MIR450B	1.43	0.000321	0.0246
chr18	10726132	10726862	FLJ13224	-4.23	0.000322	0.0246
chrX	72018003	72018773	FCGR1CP	-0.86	0.000323	0.0247
chr15	81877538	81878426	LOC728755	0.88	0.000324	0.0248
chrX	139970496	139971835	EMP2	-0.71	0.000326	0.0248
chr8	104560866	104561655	FBXO7	1.05	0.000328	0.0249
chr1	176903947	176904734	IGF2BP2	-0.97	0.000329	0.025
chr7	19988438	19989718	STAT3	1.28	0.000331	0.0251
chrX	128753597	128755209	NCOA1	-0.91	0.000332	0.0252
chr9	126182835	126183942	CEP126	0.85	0.000333	0.0253
chr8	130304491	130305468	LOC101928902	1.24	0.000335	0.0254
chr9	110960532	110960964	PTPN2	1.51	0.000335	0.0254
chrX	96707719	96708279	C5orf63	1.18	0.000336	0.0254
chr4	16512206	16512911	LANCL3	1.49	0.000336	0.0254
chr16	73876503	73877310	TNRC6C	1.21	0.000339	0.0255
chr9	89650628	89651808	AKR1C3	0.96	0.000339	0.0255
chr18	54492720	54493190	CHL1	1.39	0.00034	0.0255
chr9	136194929	136195423	CRIM1	1.28	0.00034	0.0256
chrX	10484532	10485510	LARP1	-1.02	0.00034	0.0256
chrX	129840340	129840894	PIP4K2A	-1.35	0.000343	0.0257
chr6	27761307	27763287	FGF12-AS1	-4.13	0.000344	0.0258
chr9	27108643	27111813	MRPL33	-0.67	0.000345	0.0258
chr3	185788806	185789729	ZNF730	1.13	0.000348	0.026
chr11	118727112	118728599	MLLT1	0.91	0.00035	0.0261
chrX	72110031	72110635	TMCC1	-1.04	0.000353	0.0263
chr9	8492260	8492768	HOXC8	1.61	0.000353	0.0263
chr3	102294	103051	MYBPC2	1.78	0.000354	0.0263
chr4	114606485	114607097	CAND2	1.12	0.000356	0.0264
chrX	45907363	45909810	SLITRK1	-0.68	0.000356	0.0264
chr3	184563975	184566518	ALX1	0.8	0.000356	0.0264
chr11	58968103	58968914	SPINK2	-3.98	0.00036	0.0266
chr17	6450931	6451968	NLK	1.08	0.00036	0.0266
chr4	30726035	30726387	LOC101928441	1.8	0.000363	0.0267
chr9	1083332	1084017	RNU6-9	-4.32	0.000363	0.0267
chr20	16432564	16433017	TCF12	1.34	0.000364	0.0267
chr15	96365337	96366908	B4GALT5	0.74	0.000365	0.0267
chr11	47538671	47540476	HOXB3	0.92	0.000366	0.0268
chr9	116339748	116340836	TNFRSF25	0.94	0.000367	0.0268
chr11	130289436	130290206	CD19	1.06	0.000367	0.0268
chr5	144011754	144012679	IHH	1.4	0.000367	0.0268
chr6	87159923	87160573	TOX3	1.34	0.000368	0.0268
chr5	178830807	178832979	BTBD10	-1.37	0.00037	0.0269
chr11	70218840	70219454	LINC00290	1.22	0.00037	0.0269
chr7	157344358	157346932	2024-03-08	0.75	0.00037	0.0269
chr3	4077764	4078159	CHRAC1	1.41	0.000372	0.0269
chr16	13964273	13964627	LINC00648	1.44	0.000372	0.0269
chrX	13197658	13200095	HLA-DPB2	-0.69	0.000372	0.0269
chr11	105743072	105743789	LOC101928416	1.33	0.000372	0.0269
chr3	116108337	116108848	CAPN6	1.09	0.000372	0.0269
chr3	116359656	116360087	MYH11	1.43	0.000373	0.0269
chr7	109645718	109646600	TCF7L2	1.2	0.000376	0.027
chr8	105596067	105596829	LOC101927421	1.4	0.000376	0.027
chr19	58037978	58038715	LSG1	1.7	0.000376	0.027
chr1	143698282	143700406	CASP12	-4.7	0.000376	0.027
chr19	50427694	50428701	FOXN3-AS1	0.91	0.000377	0.0271
chrX	72003762	72005299	LOC645513	-0.72	0.000377	0.0271
chrX	13816350	13818036	LOC105377777	-0.73	0.00038	0.0272
chr16	70660315	70661825	PTPRG-AS1	0.8	0.000381	0.0272
chr2	190378499	190378702	MRPS10	-2.31	0.000381	0.0272
chr11	43738061	43739277	LUADT1	0.85	0.000384	0.0274
chr3	54703841	54704495	DIO2-AS1	1.41	0.000385	0.0274
chrX	21812379	21814561	LINC00972	-0.87	0.000386	0.0274
chr1	37040168	37041028	MPV17L2	1.24	0.000386	0.0274
chr2	63878099	63878854	PENK	1.19	0.000388	0.0275
chr7	66322878	66323652	ASAP1-IT1	1.18	0.000389	0.0275
chr19	44603766	44604963	PPP4R2	0.84	0.00039	0.0276
chr6	26043972	26045217	MIR6516	-4.34	0.000391	0.0276
chr16	20913533	20913846	SOGA1	1.34	0.000391	0.0276
chr8	11164770	11165143	HNRNPKP3	1.73	0.000395	0.0278
chr10	34704636	34705067	MIR6870	1.57	0.000396	0.0279
chr1	94907833	94911759	ARX	0.64	0.000396	0.0279
chr14	30574393	30576158	MIR3657	0.92	0.000398	0.028
chr15	39900652	39901513	GJA1	1.2	0.000399	0.028
chr11	27453367	27454550	PTPRG	1.02	0.0004	0.028
chr2	224569858	224571301	SLC22A23	1.17	0.000402	0.0281
chr7	71248672	71249609	PPP2R2B-IT1	1.02	0.000404	0.0283
chrX	10659723	10660982	LOC105370489	-0.86	0.000405	0.0283
chr12	8564521	8565441	JHY	0.88	0.000405	0.0283
chr15	70758355	70759233	MIR3169	1.32	0.000407	0.0284
chr20	12755362	12757928	RBFOX2	0.63	0.00041	0.0286
chr5	72145376	72145802	PTPRA	1.32	0.000412	0.0287
chr1	146409796	146410696	LGI2	1.08	0.000413	0.0287
chrX	125391912	125394242	DUSP16	-0.81	0.000414	0.0287
chr3	41366559	41367350	BCL11A	1.03	0.000414	0.0287
chr7	110382392	110383855	C2orf27A	0.94	0.000414	0.0287
chrX	50712039	50713161	ACTN1-AS1	-0.87	0.000415	0.0287
chr16	17077937	17079168	CFP	0.89	0.000416	0.0287
chrX	72001261	72002180	LINC01690	-0.92	0.000416	0.0287
chr10	132065096	132067477	GPR34	-0.71	0.000419	0.0289
chr6	136999485	137002793	COBL	-0.69	0.00042	0.0289
chr2	955322	957135	SNTB1	0.83	0.000421	0.0289
chr8	11818488	11818929	PCCA	1.43	0.000421	0.0289
chr3	101559273	101560424	SRCIN1	0.81	0.000421	0.0289
chr16	58861112	58864159	ZMYM2	-0.74	0.000422	0.0289
chrX	130059597	130061303	ASCC3	-0.85	0.000422	0.0289
chr17	77973410	77974432	DYRK1A	1.15	0.000423	0.0289
chr12	95956676	95957503	RBM25	-1.03	0.000427	0.0292
chr15	24771655	24774172	ZNF883	1.55	0.000427	0.0292
chr5	15757158	15757593	KDM5B	1.43	0.000427	0.0292
chr4	119529618	119530601	LMBRD1	1.02	0.000429	0.0292
chr19	43353412	43355252		-0.86	0.000429	0.0292
chr7	75990885	75991704	LOC644634	1.25	0.00043	0.0293
chr1	155007964	155009684	MIR3914-2	0.84	0.000432	0.0293
chr8	64239708	64240567	DYNC1I1	-0.92	0.000432	0.0293
chr19	41706608	41707309	CDC42EP3	-1.03	0.000432	0.0293
chr2	13308154	13309431	IL6	-4.84	0.000432	0.0293
chrX	139830706	139832849	FGFR1	-0.77	0.000434	0.0294
chrX	136635120	136636991	ZSCAN1	-0.78	0.000437	0.0296
chr15	35243796	35244449	REV1	1.37	0.000439	0.0297
chr6	157628435	157628996	HOXC5	1.06	0.000441	0.0298
chr11	7903290	7907723	PLEKHG4B	-0.62	0.000442	0.0298
chr20	34033124	34033804	MYL4	1.05	0.000443	0.0298
chr4	61760072	61760424	ZNF292	1.42	0.000444	0.0298
chr1	79492380	79494592	MIR561	0.85	0.000444	0.0298
chr2	74525987	74526347	CD69	1.28	0.000444	0.0298
chr8	107385696	107386279	GSDMD	1.22	0.000445	0.0298
chr22	50177691	50178948	YIPF5	1.87	0.000445	0.0298
chrX	46581945	46583940	MED13	-0.82	0.000446	0.0298
chr3	120677675	120678998	CDH8	-0.87	0.000446	0.0298
chrX	47522866	47524482	MIR548AQ	-0.8	0.00045	0.0301
chr15	77475644	77476358	SIX2	1.07	0.000452	0.0302
chrX	19885847	19889060	MYH15	-0.81	0.000452	0.0302
chr2	117279392	117280738	LOC105373782	1.67	0.000454	0.0303
chr7	7822010	7822783	CLEC4E	1	0.000455	0.0303
chr6	143974638	143976124	LOC642648	1.18	0.000455	0.0303
chr22	17471999	17474060	LOC101927630	0.78	0.000457	0.0304
chr19	20260495	20262392	LRRC8B	0.77	0.00046	0.0305
chr19	55005673	55008609	PAQR3	-1.24	0.00046	0.0305
chr6	36034083	36034931	CEBPD	1.08	0.000462	0.0306
chr9	126407210	126408792	LINC00607	1.07	0.000464	0.0307
chr17	80472512	80473327	PRICKLE1	1.02	0.000465	0.0307
chr6	15322096	15322913	TRPC1	1.02	0.000466	0.0308
chr20	57523142	57523467	ST8SIA1	1.65	0.000468	0.0309
chr1	226304903	226306042	NAP1L6	0.84	0.000468	0.0309
chr3	21542504	21545523	KDR	-1.17	0.00047	0.031
chr4	96474177	96474765	CSTF2T	1.46	0.000471	0.031
chr6	15379168	15380048	RFTN2	0.91	0.000474	0.0312
chr2	137963663	137965612	MUC22	-0.65	0.000479	0.0314
chr6	38767571	38768718	ITGB2	0.87	0.000484	0.0317
chr6	163436864	163437951	SNORD168	1.01	0.000486	0.0318
chr11	27672461	27673965	LOC400682	0.87	0.000486	0.0318
chr11	89864321	89864682	ASMTL	-3.39	0.000489	0.0319
chr5	69331498	69333303	MRTFA	0.76	0.00049	0.0319
chr10	34637758	34638090	ATAD1	1.49	0.00049	0.0319
chrX	129956271	129958636	OTOS	-0.84	0.00049	0.0319
chr10	56186281	56186749	SMIM10	-1.13	0.000491	0.0319
chr14	103994807	103995428	G2E3	1.3	0.000494	0.0321
chr7	4631146	4632353	AFF2	0.79	0.0005	0.0324
chr6	30763588	30765786	LOC101927237	-0.84	0.0005	0.0324
chr5	108824215	108825430	CATSPERG	0.83	0.000501	0.0324
chr6	15357916	15358983	SMPDL3A	1.03	0.000501	0.0324
chr4	40846625	40847185	C9orf47	1.09	0.000502	0.0324
chr2	240095375	240096999	RNVU1-18	-0.8	0.000503	0.0325
chr15	96346716	96348575	SCRG1	0.73	0.000504	0.0325
chr17	79993081	79994400	EDNRB	-0.87	0.000508	0.0327
chr3	176305454	176305997	LINC01242	1.44	0.000509	0.0328
chr2	101754706	101755919	LOC100134868	0.81	0.000512	0.0329
chrX	139936211	139937645	CLEC3A	-0.73	0.000515	0.0331
chr1	56562026	56565596	RAB38	0.53	0.00052	0.0334
chr8	30459523	30461431	NR0B1	0.82	0.00052	0.0334
chr4	88276209	88278015	SYCE1L	0.77	0.000522	0.0335
chr14	67861368	67861905	ECT2L	1.25	0.000524	0.0336
chrX	135527893	135528466	NT5C2	-1.18	0.00053	0.0339
chr1	163503544	163504009	BRAF	1.94	0.000531	0.0339
chr20	10415134	10415989	SLCO4C1	1.11	0.000532	0.034
chr3	17004467	17005141	VCX3B	1.41	0.000538	0.0343
chr8	142776384	142777312	LINC00882	-2.85	0.000538	0.0343
chr7	47487679	47487948	MEX3B	1.77	0.000538	0.0343
chr18	53541877	53542217	LINC02008	1.55	0.000543	0.0345
chr22	23045263	23045929	SNORD31B	-1.61	0.000545	0.0346
chr10	86866855	86869414	DTL	0.66	0.000547	0.0347
chr19	23723437	23724818	SHLD2P3	0.93	0.000547	0.0347
chr1	68492885	68493759	GCNT2	1.01	0.000549	0.0348
chr1	34925098	34925663	CCL26	0.98	0.000556	0.0351
chr4	53596493	53597022	FBXL8	1.44	0.000557	0.0352
chr5	1097585	1098242	RGPD1	1.15	0.000558	0.0352
chrX	15114580	15115741	LEKR1	-0.85	0.00056	0.0353
chr3	147367460	147373830	PGK2	0.65	0.000561	0.0353
chr19	43379899	43380523	SLC19A1	-1.22	0.000562	0.0354
chr17	21140248	21141527	TSPEAR-AS1	0.82	0.000563	0.0354
chr10	28585743	28586287	LRRC58	1.45	0.000571	0.0358
chr12	129790513	129791777	RASA2	0.94	0.000571	0.0358
chr18	62772679	62774231	UACA	0.86	0.000572	0.0358
chr15	44438238	44439003	ADGRL2	0.96	0.000575	0.036
chr12	112035015	112035986	CPXCR1	1.06	0.000577	0.0361
chr15	80066969	80067799	DEPDC1-AS1	0.96	0.000578	0.0361
chr22	46060799	46062290	FOXP1	-1.05	0.00058	0.0361
chr16	15563494	15564250	CELF5	1.12	0.00058	0.0361
chr10	119479497	119480313	LOC100422212	1	0.000581	0.0361
chr20	41573422	41575666	ALPG	0.62	0.000581	0.0361
chr5	93618311	93618670	NRXN2	1.38	0.000582	0.0361
chr16	68589383	68589991	OPCML	1	0.000582	0.0361
chr10	83435635	83436735	LINC01537	1.16	0.000584	0.0362
chr13	107191932	107192819	LCOR	1.12	0.000587	0.0363
chr4	7414173	7414560	TMEM52	1.2	0.000587	0.0363
chr5	124502011	124503640	DENND1B	0.92	0.000589	0.0364
chrX	137695224	137695580	SKA1	-1.62	0.000591	0.0365
chrX	73981132	73981916	SEMA6A-AS1	1.28	0.000592	0.0365
chr14	93564856	93565539	POLI	1.19	0.000599	0.0369
chr5	161651372	161652444	GPR176	-1.03	0.000599	0.0369
chr19	56476713	56478065	RNASEH2B-AS1	-4.18	0.000602	0.037
chrX	28322729	28325383	ITGBL1	-0.71	0.000602	0.037
chr9	14114970	14115806	IGF2BP1	1.1	0.000602	0.037
chr1	237832687	237833864	GRIK3	0.84	0.000603	0.037
chr17	15782625	15783257	LINC01414	-4.01	0.000603	0.037
chr13	74623169	74623534	RNF208	1.43	0.000606	0.0371
chrX	133346195	133347258	PCNX1	1	0.000606	0.0371
chr7	20114699	20116330	MEIG1	1.08	0.000609	0.0373
chr6	72956234	72956449	XPNPEP1	1.84	0.000612	0.0374
chr2	181658578	181658987	MIR591	1.3	0.000614	0.0375
chr3	185768184	185768616	LOC101927636	1.34	0.000614	0.0375
chr11	46842906	46844132	MIR122	0.79	0.000616	0.0376
chr7	105634559	105640832	MT1L	-0.66	0.000617	0.0376
chr19	12656387	12657196	MKKS	0.94	0.000618	0.0376
chr2	235038956	235039896	ARAP1	0.92	0.000619	0.0376
chr4	151047738	151050506	LINC01381	-0.56	0.000621	0.0377
chr8	71773190	71773592	LINC01102	1.48	0.000622	0.0378
chr5	17314767	17315381	SEC22B	1.18	0.000624	0.0378
chr15	59401269	59402465	MYH2	0.88	0.000625	0.0379
chrX	129978925	129985423	SNORA98	-0.77	0.000632	0.0383
chrX	49878101	49881199	DNAH3	-0.78	0.000634	0.0383
chr15	36882094	36883815	PHLDB2	0.75	0.000638	0.0385
chr13	79382794	79384367	MIR548AC	0.86	0.000638	0.0385
chr11	94944380	94944718	MAPK14	1.49	0.00064	0.0386
chr16	56783154	56783687	USP25	1.09	0.000641	0.0386
chr5	82883879	82884723	MAGEB17	1.02	0.000641	0.0386
chr8	139630679	139631736	RAD51B	-0.91	0.000642	0.0386
chr4	127971922	127972701	LINC01338	1.02	0.000644	0.0387
chr10	44399241	44399622	SNORD161	1.42	0.000648	0.0389
chr1	233291215	233297036	UNCX	-0.61	0.00065	0.0389
chr11	115453955	115454475	CRYBG1	1.39	0.00065	0.0389
chr9	95312641	95314130	SMIM14	-0.84	0.000655	0.0392
chr21	44907401	44908311	TNRC17	1.03	0.00066	0.0394
chr1	15387731	15389196	LNCOG	0.79	0.00066	0.0394
chr6	10568807	10569317	PARD3	1.3	0.000666	0.0397
chrX	20530552	20531215	TFAP2A	-0.83	0.000669	0.0397
chr3	142722021	142722507	COLEC11	1.19	0.000669	0.0397
chr4	162115871	162117978	CCDC144NL-AS1	-0.78	0.000671	0.0398
chrX	115940550	115940987	NFIB	1.03	0.000674	0.0399
chr12	55811552	55813016	IER5L	0.73	0.000674	0.0399
chr20	3902659	3903312	ZNF648	1.09	0.000675	0.0399
chr8	30449510	30450865	PRKD3	0.99	0.000675	0.0399
chr13	54573446	54573894	UBR5	-2.09	0.000676	0.04
chr9	93353014	93358821	MIR190A	0.65	0.000679	0.0401
chr5	98716129	98716809	TBL1XR1	1.46	0.000688	0.0405
chr2	209208341	209209900	HIF3A	-2.96	0.000689	0.0405
chr12	54014325	54014771	AMDHD1	1.34	0.000689	0.0405
chrX	37348131	37352331	ZNF326	-0.69	0.000689	0.0405
chr8	67228678	67230549	ZNF852	0.82	0.000691	0.0405
chr16	1952920	1953338	ADRA1D	1.25	0.000695	0.0407
chr16	31041745	31043436	LINC01940	0.84	0.000699	0.0409
chrX	39161871	39163174	LINC02484	-0.73	0.0007	0.041
chr11	49207832	49208963	SMAD7	-0.76	0.000702	0.041
chr12	116121506	116124186	HECTD4	0.66	0.000705	0.0411
chr11	64692729	64693600	TMEM120A	0.75	0.000706	0.0411
chr2	209579207	209579914	TCL6	-1.06	0.000709	0.0412
chr9	40221728	40222185	SNORD153	-3.01	0.000709	0.0412
chr19	20085793	20088057	GPAM	0.78	0.000712	0.0413
chr7	140188165	140189386	LOC392452	0.7	0.000713	0.0413
chr1	143838850	143839315	DOCK1	-1.04	0.000713	0.0414
chr10	117158462	117161240	RGS10	0.71	0.000719	0.0417
chr10	5416081	5417744	NPTX1	0.66	0.00072	0.0417
chrX	147735483	147736180	SUZ12P1	0.98	0.000721	0.0417
chr16	15807461	15808447	MAPKAP1	-1.07	0.000726	0.042
chr6	15385534	15386358	PRDM7	1.07	0.000731	0.0422
chr8	102392145	102392651	GLYATL1	1.6	0.000733	0.0422
chr1	183108372	183108739	OR1E1	1.39	0.000739	0.0425
chr19	44882422	44883031	CYSRT1	1.25	0.000741	0.0426
chr9	127417620	127418274	NAP1L1	0.93	0.000749	0.043
chr1	197801983	197802848	LOC101928035	0.96	0.000749	0.043
chr7	131521543	131525277	DNAH14	0.55	0.000751	0.0431
chrX	88637041	88637918	C1QTNF3	1.05	0.000753	0.0432
chr9	106875712	106876917	EDIL3	0.91	0.000756	0.0433
chr9	131422277	131423433	LINC01450	0.91	0.000757	0.0433
chr12	114443619	114446009	PDX1	0.76	0.00076	0.0434
chr2	47896071	47896666	CHRNA7	1.41	0.00076	0.0434
chr17	7024019	7024494	POTEF	1	0.000764	0.0436
chr9	95495317	95497975	LOC105377162	0.6	0.000767	0.0437
chr10	22646438	22647452	HS2ST1	1.08	0.000769	0.0437
chr14	70291748	70293784	PRORSD1P	0.72	0.000771	0.0438
chr12	62862358	62862773	MIR3684	1.3	0.000775	0.044
chr11	10605840	10606486	LOC101927881	-0.96	0.000775	0.044
chr3	30628093	30629259	CMYA5	0.78	0.00078	0.0442
chr2	104849098	104849663	CTNNB1	1.13	0.000782	0.0442
chr18	43278867	43279528	COX4I2	1.04	0.000782	0.0442
chrX	130401016	130403217	PITX2	-0.73	0.000785	0.0444
chr3	179189483	179191196	LINC00460	0.63	0.000786	0.0444
chr5	116507539	116508403	LRP12	1.05	0.000787	0.0444
chr20	63751173	63752437	MIR6529	0.87	0.000791	0.0445
chr12	59321297	59324550	LINC00308	0.57	0.000791	0.0445
chr14	50891908	50896402	MIR488	0.69	0.000793	0.0445
chr8	73015984	73017495	LINC02550	0.78	0.000793	0.0445
chr2	232590352	232591065	STPG2	0.87	0.000793	0.0445
chr1	195742091	195742652	JPX	1.48	0.000795	0.0445
chrX	103437690	103441331	TNS4	0.69	0.000797	0.0446
chrX	118536862	118537731	LOC101929563	-0.84	0.000805	0.045
chrX	114608246	114609248	CADM1	1.56	0.000806	0.0451
chrX	126457765	126460910	MIR4474	-0.87	0.000807	0.0451
chr4	6663643	6664749	LOC101929297	-4.79	0.000808	0.0451
chr14	53965478	53966237	GPR82	1.22	0.000814	0.0454
chr4	97899807	97900593	MFSD8	1.07	0.000815	0.0454
chr2	187719315	187720276	TRPC4AP	0.87	0.000816	0.0454
chr7	131525536	131526786	LRIG1	0.84	0.000827	0.0459
chr4	167688509	167688992	LINC01859	-1.24	0.000828	0.0459
chr4	73200265	73200717	LINC00174	1.32	0.000828	0.0459
chr3	170836080	170836390	C16orf82	1.49	0.000834	0.0462
chr2	3727274	3728529	SAMD5	-0.7	0.000834	0.0462
chr17	48609927	48615096	LINC00613	0.85	0.000835	0.0462
chr6	87257457	87257889	MIR4291	1.43	0.000835	0.0462
chr3	72386400	72388227	RPA3	0.72	0.000842	0.0465
chr16	73050580	73051185	ZNF124	1.1	0.000842	0.0465
chr18	43079342	43080613	C1orf127	0.87	0.000844	0.0465
chr8	12931164	12931930	LARGE1	-3.72	0.000846	0.0466
chr11	13466320	13467311	LINC00654	0.84	0.000849	0.0467
chr20	32023750	32024515	LINC01685	-0.94	0.00085	0.0467
chr16	90106442	90106722	ZBTB44	-1.79	0.000853	0.0468
chr14	22827044	22827605	CTNNA2	1.26	0.000858	0.047
chr11	104894439	104895423	MTUS2-AS1	0.9	0.000862	0.0472
chr15	85393645	85394684	DPEP3	0.9	0.000863	0.0472
chr8	124354964	124356037	LINC01876	0.94	0.000864	0.0472
chrX	17858641	17862189	SCARNA20	-0.7	0.000865	0.0472
chr1	64392304	64392702	TRMT9B	1.32	0.000867	0.0473
chr6	16262802	16264406	CCM2L	1.33	0.000872	0.0475
chr1	89565120	89566037	CTDSPL2	0.93	0.000878	0.0478
chr16	87062914	87063252	GRID2	1.28	0.000879	0.0478
chr16	62106312	62107235	ST3GAL2	1.01	0.000879	0.0478
chr11	77511578	77512043	MIR934	1.24	0.00088	0.0478
chrX	136759679	136761432	ZFPM2	-0.84	0.000887	0.0481
chr22	29915859	29917770	ST6GALNAC3	0.91	0.000891	0.0483
chr2	185427713	185428634	TMEM163	1.18	0.000891	0.0483
chr7	31767432	31768100	LINC01986	1.09	0.000898	0.0486
chr8	70242529	70243085	MIR6506	1.15	0.000901	0.0486
chr1	192976719	192977358	PPP2R2A	1.19	0.000901	0.0486
chr22	28549407	28549972	KIF1A	1.49	0.000902	0.0486
chr4	186887095	186889256	LOC101926968	-0.71	0.000906	0.0488
chr10	102894418	102895103	MARK1	0.98	0.000909	0.0489
chr5	16421823	16423083	GBE1	1.58	0.000911	0.0489
chr2	64136286	64136711	LACTBL1	1.3	0.000912	0.0489
chr9	30120055	30120951	TRPC4	1.17	0.000913	0.0489
chr1	93277507	93278542	SHISA2	0.96	0.000913	0.0489
chr17	60327019	60328859	MIR5186	0.67	0.000917	0.049
chr7	64574008	64576838	GP9	-0.75	0.000918	0.0491
chr8	25645779	25646250	CYTOR	1.3	0.000923	0.0492
chr2	117276482	117278018	MBOAT1	1.42	0.000927	0.0494
chr2	104471827	104472679	GOLGB1	0.96	0.000931	0.0496
chr14	22229073	22229723	SHISA9	1.17	0.000933	0.0497
chr12	130219630	130222166	TSPAN17	0.55	0.000938	0.0499
chr9	2759098	2760355	E2F3	0.86	0.000943	0.0501
chr3	174412583	174413227	MIR4436A	1.25	0.000947	0.0502
chr7	134155581	134156684	SPRED2	1.04	0.000948	0.0502
chrX	21046410	21048213	KIAA1324L	-0.69	0.000949	0.0503
chr9	120841325	120844365	TTYH3	-0.73	0.000954	0.0505
chr6	90708336	90708955	ESR2	1.3	0.000957	0.0506
chr20	32456486	32458505	CYP2B6	-0.71	0.000969	0.0511
chr7	129256951	129257378	LOC100288728	1.45	0.000972	0.0512
chr6	131294025	131296795	GALK2	0.59	0.000973	0.0513
chr8	127836628	127837287	LOC157273	1.07	0.000976	0.0513
chr12	81888105	81889391	MIR373	0.88	0.000976	0.0513
chr6	15307380	15308182	MIR6788	0.9	0.000976	0.0513
chr12	116088304	116089080	HK1	1.12	0.000977	0.0513
chr19	4556268	4556748	CCNYL3	1.35	0.000981	0.0514
chr3	167723263	167724615	MARK3	0.83	0.000981	0.0514
chr19	54906085	54906448	HOXB-AS3	-1.93	0.000982	0.0514
chr9	119170119	119170362	LOC101927822	1.6	0.000982	0.0514
chrX	128653281	128654458	NKX2-8	-0.94	0.000987	0.0516
chr21	44487388	44487729	CD34	1.58	0.00099	0.0516
chr14	60419755	60420131	CAPN13	1.52	0.000991	0.0516
chr13	83726043	83726506	DUPD1	1.4	0.000991	0.0516
chr3	104106166	104106793	CPEB3	1.25	0.000991	0.0516
chr7	19633531	19634120	GRIA4	1.2	0.000992	0.0516
chrX	45621743	45622560	PTH	-1.16	0.000995	0.0517
chr12	18896090	18896692	MAP2K4P1	1.06	0.000996	0.0518
chrX	150982028	150986462	LOC101927907	-0.72	0.001	0.0518
chr14	30528714	30529618	PABPC4L	0.78	0.001	0.0518
chr14	87236901	87238555	DLG5-AS1	1.19	0.001	0.0518
chrX	123764381	123765912	LOC101929457	-0.74	0.001	0.0518
chrX	85242756	85247392	TRIM33	-0.77	0.001	0.0518
chr9	77645161	77650000	EPHA7	-0.65	0.001	0.0518
chr5	15537906	15540056	EFHD1	0.64	0.001	0.0519
chr4	99012841	99013635	FAM168A	0.94	0.00101	0.0519
chrX	69153900	69154254	MIR133A2	1.63	0.00101	0.0523
chr2	19305246	19306289	SNRK-AS1	0.9	0.00102	0.0523
chrX	148805907	148806810	AGTR2	-0.92	0.00102	0.0526
chr5	125059342	125059751	DGKG	1.39	0.00103	0.0527
chrX	72304190	72310183	TAPT1-AS1	-0.68	0.00103	0.0529
chrX	139341192	139343359	DLK2	-0.78	0.00103	0.0529
chr11	88044309	88045204	UBE2G1	1.16	0.00103	0.0529
chr5	158951299	158952716	HIST1H1A	0.68	0.00103	0.0529
chr1	147892404	147892807	FNDC3A	1.2	0.00104	0.0532
chr3	72003971	72004564	CEACAM5	1.07	0.00104	0.0533
chr9	122115654	122117384	NEUROG1	-0.87	0.00105	0.0534
chr8	51519835	51520659	LINC01973	-1.06	0.00105	0.0534
chr13	54126396	54127528	SHOX	1	0.00105	0.0534
chr1	67461648	67461996	MIR1297	1.54	0.00105	0.0534
chr5	112981781	112984652	PTPRQ	0.61	0.00105	0.0534
chr12	24943971	24950142	CAAP1	-0.62	0.00105	0.0534
chr5	84347734	84348537	FAM117A	0.99	0.00105	0.0535
chrX	10609742	10613620	FMR1-AS1	-0.64	0.00105	0.0535
chr8	102253342	102254383	DLGAP2-AS1	1.06	0.00105	0.0535
chr6	26043055	26043696	TRIM24	-3.2	0.00106	0.0537
chr18	55405701	55406572	WDR11-AS1	0.97	0.00106	0.0537
chr7	23722718	23723393	LOC100134317	1.01	0.00107	0.054
chrX	131440888	131441624	IFT122	1.2	0.00107	0.054
chr10	13705202	13708759	ZFAND3	-0.62	0.00107	0.054
chrX	77736022	77736568	SNORD3P3	1.28	0.00107	0.054
chr2	60507356	60508320	TRDN-AS1	0.86	0.00107	0.0541
chr6	90971698	90972168	PRNP	1.39	0.00108	0.0542
chr8	134905974	134906209	CTD-2350J17.1	-1.58	0.00108	0.0543
chr5	76483123	76483574	LOC105370586	1.42	0.00108	0.0543
chr22	35894567	35895533	GALNT10	0.86	0.00108	0.0543
chr1	155499743	155500846	CSNK1G3	0.76	0.00108	0.0543
chr16	8943322	8944778	CNNM2	0.75	0.00108	0.0543
chr6	73259442	73260088	DMRT2	0.98	0.00108	0.0544
chr22	37062013	37063061	ACRV1	0.95	0.00109	0.0545
chr6	122609333	122611766	LOC105371789	-0.66	0.0011	0.0549
chr8	19859501	19862707	SERINC5	0.56	0.0011	0.0549
chr19	1757081	1759117	UNC79	0.7	0.0011	0.0549
chr1	100337710	100338370	SEMA6B	0.97	0.0011	0.055
chr3	81821939	81822691	MIR6791	1.07	0.0011	0.055
chr20	17669996	17670272	LINC02376	1.62	0.0011	0.0551
chr6	13859498	13860849	MIR4755	-0.76	0.00111	0.0551
chr6	28753525	28754179	RGMB	1.08	0.00111	0.0552
chrX	134537127	134537467	FMN2	-1.44	0.00111	0.0553
chr6	3408852	3409821	LINC02240	0.97	0.00111	0.0554
chr6	10602229	10603113	HORMAD2	0.91	0.00112	0.0555
chr12	7848105	7848671	JAK1	1.36	0.00112	0.0557
chr18	58194348	58198184	IWS1	-0.53	0.00112	0.0557
chr3	61948851	61949833	CBLN1	1.06	0.00113	0.0557
chr19	41025734	41026468	LINC00689	0.92	0.00113	0.0557
chr8	81279529	81284113	STK31	-0.61	0.00113	0.0557
chrX	73510827	73511543	MIR3714	-0.86	0.00113	0.0559
chr14	73065450	73066397	BCOR	0.8	0.00113	0.0559
chr1	4447611	4448769	MIR4785	1.79	0.00113	0.0559
chr9	119614196	119614840	OLFM2	0.94	0.00113	0.0559
chr10	87794129	87795037	EBF2	1.07	0.00113	0.0559
chr18	12819585	12820609	LINC01819	0.97	0.00113	0.0559
chr8	73851327	73851834	FBXO22	1.28	0.00114	0.056
chr6	14974704	14975697	PPP1R17	1.02	0.00114	0.0562
chr13	100192732	100193684	PALM3	0.91	0.00114	0.0563
chr19	9849884	9850555	PPP1R2P2	1.17	0.00115	0.0565
chr4	105088393	105088974	GNAZ	1.05	0.00115	0.0566
chr15	98654460	98654950	SYT4	1.12	0.00116	0.0569
chr5	127424019	127424302	CDC14A	1.71	0.00117	0.057
chr16	27083614	27084387	MIR1204	-0.95	0.00117	0.057
chr6	31020278	31021188	MZT1	0.9	0.00117	0.0571
chr1	86194872	86196015	ZNF726	0.89	0.00117	0.0571
chr19	51460596	51461186	LOC100126447	1.3	0.00117	0.0572
chrX	123348342	123349975	SLC12A7	-0.86	0.00117	0.0572
chr2	45006217	45007138	PCYT1B-AS1	1.13	0.00118	0.0572
chr15	100848998	100850553	LINC00484	-0.82	0.00118	0.0572
chr5	169086077	169086622	ESRG	1.09	0.00118	0.0573
chr10	111767419	111768236	ZNF79	1.29	0.00118	0.0573
chr12	19448829	19451575	PANK2	0.69	0.00119	0.0577
chr9	100492612	100493799	ANP32AP1	0.77	0.00119	0.0577
chr8	104263226	104263775	REPS1	1.15	0.00119	0.0577
chr1	61088256	61088490	RAPSN	1.6	0.00119	0.0577
chr4	79937453	79937811	ATRNL1	1.21	0.00119	0.0577
chr5	123559186	123559872	LOC105370401	0.94	0.0012	0.0578
chr10	86511355	86512983	RIF1	0.8	0.0012	0.0578
chr3	32853326	32855897	CXorf21	0.65	0.0012	0.0579
chr17	7588255	7591884	SYCP2	0.59	0.00121	0.0581
chr17	49053845	49054353	NKX3-1	1.08	0.00121	0.0583
chr13	31301736	31302335	KHDC1	1.11	0.00122	0.0585
chr10	51564676	51565587	LYVE1	0.97	0.00122	0.0586
chr7	139369222	139371035	SPTBN1	0.69	0.00122	0.0586
chr6	15378638	15379069	VIPR2	1.14	0.00122	0.0586
chr7	100922358	100924223	CACNA2D4	0.78	0.00122	0.0586
chr5	146918690	146919658	BRINP1	0.76	0.00122	0.0586
chr1	66331337	66336603	NAALADL2	-0.51	0.00122	0.0587
chr3	12784919	12785925	QSER1	1.07	0.00123	0.0588
chrX	140818203	140821911	MIR3973	-0.58	0.00123	0.0589
chr1	143642762	143643974	VRTN	-3.8	0.00124	0.059
chr19	58439294	58440924	LNCSRLR	-4.06	0.00124	0.059
chr2	90189806	90192489	HIST1H2BB	0.62	0.00124	0.0592
chr17	28055646	28056646	NEUROD6	0.96	0.00124	0.0593
chr19	3870471	3871087	CACHD1	0.97	0.00125	0.0595
chr1	164584258	164585983	GRIN2D	0.77	0.00125	0.0597
chr20	25986882	25987777	CCN2	-3.24	0.00126	0.0597
chr7	27115022	27116153	LINC01032	0.84	0.00126	0.0598
chr10	120826243	120826938	CCDC169	1.04	0.00126	0.0598
chr7	137341371	137344749	LINC02214	-0.54	0.00126	0.0598
chr12	89344920	89356649	LINC01688	-0.65	0.00126	0.0599
chr4	24657746	24661521	SYNPR	0.56	0.00127	0.0602
chr3	141334726	141335043	LINC01186	-1.32	0.00127	0.0602
chr1	144540220	144540633	FRAS1	-3.08	0.00127	0.0602
chr8	25815257	25815928	KCTD18	1.24	0.00127	0.0602
chr17	11974951	11975495	ZNF638	1.19	0.00127	0.0603
chr20	25867725	25869161	MICU1	-0.75	0.00128	0.0604
chr22	40058154	40059563	MKLN1-AS	0.84	0.00128	0.0604
chr8	30450967	30455049	MEIS3P1	0.76	0.00128	0.0604
chr6	15326695	15331499	HMGA1	0.58	0.00128	0.0605
chr7	43289660	43290153	CEBPG	1.28	0.00128	0.0605
chr10	1433944	1434309	ATXN2	1.19	0.00129	0.0607
chr3	129449663	129450356	MIR548AB	0.97	0.00129	0.0607
chr20	36676382	36678297	FENDRR	1.02	0.00129	0.0608
chrX	136648728	136649810	DAB1-AS1	-1.01	0.0013	0.0608
chr1	163443156	163444028	GSC	1.11	0.0013	0.0609
chr9	9855491	9855869	CAVIN1	-1.39	0.0013	0.0612
chr4	55131872	55132453	TJP1	1.14	0.00131	0.0613
chr16	28935609	28936602	TEX101	0.75	0.00131	0.0614
chr5	171996686	172001695	TMEM178B	0.55	0.00131	0.0614
chr3	84992076	84992563	SSH2	1.37	0.00132	0.0616
chr6	138926523	138927175	RETREG1	1.5	0.00132	0.0616
chr1	247907655	247909113	SLC25A19	0.85	0.00132	0.0617
chr11	123776853	123777383	RD3L	1.24	0.00132	0.0617
chr15	89981355	89983522	LOC105372582	0.64	0.00132	0.0617
chr10	95228765	95232530	CDK6	-0.55	0.00132	0.0617
chr6	144725635	144726485	RAD21-AS1	0.99	0.00133	0.062
chr1	59383270	59385795	MAP3K7	0.6	0.00133	0.0621
chr7	105278893	105280198	AMZ1	0.94	0.00134	0.0621
chr3	111913290	111914138	OSBPL8	-1.11	0.00135	0.0627
chr13	77932771	77933292	ZFR2	1.27	0.00135	0.0628
chr19	16366416	16366911	LINC02302	1.13	0.00135	0.0628
chr1	109285224	109285728	PTF1A	1.14	0.00136	0.0629
chr21	14618324	14618917	RSF1	1.34	0.00136	0.0631
chr2	30806834	30807557	LINC02111	-0.99	0.00137	0.0632
chr18	59866726	59867962	FADD	0.9	0.00137	0.0632
chr17	77109634	77110611	UGT8	1.07	0.00137	0.0632
chr3	24160851	24163021	SLC39A14	0.54	0.00137	0.0632
chr9	84276618	84277147	PANTR1	1.02	0.00137	0.0633
chr12	14403121	14403675	TOMM40	1.28	0.00137	0.0633
chrX	9820667	9822521	LOC101928254	0.62	0.00138	0.0635
chr9	71881126	71881410	ZFP90	1.75	0.00138	0.0635
chr2	240139597	240140504	HOPX	-0.91	0.00138	0.0635
chr17	47220277	47221205	CHL1-AS1	0.97	0.00138	0.0635
chr7	151757174	151757701	ZFHX3	1.07	0.00138	0.0636
chr7	51311006	51311962	MIR6089	0.84	0.00139	0.0636
chr8	23650759	23651406	SULT1C4	1	0.0014	0.0639
chr19	45300351	45300664	CAPZA3	1.27	0.0014	0.0641
chr14	60319432	60319911	U2AF1L5	1.29	0.00141	0.0642
chr6	37143296	37143699	MKLN1	1.53	0.00141	0.0643
chrX	86147154	86150319	LINC01983	-0.68	0.00141	0.0645
chr21	37441552	37441951	B3GLCT	1.62	0.00141	0.0645
chr14	41621673	41622174	NAT2	1.1	0.00142	0.0646
chr1	90273483	90274308	LINC01266	1.22	0.00143	0.0649
chr2	156216434	156217201	RASEF	1.09	0.00143	0.0649
chr16	67161121	67162002	GAL3ST1	0.84	0.00143	0.065
chr22	38390447	38390960	FBXO11	1.27	0.00143	0.065
chr12	112084005	112084435	BMPR1B	1.21	0.00143	0.065
chr20	7803269	7804466	LOC388813	0.94	0.00143	0.065
chr1	114023479	114023799	LINC00877	1.34	0.00144	0.065
chr1	61914434	61914994	CECR7	1.17	0.00144	0.065
chr1	64354716	64355356	SLC25A39	1.09	0.00144	0.065
chr20	19298515	19298759	MIR6848	1.58	0.00144	0.0651
chrX	117732944	117733194	ADAM29	-1.66	0.00144	0.0651
chr8	64380138	64381289	NFIA-AS1	0.68	0.00144	0.0652
chr4	241487	242397	SIGLEC8	0.81	0.00145	0.0653
chr9	35823158	35824317	DLGAP1-AS5	0.8	0.00145	0.0654
chr2	152395488	152396698	MIR3146	0.75	0.00147	0.0662
chr10	23197097	23197712	LINC02267	1.17	0.00147	0.0665
chr1	221966606	221968581	PRR32	0.88	0.00148	0.0665
chr7	22587209	22587718	MSC-AS1	1.15	0.00148	0.0665
chrX	100634687	100637815	DNAJB5	-0.86	0.00148	0.0666
chrX	41802335	41803115	APOOP5	1.24	0.00148	0.0666
chr20	62581972	62582684	MIR4466	1.04	0.00149	0.0669
chr2	218854888	218857027	FA2H	0.75	0.0015	0.0673
chr10	5035117	5036137	LINC02502	-0.94	0.0015	0.0674
chr8	22042017	22045228	ANGPT1	0.67	0.0015	0.0674
chr11	6318331	6322252	ZNF790-AS1	-0.61	0.0015	0.0674
chr8	144313733	144314323	ZBTB20-AS1	0.86	0.00151	0.0676
chr16	59611996	59612582	MIR548I1	1.06	0.00151	0.0676
chr17	60305276	60306042	TET2	0.92	0.00151	0.0676
chr2	99471453	99472385	TMTC2	1.09	0.00152	0.0678
chrX	29421766	29423472	CSMD1	-0.78	0.00152	0.0679
chr18	44716195	44716500	POU3F2	1.39	0.00152	0.0679
chr4	22499842	22502046	LINC02273	0.61	0.00152	0.0679
chr15	26838465	26839683	RAD50	-0.69	0.00153	0.0681
chr7	25862705	25864570	LINCR-0001	0.85	0.00153	0.0681
chr6	15339686	15343013	MIR6818	0.55	0.00154	0.0683
chrX	22652763	22653204	C1GALT1	-1.2	0.00154	0.0683
chr3	110756246	110756795	ARHGAP32	1.14	0.00154	0.0684
chr1	56527075	56528869	CDC14B	0.77	0.00155	0.0685
chr22	40646030	40646300	MFHAS1	1.34	0.00155	0.0685
chr3	129698812	129699820	MIR1273H	1.05	0.00155	0.0685
chr15	47188467	47190257	APP	0.77	0.00155	0.0685
chr8	9147101	9151383	LINC01585	-0.57	0.00155	0.0685
chr9	26787769	26788468	CASZ1	0.93	0.00155	0.0685
chr3	151589374	151590123	SNORD107	1.02	0.00155	0.0685
chrX	35562122	35563323	LRRN3	-1.3	0.00155	0.0686
chr15	49188624	49189356	SYNE2	0.99	0.00156	0.0686
chr8	124972703	124974516	MICA-AS1	-4.15	0.00156	0.0687
chr2	7889696	7892283	SLC2A14	0.69	0.00156	0.0687
chr7	138478563	138479259	MIR5739	0.92	0.00157	0.0689
chr8	76685722	76688175	BTBD18	0.56	0.00157	0.069
chr2	195605532	195606081	DLGAP3	1.27	0.00157	0.069
chr3	192187759	192188323	DMRTA2	1.06	0.00158	0.0691
chr8	22059680	22060890	MIR3692	1.14	0.00158	0.0693
chr12	64318870	64319352	LINC01724	1.2	0.00158	0.0693
chr2	76431412	76432128	MRPL52	1.07	0.00158	0.0693
chr14	80211339	80212496	EFNB2	0.69	0.00158	0.0693
chrX	15269576	15270319	APBB2	-1.24	0.00159	0.0693
chr5	131831	132599	DIAPH2	0.99	0.00159	0.0695
chr16	46401299	46401733	MIR12132	0.96	0.00159	0.0695
chr16	34581148	34581877	LINC02315	0.96	0.0016	0.0696
chr3	73008802	73009779	MTHFD2P1	1.06	0.00161	0.07
chrX	138286874	138288040	GPIHBP1	-0.87	0.00161	0.07
chr16	9814920	9817430	NCOA2	0.54	0.00162	0.0702
chr3	129722553	129723056	LINC01613	1.25	0.00162	0.0702
chr7	131543517	131546775	LOC100129083	0.52	0.00162	0.0703
chr9	91166617	91167272	CACUL1	1.24	0.00163	0.0709
chrX	46376013	46376650	CHRM1	-1.07	0.00164	0.0709
chr2	112181346	112182632	MKS1	-0.77	0.00164	0.0709
chrX	129717718	129718838	ATF7IP	-0.82	0.00164	0.0709
chr3	75905976	75908367	ZPBP	-0.68	0.00165	0.0715
chr2	17632799	17633243	MIR4264	1.22	0.00166	0.0715
chrX	98476913	98477240	LINC02217	1.6	0.00166	0.0715
chr4	24575488	24575918	LAMA2	1.49	0.00166	0.0715
chr21	16587147	16589222	RIMS2	-0.55	0.00166	0.0717
chr13	106201660	106202450	SLC39A10	0.93	0.00167	0.0718
chr7	157347817	157349001	NECTIN3-AS1	0.86	0.00167	0.0718
chr11	129191710	129192283	PAX6	1.11	0.00167	0.0719
chr5	79746544	79747336	ELAVL2	1.01	0.00167	0.0719
chr8	97086363	97086698	LOC101927829	1.51	0.00167	0.0719
chr3	95530256	95530815	ATRX	1.48	0.00168	0.0721
chr10	90296359	90299696	LOC100289495	0.51	0.00168	0.0721
chr15	57016733	57017731	LOC728095	0.96	0.00169	0.0723
chr1	211947375	211948261	SHTN1	0.88	0.0017	0.0726
chr20	53578504	53578901	GPR143	1.09	0.0017	0.0726
chr11	72536615	72537484	WAC	0.91	0.0017	0.0727
chr15	75926327	75926997	GABRG2	1.12	0.0017	0.0727
chr7	27179978	27180503	ZNF18	0.98	0.0017	0.0727
chrX	19119129	19123758	SENP8	-0.67	0.00171	0.0729
chrX	259726	260161	PCDH9	-1.33	0.00171	0.0729
chr2	152501194	152501744	LOC150935	1.23	0.00172	0.073
chr18	50401645	50402510	LOC101927437	1.01	0.00172	0.073
chrX	86045625	86048383	RPRD2	-0.73	0.00172	0.073
chr7	40832893	40833696	GPR3	0.9	0.00172	0.073
chr11	46047496	46047956	LOC101929140	1.14	0.00172	0.073
chr16	23195283	23197179	LOC284798	0.75	0.00172	0.073
chr4	147834864	147836585	SGMS2	0.88	0.00173	0.0732
chr18	58443470	58444326	BLOC1S6	0.87	0.00173	0.0732
chr11	13487157	13487873	OR6X1	-0.97	0.00174	0.0734
chr3	184910690	184913403	LMNB2	0.5	0.00174	0.0736
chr1	150373709	150374249	LNX1-AS2	0.97	0.00174	0.0736
chr4	180797852	180798842	SLC28A3	0.91	0.00174	0.0736
chr6	80638477	80638992	CAPN2	-1.1	0.00175	0.0736
chr1	143974430	143974793	TRPM3	-0.94	0.00175	0.0738
chr5	163915441	163915852	PHACTR1	1.07	0.00175	0.0738
chr6	138828196	138829090	ZNF608	0.94	0.00177	0.0744
chr21	43106991	43107591	SHFL	-0.81	0.00178	0.0745
chr22	17037276	17037868	HOXA10-HOXA9	0.83	0.00178	0.0745
chr2	55287348	55288142	TRIM37	1.34	0.00178	0.0745
chr1	205742762	205744706	PI15	0.57	0.00178	0.0745
chr4	26344959	26345184	IRAIN	1.64	0.00178	0.0745
chr15	24952767	24953340	TJP2	1.01	0.00178	0.0745
chr5	93593227	93594361	LINC01449	0.79	0.00178	0.0745
chr10	116990389	116990934	ESPNL	1.29	0.00178	0.0745
chr20	31950462	31952162	LOC105373156	-0.72	0.00179	0.0745
chr19	19820416	19822570	ANXA5	-0.75	0.00179	0.0745
chr1	56509875	56510712	RPA4	1	0.00179	0.0745
chrX	13427646	13428894	MIR3672	-1.08	0.00179	0.0745
chr10	45407383	45409055	BCKDHB	0.62	0.0018	0.0749
chr18	32551195	32551678	PCCB	1.04	0.00181	0.0751
chr10	6056762	6057124	TP53BP1	1.5	0.00181	0.0752
chr19	21698479	21699388	TEX37	0.76	0.00181	0.0752
chr17	15917016	15918351	STAG3L5P-PVRIG2P-PILRB	0.81	0.00182	0.0752
chr2	60523971	60524755	LINC00433	0.98	0.00182	0.0752
chr8	73019327	73020446	SNORD155	0.86	0.00182	0.0753
chr1	182061093	182061928	ZNF85	-0.97	0.00184	0.0757
chr10	90299789	90300439	CACTIN	1.01	0.00184	0.0757
chr16	10577007	10578036	LOC100506178	0.83	0.00185	0.0761
chr2	187717447	187718554	PTPRD	0.95	0.00186	0.0764
chr14	61835731	61836773	UBE2W	0.84	0.00186	0.0765
chr6	28695573	28695924	OPRD1	1.26	0.00186	0.0766
chr8	41079041	41080166	CNPY1	0.82	0.00186	0.0766
chr13	61205308	61206274	PSRC1	1.04	0.00187	0.0766
chr9	69104757	69105280	MAP3K9	1.04	0.00188	0.0768
chr18	54279577	54280440	ROR1	1.02	0.00188	0.0768
chr21	13979800	13980896	HS3ST2	-0.88	0.00188	0.077
chr13	106522289	106522849	LRFN5	1.17	0.00189	0.0771
chr17	2194333	2195637	LINC02039	0.64	0.00189	0.0771
chr12	76279483	76280321	HOXB1	0.98	0.00189	0.0771
chr20	31637567	31638358	ARHGAP12	1.16	0.00189	0.0772
chr13	22234686	22236688	DPYSL3	0.63	0.00189	0.0772
chr16	24215186	24215758	COL6A5	1.17	0.0019	0.0773
chr7	112159887	112160216	ESM1	1.47	0.00191	0.0776
chr1	120196900	120197752	LSP1P4	-0.7	0.00191	0.0778
chr19	13016262	13019187	KLF2	0.65	0.00192	0.0779
chr14	37650178	37651379	LHX3	0.79	0.00193	0.0782
chr3	90080564	90087746	MIR3943	0.67	0.00193	0.0782
chr13	83838728	83839732	LRIG3	0.75	0.00193	0.0784
chr8	116867506	116868126	AP2A2	1.17	0.00193	0.0784
chr2	226834808	226837308	MIR4454	-0.59	0.00194	0.0784
chr4	78216715	78217559	LOC101927915	0.86	0.00194	0.0784
chr18	42746246	42746854	LINC01676	1.31	0.00194	0.0784
chr19	37550743	37552142	CADM2	-4.1	0.00194	0.0784
chr7	122101483	122104202	WBP11P1	1.23	0.00196	0.0787
chr5	10987800	10988027	ANXA10	1.28	0.00196	0.0787
chr8	30203861	30205327	RIPOR2	0.73	0.00197	0.079
chr3	177045541	177046371	C12orf56	1.1	0.00197	0.0792
chr2	172441537	172441969	HIST2H2BB	1.17	0.00198	0.0793
chr11	31719940	31720489	LOC100505921	1.23	0.00198	0.0794
chr2	127513956	127514632	MTMR1	1.09	0.00198	0.0794
chr12	93220126	93221175	LINC02540	0.94	0.00198	0.0795
chr3	105882456	105882760	LINC01342	-2.21	0.00199	0.0797
chr18	55251187	55252653	TBC1D8B	0.66	0.00199	0.0797
chrX	155137200	155137655	LINC02322	-1.77	0.002	0.0798
chr10	115390137	115390788	SAMD11	1.51	0.002	0.08
chr10	77970987	77971702	LINC01582	1.08	0.002	0.08
chr17	38531012	38531964	BCL6B	0.99	0.00201	0.0801
chrX	22319685	22321008	NRXN3	-0.87	0.00201	0.0802
chr15	36904270	36905377	LINC01737	0.94	0.00201	0.0803
chr3	43425301	43426012	MAP4	0.9	0.00202	0.0803
chr2	54582737	54583383	CDCA2	1.2	0.00202	0.0804
chr1	224843109	224843916	PTBP3	1.08	0.00203	0.0806
chr10	73998001	74004731	DYNAP	-0.55	0.00203	0.0806
chr9	109313294	109315197	ETV5	0.71	0.00204	0.0808
chr1	204003494	204003941	GPX4	1.09	0.00204	0.0808
chr16	8861245	8861485	ZWINT	1.49	0.00204	0.0811
chr16	77990598	77991493	ARL17B	1.15	0.00205	0.0811
chr12	31964593	31965691	MEAT6	0.93	0.00205	0.0811
chr6	1554542	1555859	PAK1	-0.64	0.00205	0.0811
chr19	49431921	49433304	MRPL1	-0.67	0.00205	0.0811
chr14	70919276	70920134	LOC102723833	1.13	0.00205	0.0811
chr13	41156632	41157169	MIR3186	1.09	0.00206	0.0814
chr12	22924152	22925152	CNTN1	0.76	0.00207	0.0817
chr10	6163238	6165089	SRGAP3-AS2	-0.81	0.00207	0.0817
chr6	29678168	29681518	TOX	-2.78	0.00207	0.0817
chr16	77237310	77238204	SOX5	0.84	0.00207	0.0817
chr2	223719965	223727612	PHF21A	-0.86	0.00208	0.0819
chr1	215582690	215584007	SPART	0.75	0.00208	0.0819
chr6	28719311	28721524	ANKRD20A2	0.69	0.00209	0.082
chr1	39770335	39770638	TGOLN2	0.87	0.00209	0.0822
chr2	46525437	46525726	VBP1	1.29	0.0021	0.0823
chr11	88320206	88321269	CES5AP1	1	0.0021	0.0823
chr9	119950925	119951480	MC3R	1	0.0021	0.0823
chr21	31724490	31725892	KIF16B	0.82	0.00212	0.0829
chr6	26018011	26018278	SERPINI2	-2.8	0.00213	0.0835
chr12	76554650	76555266	ANKRD17	1.26	0.00214	0.0835
chr4	61832182	61832471	IQGAP2	1.35	0.00214	0.0835
chr5	80955815	80965651	DMRT3	-0.47	0.00215	0.0838
chr7	20117107	20117819	LINC00303	0.96	0.00216	0.084
chr9	129221852	129222687	VSNL1	0.97	0.00217	0.0842
chr12	65276025	65276380	HOXD3	1.43	0.00217	0.0842
chr7	82507802	82508905	FDFT1	-0.89	0.00218	0.0846
chrX	150546999	150548559	DDX53	-0.77	0.00218	0.0846
chr17	29766963	29767586	TAB3	1.44	0.00219	0.0847
chr21	26841465	26847754	XACT	-0.63	0.00219	0.0847
chr2	79669865	79670418	DANT2	1	0.00219	0.085
chr8	92810575	92810967	PAX5	1.32	0.0022	0.0852
chr5	132574103	132574681	ZNF564	0.87	0.00221	0.0852
chr11	62921112	62921667	ANKRD26P1	0.98	0.00221	0.0852
chr20	3899790	3900281	MAGI1-AS1	1.16	0.00221	0.0852
chr15	84777678	84778931	SMIM8	0.65	0.00221	0.0852
chr10	132713616	132715335	LPAR1	-0.6	0.00221	0.0852
chr5	15751524	15752098	C8orf87	1.42	0.00222	0.0854
chr14	101293241	101294775	ITGA6	0.74	0.00222	0.0854
chr17	53179782	53181015	LSAMP-AS1	1.05	0.00222	0.0854
chr21	35914955	35915621	LINC01031	1.05	0.00222	0.0854
chr6	106486721	106487562	NAA25	1.31	0.00223	0.0854
chr8	108308813	108310081	MIR582	0.68	0.00223	0.0854
chr20	47586430	47587509	LOC284930	0.65	0.00223	0.0855
chr2	114789295	114791180	AHCYL2	0.77	0.00224	0.0857
chr5	36605339	36611049	MIR4803	-0.61	0.00226	0.0864
chr9	70947688	70948216	PELI1	1.13	0.00226	0.0864
chr1	16547496	16547692	LOC107986163	1.37	0.00226	0.0865
chr1	10319607	10320605	MDGA2	0.74	0.00226	0.0865
chr12	7796334	7796651	CUX1	1.37	0.00227	0.0865
chr10	45997468	45998699	LOC101929798	0.82	0.00227	0.0865
chr20	10654322	10655296	HOTAIR	0.87	0.00227	0.0867
chr2	16790648	16792158	RPL3L	0.8	0.00228	0.087
chrX	30652148	30654683	RTN3	-0.56	0.00228	0.0871
chr3	141489824	141490702	UBASH3B	0.86	0.00229	0.0871
chrX	2592854	2593458	PPM1H	1.1	0.00229	0.0871
chr19	1765462	1767573	RNVU1-11	0.61	0.00229	0.0873
chr19	36791935	36792518	MAT2B	1.03	0.0023	0.0875
chr10	86783864	86786902	LOC100506585	0.64	0.00231	0.0877
chr6	147379239	147380012	PRODH	1.45	0.00231	0.0877
chr2	176147177	176148570	LINC01478	0.82	0.00231	0.0877
chr6	20732495	20732936	PRKACG	1.26	0.00231	0.0877
chr1	112813724	112814255	PEX5L	1.11	0.00232	0.088
chr16	86278400	86279657	MOK	1.09	0.00233	0.088
chr6	69514591	69515531	CHN1	-0.98	0.00234	0.0883
chrX	130342790	130344363	GJA8	-0.86	0.00234	0.0884
chrX	20947206	20947753	KCNK12	-0.98	0.00235	0.0885
chr1	247167344	247168117	PIM1	0.94	0.00235	0.0885
chr4	122853694	122857943	LOC101928495	0.63	0.00235	0.0886
chr5	16726944	16727566	XPO7	1.26	0.00236	0.0886
chr1	193727572	193728003	CPXM2	1.11	0.00236	0.0886
chr5	43037590	43038740	CACNA1A	0.82	0.00236	0.0887
chr6	51376419	51376804	B3GNTL1	1.12	0.00236	0.0887
chr11	73590812	73591525	SETMAR	0.85	0.00237	0.0888
chr2	42651121	42651412	TMEM208	1.49	0.00237	0.0889
chr4	122869003	122869416	FLJ46284	1.29	0.00237	0.089
chr16	61297051	61298105	XKR4	0.78	0.00238	0.0891
chrX	8355187	8356077	STK32A-AS1	0.85	0.00239	0.0893
chrX	16807037	16808170	LINC02533	0.78	0.00239	0.0894
chr8	869151	870134	AGFG1	0.79	0.0024	0.0896
chr2	42651515	42653348	PSAPL1	0.56	0.0024	0.0896
chr2	99471081	99471328	BEND5	1.41	0.0024	0.0898
chr4	78125403	78126040	LOC101927082	0.99	0.00241	0.0899
chr2	227506529	227506916	DHDDS	1.15	0.00241	0.09
chr7	2646305	2647043	CXCL12	0.76	0.00243	0.0904
chr7	96061465	96062321	MFSD6	0.89	0.00243	0.0904
chr19	23914853	23915511	PLS3	-3.39	0.00243	0.0904
chr8	55325342	55326415	LOC105375972	0.94	0.00244	0.0907
chr20	32109081	32111248	MCF2L	-0.66	0.00244	0.0908
chrX	10545146	10546699	PPP1R1B	-0.75	0.00245	0.0908
chr1	93551717	93553824	TMTC1	0.82	0.00245	0.0909
chr17	69429544	69430325	MEGF10	0.88	0.00245	0.091
chr10	90853133	90860132	C14orf39	-0.62	0.00247	0.0916
chr11	88325481	88328433	SFMBT2	0.65	0.00247	0.0916
chr15	98127291	98127767	FAM172A	1.06	0.00248	0.0916
chr2	90202648	90203578	XKR6	0.9	0.00248	0.0917
chr2	187621992	187622492	MIR651	1.15	0.00248	0.0917
chr3	65523387	65523820	MIR7157	1.16	0.00249	0.0918
chr1	184454479	184455590	LINC01941	0.8	0.00249	0.0918
chr17	10572863	10573714	LAMC1-AS1	1	0.00249	0.0919
chr1	38424470	38425240	ADARB2-AS1	-1	0.00249	0.0919
chrX	150688796	150689277	LINC00347	-1.01	0.0025	0.0919
chr12	54059835	54062241	GNA13	0.7	0.0025	0.0919
chr12	111594705	111595333	FAM72C	1.01	0.00252	0.0928
chr1	205742178	205742699	SNX10	1	0.00253	0.0929
chr6	166229018	166229801	IL2RA	0.84	0.00253	0.0929
chr10	115429593	115430014	HOXD10	0.93	0.00253	0.0929
chr13	39590953	39591228	PDP1	1.58	0.00253	0.0929
chr2	232425208	232426080	TRIM64B	1.02	0.00254	0.093
chr9	82884080	82884677	DQX1	0.89	0.00254	0.0931
chr8	137027016	137027507	GRPR	-1.26	0.00255	0.0932
chrX	46754537	46755575	PCAT4	-0.76	0.00255	0.0933
chrX	134533113	134534145	MAJIN	-0.71	0.00256	0.0935
chr9	93791501	93792274	MSRB3	1.15	0.00257	0.0937
chr16	68267403	68268469	PJA1	0.68	0.00257	0.0938
chr22	18943518	18943927	ERCC4	1.15	0.00257	0.0938
chr2	79554831	79555599	ADGRL3-AS1	0.96	0.00257	0.0938
chr2	85289208	85289664	ZNF83	1.31	0.00258	0.0938
chr3	143008229	143009350	TSGA10	0.86	0.00258	0.0938
chr6	92644583	92644873	MIR3675	1.21	0.00259	0.0941
chrX	99137538	99138352	SERBP1	1.12	0.00259	0.0941
chr8	130344575	130345286	PHACTR3	1.08	0.00259	0.0941
chr8	26190133	26190888	GPBP1	-1.37	0.0026	0.0943
chr8	1660246	1660700	MAN2A1	1.19	0.0026	0.0943
chr6	15316051	15316508	REXO1	1.15	0.00261	0.0945
chrX	116104100	116104810	PREX1	0.9	0.00261	0.0945
chr7	157738274	157738685	LINC02575	-1.18	0.00261	0.0945
chr5	3103321	3105651	LINC01919	0.65	0.00261	0.0946
chr11	96587986	96589797	CCDC102B	0.9	0.00262	0.0946
chr16	31527341	31530738	LINC02181	-0.68	0.00262	0.0946
chr19	56537681	56540047	CWC15	-0.71	0.00262	0.0947
chrX	35444467	35445564	PCOTH	-0.86	0.00263	0.095
chr8	9379832	9380563	LINC01726	1.08	0.00264	0.0952
chr3	9154326	9154790	TSPYL5	0.95	0.00264	0.0952
chr6	25995261	25995964	DRAP1	0.96	0.00264	0.0952
chr4	119977014	119977597	MFSD14B	1.1	0.00264	0.0952
chr2	13519225	13519938	DOCK4	1.18	0.00265	0.0953
chr13	91174490	91175926	NTRK2	-0.65	0.00265	0.0953
chr20	4481485	4482174	CTCFL	0.91	0.00265	0.0953
chr3	61625314	61626284	PPP2R2D	0.83	0.00266	0.0953
chr4	4862273	4863396	LOC101928358	0.7	0.00266	0.0954
chr20	49699507	49700504	OLFML3	0.85	0.00266	0.0955
chr14	53976533	53977740	NANOG	0.79	0.00266	0.0955
chr2	238098693	238099214	ZBTB38	0.97	0.00267	0.0955
chr7	17745774	17746694	LINC01591	0.9	0.00267	0.0955
chr7	151735171	151737031	FZD9	-0.57	0.00267	0.0955
chr17	40491521	40492305	CKM	0.92	0.00267	0.0955
chr5	154781908	154782864	LYRM1	1.01	0.00268	0.0956
chr18	24986890	24988657	RPL22L1	0.64	0.00268	0.0956
chr4	78875982	78876899	PCDHGC3	0.89	0.00268	0.0956
chr6	75275526	75276573	ALX4	0.74	0.00268	0.0958
chr5	109705407	109705751	SETBP1	1.35	0.00271	0.0965
chr5	147859907	147865287	CBLB	0.5	0.00271	0.0965
chr6	20726830	20728059	OXCT2	0.76	0.00271	0.0965
chr19	5335896	5337631	MIR4780	0.84	0.00274	0.0973
chr5	14452311	14453321	MLLT10P1	0.81	0.00274	0.0975
chr7	41177867	41178390	SMIM10L2A	0.97	0.00274	0.0975
chrX	135040974	135043347	GPX7	-0.74	0.00276	0.0978
chr19	10338802	10340133	RHOQ	-0.7	0.00276	0.0978
chr14	94764282	94764908	VRK2	1	0.00276	0.0978
chr11	65928049	65928384	ABHD17B	1.06	0.00277	0.0979
chr1	1960782	1961650	PRRC1	1.09	0.00277	0.0979
chr2	89000031	89000438	FAM157C	1.03	0.00277	0.0979
chr6	164344534	164345000	RRBP1	-0.9	0.00278	0.098
chr14	69987323	69988551	LHFPL6	0.64	0.00278	0.0981
chr3	72597676	72598473	FAM230B	0.8	0.00279	0.0983
chr3	44506812	44507636	SNORD151	0.8	0.0028	0.0985
chr16	21152247	21153096	RNVU1-8	0.85	0.00282	0.099
chr13	23795181	23795518	LOC100130264	1.41	0.00282	0.0992
chr9	138022107	138024761	INAFM1	-0.87	0.00283	0.0992
chr3	149536164	149537576	SCRT1	0.64	0.00283	0.0992
chr11	14344654	14346463	CARHSP1	0.73	0.00283	0.0994
chr2	215924772	215925687	LOC101927845	0.88	0.00284	0.0994
chrX	126109741	126110142	NFIA	-1.24	0.00284	0.0994
chr10	29409252	29410646	DAP	-0.67	0.00284	0.0994
chr6	20446996	20447740	AKR1C1	1.04	0.00284	0.0994
chr2	47595945	47596348	MIR548AD	-1.3	0.00284	0.0994
chr21	14846759	14847806	MIR4282	1.08	0.00285	0.0995
chr2	65300926	65301667	LINC01734	-0.78	0.00285	0.0996
chr17	58968299	58968823	INSM1	1.02	0.00285	0.0996
chrX	24990806	24991113	NR2E3	1.55	0.00286	0.0997
chr1	21100418	21102238	XLOC_007697	0.64	0.00286	0.0998

## Sheet: S7_F_KO_H3K27Ac_ChIP_seq
Table S7
chromosome	start	end	Gene	KO_Fold_Change_H3K27Ac_ChIP_seq	p_value	FDR_adjusted_p_value
chr8	143023849	143024828	MID1	-5.36	4.73e-31	3.73e-26
chr18	73263652	73264453	CHST7	-2.52	4.68e-16	1.84e-11
chr19	24087162	24087873	RTP1	-2.05	4.58e-13	1.2e-08
chr3	6507378	6508627	LINC02595	-2.01	1.26e-12	2.48e-08
chrX	21770317	21771195	PXDNL	-1.82	5.06e-12	7.98e-08
chr1	143720437	143720890	SHROOM4	-4.43	1.44e-11	1.89e-07
chr7	64313994	64314654	HGD	-3.75	2.42e-11	2.73e-07
chrX	118299870	118300961	TRANK1	-2.17	4.96e-10	4.34e-06
chr13	19863815	19864910	CBLL2	-1.72	2.1e-09	1.65e-05
chr2	63572922	63573581	NOL4L	-2.18	2.63e-09	1.88e-05
chrX	45808205	45811066	SRSF4	-0.86	3.42e-09	2.25e-05
chrX	10616145	10618319	DNAJC13	-1.08	9.08e-09	5.5e-05
chr2	63573813	63574911	ZNF674-AS1	-1.86	2.1e-08	0.000114
chr10	37857701	37858108	FAM9C	-2.54	2.17e-08	0.000114
chrX	21813936	21814660	RTL5	-1.52	3.84e-08	0.000178
chrX	13933506	13935035	SMS	-0.94	4.22e-08	0.000185
chrX	22313294	22315777	KLHL13	-1.25	4.64e-08	0.000193
chr12	43758979	43759606	ATP11C	-1.82	5.48e-08	0.000216
chr12	38316799	38317136	MBTPS2	-2.47	6.14e-08	0.000231
chrX	46647769	46650998	TEX13D	-0.91	7.92e-08	0.000284
chrX	12999233	13000676	DGKK	-1.28	8.89e-08	0.000292
chrX	20564933	20565274	WDR44	-2.91	3.53e-07	0.00107
chrX	72275912	72277297	METTL8	-0.96	4.01e-07	0.00113
chrX	122880373	122881890	NHSL2	-1.16	4.2e-07	0.00114
chrX	134885873	134886928	MIR504	-1.23	4.85e-07	0.00127
chrX	50463123	50463732	JADE3	-1.47	5.96e-07	0.00147
chrX	21812025	21813897	ZNF135	-0.95	6.63e-07	0.00158
chr1	36400516	36401606	RBMX	1.12	7.38e-07	0.00171
chrX	31580186	31580608	MIR1277	-1.97	1.15e-06	0.00251
chrX	134603876	134605233	GPM6B	-1.24	1.24e-06	0.00264
chrX	114605800	114606949	GRIA3	1.1	1.31e-06	0.00264
chrX	72122719	72124780	RPS6KA3	-0.76	1.34e-06	0.00264
chrX	10464248	10465124	TMSB4X	-1.29	1.37e-06	0.00264
chrX	50595000	50596739	TEX13C	-0.92	1.41e-06	0.00265
chrX	22319682	22320244	ZIC3	-1.66	1.76e-06	0.00323
chrX	129665666	129666974	TRDN	-1.74	1.81e-06	0.00323
chrX	72201262	72202595	RPS4X	-1.2	2.38e-06	0.00409
chrX	10533687	10535415	PLAC1	-1.05	2.72e-06	0.00446
chr19	58054896	58055575	ACTRT1	2.21	2.8e-06	0.0045
chrX	127708156	127708600	PIN4	-1.62	2.93e-06	0.00463
chrX	72101184	72102164	MIR6134	-1.1	3.26e-06	0.00494
chrX	46710628	46711549	APLN	-1.38	3.37e-06	0.00497
chr2	206811347	206812275	LOC400655	1.03	3.43e-06	0.00497
chrX	14359234	14359824	LINC00879	-1.56	3.47e-06	0.00497
chrX	130020792	130021324	GRM7-AS3	-1.42	4.18e-06	0.00578
chrX	47637720	47638373	UBE2E4P	1.15	4.92e-06	0.00658
chrX	128320470	128321622	HTR2C	-1.27	6.16e-06	0.00796
chrX	21747423	21747792	TSGA10	-1.69	6.59e-06	0.00835
chr3	44728937	44730100	SLC25A14	0.89	7.03e-06	0.00852
chrX	31546279	31546814	ZNF501	-1.71	7.49e-06	0.00894
chrX	10536323	10537255	SSX2IP	-1.21	7.87e-06	0.00912
chrX	136246735	136247131	WDPCP	-1.74	1.01e-05	0.011
chrX	50696991	50699679	ZMYM5	-0.7	1.08e-05	0.0115
chrX	31199386	31200403	LSM10	-0.94	1.18e-05	0.0124
chrX	118534125	118535100	GAL3ST4	-1.06	1.27e-05	0.0132
chrX	139830714	139832615	MIR450B	-0.94	1.36e-05	0.0138
chrX	46777860	46778690	MOSPD1	-1.21	1.44e-05	0.0144
chrX	50432583	50433501	MAGEB2	-1.12	1.49e-05	0.0147
chrX	10610015	10611304	LINC00892	-1.05	1.68e-05	0.0159
chrX	138663742	138665345	HTR7	-0.98	1.8e-05	0.0169
chrX	45506522	45507480	DMD	-1.64	1.85e-05	0.017
chrX	46709792	46710561	GK	-1.54	1.88e-05	0.017
chrX	21946469	21947953	LINC01490	-0.87	1.89e-05	0.017
chrX	13694770	13695184	ATL3	-1.37	1.9e-05	0.017
chr1	44813635	44814167	MIR222	1.03	2.03e-05	0.0178
chrX	10508458	10509844	LY6E	-1.22	2.09e-05	0.0179
chr6	119024022	119024365	DOCK11	-1.71	2.09e-05	0.0179
chrX	21559786	21560346	ASNSP1	-1.7	2.16e-05	0.0179
chrX	129404614	129405082	LINC01204	-1.27	2.16e-05	0.0179
chrX	20718122	20719601	IFNGR2	-0.97	2.19e-05	0.0179
chrX	28506913	28508225	MIR3130-1	-1.34	2.24e-05	0.018
chr2	188287299	188287672	SLC9A7	-2.3	2.46e-05	0.019
chrX	45770017	45770714	ZNF280C	-1.17	2.57e-05	0.0197
chrX	134718299	134719220	SH3KBP1	-1.11	2.66e-05	0.0198
chrX	130280177	130281094	SMPX	-0.91	2.69e-05	0.0198
chrX	31135850	31136468	CACNG8	-1.55	2.72e-05	0.0198
chrX	47174225	47174939	RWDD2B	-1.15	3.38e-05	0.024
chr19	56507800	56508058	RNU1-4	-3.22	3.52e-05	0.0244
chrX	21928150	21928493	LINC01281	-1.83	3.88e-05	0.0262
chrX	46952241	46952883	RAB9A	-1.16	3.89e-05	0.0262
chrX	13202045	13202749	NCR1	-1.01	3.94e-05	0.0263
chrX	125386517	125387019	LOC101928495	-1.2	3.99e-05	0.0264
chrX	10540235	10541416	UAP1L1	-1	4.03e-05	0.0264
chr19	51390034	51390565	BLCAP	1.6	4.51e-05	0.0289
chrX	118360278	118361971	CFD	-1	4.62e-05	0.0293
chr4	73997355	73997789	DDX18	-1.33	4.88e-05	0.0305
chrX	13791579	13792741	MIR505	-1	5.01e-05	0.0311
chrX	19747414	19747965	SNORA35	-1.15	5.68e-05	0.0337
chrX	10473424	10474672	UBA1	-0.95	5.69e-05	0.0337
chr19	53942621	53943478	SLA2	0.91	5.89e-05	0.0346
chrX	118418130	118419667	ZNF254	-1.03	5.93e-05	0.0346
chrX	136635776	136636803	LINC02154	-1.01	5.96e-05	0.0346
chrX	21565838	21566371	LINC01515	-1.45	6.05e-05	0.0348
chr22	39664742	39664989	RPS26P11	1.6	6.26e-05	0.0354
chrX	13022978	13023353	MIR1237	-1.48	6.29e-05	0.0354
chrX	125176464	125176936	LINC01902	-1.53	6.38e-05	0.0356
chrX	45978765	45979254	FOXP1	-1.41	6.66e-05	0.0364
chrX	50614680	50616274	ZNF774	-0.92	6.87e-05	0.0371
chrX	127459339	127459898	ZNF736	-1.28	6.88e-05	0.0371
chrX	118593089	118593826	ZSCAN1	-1.19	7.08e-05	0.0377
chrX	136879238	136880785	CFP	-0.78	7.37e-05	0.039
chrX	46582417	46583525	KLHL34	-0.99	7.69e-05	0.0398
chr10	65570501	65571202	IRAK4	-0.97	7.89e-05	0.0404
chr12	80787567	80788550	FTHL17	1.04	7.91e-05	0.0404
chr2	99040243	99041442	TSGA10IP	0.75	7.98e-05	0.0404
chrX	117971592	117973531	TAB3	-0.98	8.39e-05	0.0418
chr19	18203479	18204031	RAB3A	1.17	0.000104	0.0495
chrX	46627878	46628914	BCORL1	-0.97	0.000123	0.0563
chrX	12440372	12440858	BTBD19	-1.62	0.000124	0.0563
chr7	100168016	100169101	C19orf84	0.97	0.000127	0.0573
chrX	71934854	71936484	PHEX-AS1	-0.64	0.000129	0.0573
chr2	171430732	171432397	FRMPD4	0.83	0.000147	0.0635
chrX	124064228	124064626	CNKSR2	-1.47	0.000148	0.0636
chrX	19670623	19671382	LINC02109	-0.96	0.00015	0.0641
chrX	128078269	128079608	MMP23B	-0.94	0.000153	0.0647
chrX	14351458	14352702	INPP5F	-1	0.000155	0.0654
chrX	123348662	123349578	PHEX	-1.14	0.000158	0.0661
chr9	137074690	137075459	SMARCA1	0.89	0.00016	0.0662
chrX	134512742	134513290	SH2D1A	-1.12	0.000161	0.0662
chrX	21658238	21658878	RNVU1-18	-1.3	0.000165	0.0676
chrX	30153412	30154449	IL1RAPL1	-0.97	0.000174	0.0705
chrX	21973745	21974769	LINC02575	-1.2	0.000176	0.0705
chr5	29237925	29238410	CXCL5	-1.16	0.000179	0.0711
chr3	94642910	94644213	PUS7L	-0.93	0.000188	0.0739
chr3	187179460	187180843	TFAP2C	0.72	0.000189	0.0742
chr19	12333316	12333675	STAG2	1.43	0.000193	0.0745
chr21	33366850	33367791	ZNF248	0.82	0.000194	0.0745
chr19	58058598	58060155	CYBB	0.78	0.000197	0.0755
chr6	29005299	29005622	MAP7D3	1.44	0.000202	0.0761
chrX	50429704	50430444	MINCR	-1.04	0.000202	0.0761
chrX	37786467	37786874	PHKA2	-1.72	0.000208	0.078
chrX	10589129	10590055	LINC01090	-1.02	0.000218	0.0804
chrX	30871751	30872325	UTP14A	-1.17	0.000221	0.0804
chrX	22109791	22110297	ZNF563	-1.63	0.000222	0.0804
chrX	134503007	134503293	NANS	-1.67	0.000222	0.0804
chrX	18937629	18938008	MIR548B	-1.26	0.000222	0.0804
chrX	28639527	28639969	ALG10B	-1.13	0.00024	0.0857
chr19	58034029	58034686	ZNF491	2.03	0.000245	0.0869
chr19	54892951	54893503	ZNF311	-1.89	0.000251	0.0886
chrX	45789795	45790775	NLRP2	-0.85	0.000252	0.0886
chr1	29164828	29167190	ZNF471	-0.49	0.000259	0.0901
chr20	36676673	36677384	CACNA1I	1.17	0.000264	0.0911

## Sheet: S7_G_KO_H3K27me3_ChIP_seq
Table S7
chromosome	start	end	Gene	KO_Fold_Change_H3K27me3_ChIP_seq	p_value	FDR_adjusted_p_value
chr18	12775469	12780124	MSANTD1	4.22	4.13e-41	2.05e-36
chr21	44348448	44352429	LOC100287387	4.09	1.75e-27	4.35e-23
chr6	150023134	150029339	ACTA1	2.8	2.35e-20	3.88e-16
chr19	13963380	13964817	ALPP	2.86	1.21e-14	1.5e-10
chr6	41101291	41102192	LY6E	3.71	4.89e-12	4.68e-08
chr6	27677777	27682517	RAET1L	2.09	6.25e-12	4.68e-08
chr6	24356340	24358785	KCP	-3.07	6.61e-12	4.68e-08
chr9	33748521	33753865	PRSS3	-2.48	1.27e-11	7.89e-08
chr6	38712486	38717590	PROP1	-3.31	5.48e-11	3.02e-07
chr1	207667221	207671309	DNAH8	-2.93	1.39e-10	6.91e-07
chr6	28615169	28616290	COX6A2	2.73	2.87e-10	1.29e-06
chr19	3268844	3271547	LOC646588	2.37	4.8e-10	1.98e-06
chrX	102140945	102144900	LINC01012	2.68	1.73e-09	6.61e-06
chr1	111202680	111206373	ADORA2B	-2.56	2.48e-09	8.79e-06
chr9	126221010	126224220	LINC01882	-2.59	1.59e-08	5.24e-05
chr10	42864802	42866834	LINC01231	-2.01	3.36e-08	0.000104
chr10	49767676	49770709	PKIB	3.17	6.55e-08	0.000191
chr1	33304779	33308884	TNRC18	1.76	8.43e-08	0.000232
chr7	128913540	128919014	A3GALT2	2.8	9.55e-08	0.000249
chr21	46138984	46140379	CR1L	1.96	1.36e-07	0.000337
chr6	122608477	122612951	DUSP6	-2.36	2.6e-07	0.000614
chr2	117858029	117861324	TRPM2	1.59	4.34e-07	0.000942
chr1	228210788	228213000	TCEAL6	1.71	4.37e-07	0.000942
chr1	155293509	155297291	PKLR	-1.61	6.29e-07	0.0013
chr16	31424849	31429894	DENND2D	2.21	6.57e-07	0.0013
chr6	28616618	28617650	LOC284798	2.29	8.43e-07	0.00161
chr7	25857362	25862198	NKX1-1	-3.16	8.98e-07	0.00165
chr2	232348392	232355497	HHIPL1	1.4	1.53e-06	0.00271
chr2	238842555	238853099	LOC107985939	-2.7	1.64e-06	0.00274
chr4	3232788	3245808	LOC101929116	1.44	1.66e-06	0.00274
chr4	143910875	143913072	SPATA8	-3.4	2.36e-06	0.00377
chr5	177982375	177987600	ABCG5	-2.42	2.59e-06	0.00401
chr17	15914678	15919354	OGDHL	1.49	3.04e-06	0.00456
chr12	89346008	89350002	ROPN1B	2.12	4.38e-06	0.00639
chr3	125956537	125959562	CDR1	1.8	5.39e-06	0.00764
chr20	25147178	25150831	ARAP1	1.46	5.6e-06	0.00772
chr9	3179177	3183695	CELF5	1.36	6.09e-06	0.00816
chr2	43829770	43832806	DCDC2	1.63	7.02e-06	0.00915
chr17	3385545	3387704	OBSCN-AS1	1.67	7.2e-06	0.00915
chr3	49908630	49910581	LOC101927636	1.75	7.59e-06	0.00941
chr8	143020630	143027517	OR1E1	2.28	9.46e-06	0.0114
chr15	96982551	96985674	LINC02623	2.39	1.47e-05	0.0169
chr7	5386526	5390863	MST1R	1.76	1.9e-05	0.0214
chr4	1470321	1473935	ETV4	-2.61	2.03e-05	0.0224
chr3	49911134	49912597	LINC02226	2.1	2.13e-05	0.023
chr11	72753334	72756091	ERCC6L	1.65	3.2e-05	0.0338
chrX	72226009	72227529	PODNL1	-2.66	4.38e-05	0.0444
chr14	99657600	99661182	FTCD-AS1	1.4	5.34e-05	0.053
chr5	8455882	8457641	LOC102723373	-2.49	6.46e-05	0.0627
chr17	43546626	43548441	ZBED9	1.55	6.58e-05	0.0627
chr16	53371834	53373002	TXNIP	2.51	6.9e-05	0.0646
chr12	89350269	89352307	ADCY10P1	1.37	8.28e-05	0.0746

## Sheet: S7_H_56CAG_RNA_seq
Table S7
Ensemble_ID	baseMean	log2FoldChange	pvalue	padj	Gene Name
ENSG00000160932	919.147	-7.86025	1.39316e-116	2.8256e-112	LY6E
ENSG00000160933	1420.77	-1.75177	6.39484e-68	6.48501e-64	DGKK
ENSG00000160934	1218.97	-9.33868	1.04318e-50	7.0526e-47	PUS7L
ENSG00000160935	643.049	-1.85672	3.64946e-47	1.85046e-43	KHDRBS3
ENSG00000160937	973.609	-1.13558	7.72769e-46	2.23904e-42	PLSCR1
ENSG00000160938	4039.41	-1.17278	3.24105e-45	8.21687e-42	MID1
ENSG00000160939	1064.99	-1.08008	4.98229e-39	9.18644e-36	IL13RA1
ENSG00000160940	6861.01	-1.01169	1.73347e-33	2.92986e-30	MID1IP1
ENSG00000160941	89.6785	-3.94099	3.8922e-32	6.07243e-29	C3
ENSG00000160942	123.751	-4.80384	6.09229e-32	8.82599e-29	PXMP4
ENSG00000160946	387.511	-1.17375	1.54255e-28	1.64663e-25	ZNF280B
ENSG00000160947	1423.25	-1.02328	5.35224e-27	5.16924e-24	MOSPD1
ENSG00000160948	546.055	-1.14144	1.33949e-26	1.23489e-23	MAP3K13
ENSG00000160949	5305.3	-1.35114	1.10703e-25	9.35534e-23	TMEM47
ENSG00000160950	170.125	-7.67453	1.15363e-25	9.35919e-23	COL22A1
ENSG00000160952	733.433	-1.02282	4.03485e-25	2.92267e-22	SHROOM4
ENSG00000160953	1599.53	-1.03994	4.72917e-25	3.30748e-22	ZDHHC9
ENSG00000160955	478.756	-1.29587	3.06452e-21	1.82808e-18	DDR2
ENSG00000160956	3886.79	-1.04911	4.7956e-21	2.70179e-18	NDUFB11
ENSG00000160957	180.76	-8.17544	8.70667e-21	4.77267e-18	IRAK4
ENSG00000160958	296.74	-1.38523	9.24073e-21	4.93212e-18	BNC1
ENSG00000160959	90.3266	-6.75773	3.08432e-20	1.45479e-17	GPRC5D-AS1
ENSG00000160961	9800.13	-1.0628	4.19644e-20	1.89138e-17	GPM6B
ENSG00000160962	62.4783	-2.69113	7.26149e-20	3.20169e-17	LINC00664
ENSG00000160963	597.498	-1.29617	1.35525e-19	5.7265e-17	ARHGEF6
ENSG00000160964	752.107	-1.04899	1.66225e-19	6.88036e-17	MTM1
ENSG00000160965	811.52	-1.10231	3.42285e-19	1.33504e-16	ENOX2
ENSG00000160967	147.456	-10.3268	4.0656e-18	1.49924e-15	ZFP41
ENSG00000160973	500.119	-1.56557	2.35208e-15	6.81498e-13	S100A6
ENSG00000160974	108.403	-2.45934	2.49432e-15	7.12532e-13	TCEAL5
ENSG00000160975	19673.7	-1.10284	1.93348e-14	5.15985e-12	SMS
ENSG00000160976	31.974	-4.22688	3.77567e-14	9.8177e-12	CD177
ENSG00000160981	259.125	-1.07417	1.90089e-13	4.38113e-11	ARHGAP31
ENSG00000160982	82.8913	-7.63239	2.94345e-13	6.70775e-11	MIR4458HG
ENSG00000160984	208.764	-1.4123	1.00177e-12	2.09463e-10	ALG10B
ENSG00000160986	1021.47	-1.02369	1.33844e-12	2.71463e-10	ADGRG2
ENSG00000160987	43.482	-3.34643	1.40353e-12	2.81845e-10	NKX3-2
ENSG00000160988	59.3975	-2.12506	1.64358e-12	3.23642e-10	MINCR
ENSG00000160991	120.695	-1.42686	4.53869e-12	8.45056e-10	CR1L
ENSG00000160995	28.1507	-4.72834	4.81895e-11	7.88208e-09	VAV1
ENSG00000161000	25.1703	-7.7787	2.29917e-10	3.47998e-08	TWIST2
ENSG00000161006	125.386	-1.25184	2.68764e-09	3.58623e-07	RTL5
ENSG00000161008	2205.32	-2.02885	6.72246e-09	8.77116e-07	CXCL5
ENSG00000161010	16.6054	-7.17384	1.14319e-08	1.38839e-06	LINC02361
ENSG00000161012	13.9535	-6.92826	1.8186e-08	2.15701e-06	FAM135B
ENSG00000161016	68.1771	-1.37136	2.85938e-08	3.29511e-06	LINC01097
ENSG00000161021	18.077	-2.7429	8.44351e-08	8.96603e-06	NA
ENSG00000161024	93.0383	-1.07202	3.59483e-07	3.52197e-05	ZCCHC12
ENSG00000161025	136.908	-1.15057	4.93448e-07	4.63339e-05	TNFAIP6
ENSG00000161026	10.4375	-6.5111	7.28706e-07	6.59804e-05	ZNF471
ENSG00000161027	41.8139	-7.54369	7.6894e-07	6.9314e-05	THEM6
ENSG00000161028	48.686	-8.7286	8.09246e-07	7.23045e-05	LYNX1
ENSG00000161029	2247.41	-1.0765	1.3344e-06	0.000113715	UTP14A
ENSG00000161032	120.135	-1.1722	1.94929e-06	0.000160063	ADAMTS5
ENSG00000161034	29.65	-2.53099	2.49714e-06	0.000197839	CD70
ENSG00000161036	26.4352	-1.69902	3.38436e-06	0.000259025	RASAL3
ENSG00000161037	67.9201	-1.43296	3.94682e-06	0.000297581	LINC01139
ENSG00000161039	55.5052	-1.05562	5.66052e-06	0.000411494	CCDC68
ENSG00000161040	68.5317	-1.20432	5.82154e-06	0.000420187	LINP1
ENSG00000161041	26.6608	-5.40168	6.43171e-06	0.000458963	NA
ENSG00000161042	42.2244	-1.25829	6.53963e-06	0.000462149	CITED1
ENSG00000161045	30.5541	-8.05638	7.35689e-06	0.000512758	GALNT9
ENSG00000161050	31.3138	-5.16175	1.80084e-05	0.00112383	PAX8-AS1
ENSG00000161051	10.5316	-2.99303	1.92321e-05	0.00118561	POTEC
ENSG00000161053	27.1655	-1.51798	2.04239e-05	0.00124396	PHEX
ENSG00000161055	2435.59	-1.0688	2.39308e-05	0.00140685	KLHL4
ENSG00000161059	21.8264	-1.53632	2.8005e-05	0.00160451	PF4
ENSG00000161060	10.8251	-4.6795	3.05186e-05	0.00172078	KCNK9
ENSG00000161063	47.7576	-1.0996	4.4116e-05	0.00235463	DCC
ENSG00000161070	19.6398	-1.73265	8.18415e-05	0.00386025	RNVU1-18
ENSG00000161074	41.3119	-1.13364	9.94118e-05	0.0045617	IL17C
ENSG00000161077	16.7669	-1.6609	0.000135623	0.00582776	LTB
ENSG00000161082	7.92002	-4.2074	0.000178358	0.0071775	GTF2IP8
ENSG00000161084	9.51337	-2.3808	0.000250746	0.00931434	SMIM10L2B-AS1
ENSG00000161085	21.2077	-1.84903	0.000303601	0.0106533	LINC00654
ENSG00000161091	174.995	-1.34474	0.000392417	0.0128843	CCDC177
ENSG00000161096	27.7586	-1.74731	0.000669913	0.0197488	ANKRD22
ENSG00000161097	10.6555	-2.20638	0.000678018	0.0198435	H19
ENSG00000161100	95.7724	-4.59365	0.000762156	0.0215593	LRRC61
ENSG00000161103	45.1697	-1.06772	0.000928842	0.0251204	TM4SF1
ENSG00000161105	17.3639	-1.44426	0.00100916	0.0267203	FOXI2
ENSG00000161106	10.1926	-1.84604	0.00104225	0.0274176	RANP4
ENSG00000161107	89.6184	-1.88958	0.00111809	0.0289618	CH25H
ENSG00000161109	6.76324	-2.58547	0.00122864	0.0309942	PHACTR3
ENSG00000161112	14.0247	-1.60237	0.00146324	0.0349557	TMSB4XP1
ENSG00000161113	16.5663	-3.40093	0.00153454	0.0362324	POTEE
ENSG00000161115	69.7733	-1.58338	0.00164151	0.0380142	TNFSF9
ENSG00000161117	17.9153	-2.01081	0.0016588	0.0383187	FAR2P4
ENSG00000161120	10.4063	-1.89314	0.00190516	0.0422087	HLA-DQA1
ENSG00000161121	16.4067	-1.34947	0.00193211	0.042641	ISLR2
ENSG00000161122	156.43	-3.3166	0.00200395	0.0436401	ZBED6CL
ENSG00000161123	18.3413	-1.80198	0.00205763	0.0445388	S100Z
ENSG00000161126	19.9644	-1.34969	0.00217104	0.0464974	MIR3142HG
ENSG00000161127	57.7084	-5.51331	0.00222556	0.0472169	DNAJA4
ENSG00000161128	11.8938	-2.08057	0.00225651	0.0476735	CRHBP
ENSG00000161129	13.7626	-1.79395	0.00237147	0.049688	DMP1
ENSG00000100095	12.182	-1.89228	0.00250433	0.0516713	SEZ6L
ENSG00000168843	25.1562	-1.09406	0.00276061	0.0552176	FSTL5
ENSG00000151577	24.0065	-1.08181	0.00301013	0.0582469	DRD3
ENSG00000180777	7.48423	-2.23206	0.00301257	0.0582469	ANKRD30B
ENSG00000279646	15.0322	-1.63532	0.00315725	0.0603537	NA
ENSG00000057657	31.8695	-1.02807	0.00327836	0.0618528	PRDM1
ENSG00000261040	37.4218	-1.02978	0.0040705	0.071048	WFDC21P
ENSG00000152049	7.07468	-2.0883	0.0044052	0.0749549	KCNE4
ENSG00000174080	40.5026	-3.57474	0.00474449	0.0790047	CTSF
ENSG00000187653	30.4134	-1.09685	0.00488489	0.0806802	TMSB4XP8
ENSG00000236830	20.6442	-1.07175	0.00493552	0.081186	CBR3-AS1
ENSG00000171951	202.678	-1.03372	0.00504547	0.0821946	SCG2
ENSG00000144214	14.9653	-1.29942	0.00528359	0.0847642	LYG1
ENSG00000186094	16.0818	-1.69628	0.00571482	0.0892286	AGBL4
ENSG00000013619	10.8521	-1.45489	0.00630309	0.0948362	MAMLD1
ENSG00000129437	7.78015	-1.69878	0.00658098	0.0976577	KLK14

## Sheet: S7_I_56CAG_Proteomics
Table S7
Protein	log2FC	FDR	log_oddsDE
1/sp|Q13642|FHL1_HUMAN	-0.721997	1.18e-15	31.3319
1/sp|O00571|DDX3X_HUMAN	-0.236036	2.99e-15	27.5388
1/sp|Q5T7N2|LITD1_HUMAN	-0.176002	8.11e-14	26.8906
1/sp|P37268|FDFT_HUMAN	-0.273206	2.15e-13	26.3136
1/sp|P09936|UCHL1_HUMAN	-0.270166	4.35e-13	25.8992
1/sp|P50914|RL14_HUMAN	-0.230351	7.42e-13	24.4234
1/sp|P29401|TKT_HUMAN	-0.146112	2.07e-12	23.5446
1/sp|Q9BWD1|THIC_HUMAN	-0.219077	5.1e-12	21.363
1/sp|Q9Y617|SERC_HUMAN	-0.221271	3.12e-11	21.3511
1/sp|P62249|RS16_HUMAN	-0.193226	5.51e-11	21.3203
1/sp|O75794|CD123_HUMAN	-0.328988	7.77e-11	20.465
1/sp|P07355|ANXA2_HUMAN	-0.248353	1.31e-10	19.4991
1/sp|P08670|VIME_HUMAN	-0.315944	2.67e-10	19.1586
1/sp|P62937|PPIA_HUMAN	-0.298306	4.47e-10	18.5727
1/sp|P05386|RLA1_HUMAN	-0.360613	7.61e-10	18.3596
1/sp|P52209|6PGD_HUMAN	-0.234337	1.13e-09	17.3044
1/sp|Q01518|CAP1_HUMAN	-0.22379	2.18e-09	17.0397
1/sp|P09211|GSTP1_HUMAN	-0.158755	3.47e-09	16.7839
1/sp|P14324|FPPS_HUMAN	-0.217298	5.07e-09	16.7404
1/sp|Q9UDR5|AASS_HUMAN	0.18957	6.64e-09	16.079
1/sp|P46781|RS9_HUMAN	-0.177492	9.68e-09	15.5088
1/sp|Q9BVJ6|UT14A_HUMAN	-0.404785	1.5e-08	14.8746
1/sp|P32119|PRDX2_HUMAN	-0.171574	2.47e-08	14.0243
1/sp|P07602|SAP_HUMAN	0.275706	4.72e-08	12.8448
1/sp|Q9BVG4|PBDC1_HUMAN	-0.303592	1.19e-07	12.4977
1/sp|P41250|GARS_HUMAN	-0.227208	2.17e-07	12.3698
1/sp|P08195|4F2_HUMAN	-0.175001	3.23e-07	10.3867
1/sp|P13804|ETFA_HUMAN	-0.387239	1.11e-06	10.0974
1/sp|P30086|PEBP1_HUMAN	-0.30148	2.11e-06	9.37268
1/sp|P38159|RBMX_HUMAN	-0.214057	4.13e-06	9.23329
1/sp|P62191|PRS4_HUMAN	-0.182376	6.36e-06	9.20292
1/sp|P08243|ASNS_HUMAN	-0.233788	8.55e-06	9.17631
1/sp|Q9H3N1|TMX1_HUMAN	-0.220161	1.07e-05	9.03106
1/sp|O75487|GPC4_HUMAN	-0.231975	1.31e-05	9.02843
1/sp|Q5JSH3|WDR44_HUMAN	-0.669451	1.55e-05	8.72586
1/sp|P33316|DUT_HUMAN	-0.302314	1.86e-05	8.40835
1/sp|P41252|SYIC_HUMAN	-0.19622	2.28e-05	8.2919
1/sp|Q9Y237|PIN4_HUMAN	-0.585274	2.75e-05	7.9282
1/sp|Q12905|ILF2_HUMAN	-0.17679	3.41e-05	7.78918
1/sp|P99999|CYC_HUMAN	0.398194	4.16e-05	7.65296
1/sp|O75438|NDUB1_HUMAN	0.441082	4.99e-05	6.96272
1/sp|P06753|TPM3_HUMAN	-0.22466	6.68e-05	6.89985
1/sp|P61978|HNRPK_HUMAN	-0.169084	8.42e-05	6.63423
1/sp|P60981|DEST_HUMAN	-0.244928	0.000106557	6.38342
1/sp|O75874|IDHC_HUMAN	-0.157765	0.00013477	6.15856
1/sp|Q99873|ANM1_HUMAN	-0.193451	0.000169438	6.038
1/sp|P59998|ARPC4_HUMAN	-0.199204	0.000207562	5.79395
1/sp|P04179|SODM_HUMAN	0.246566	0.000255513	5.67013
1/sp|P98175|RBM10_HUMAN	-0.30989	0.000308514	4.5591
1/sp|Q99497|PARK7_HUMAN	-0.369942	0.000473341	4.25806
1/sp|Q8IWZ3|ANKH1_HUMAN	0.271202	0.000690743	4.14803
1/sp|P62424|RL7A_HUMAN	-0.178718	0.000926601	4.12057
1/sp|Q9H4A4|AMPB_HUMAN	0.366548	0.00116175	4.04183
1/sp|O75223|GGCT_HUMAN	-0.26654	0.00140945	3.95937
1/sp|O60264|SMCA5_HUMAN	0.191971	0.0016717	3.93431
1/sp|Q96GA3|LTV1_HUMAN	-0.271133	0.00193308	3.92519
1/sp|P10909|CLUS_HUMAN	0.293788	0.0021893	3.90185
1/sp|P62995|TRA2B_HUMAN	-0.236444	0.00244459	3.84243
1/sp|Q14257|RCN2_HUMAN	-0.278072	0.00270954	3.80019
1/sp|Q92973|TNPO1_HUMAN	-0.18124	0.00297951	3.58993
1/sp|Q9H3G5|CPVL_HUMAN	0.253913	0.00331117	3.48326
1/sp|O00299|CLIC1_HUMAN	-0.153961	0.00367392	3.39836
1/sp|P49773|HINT1_HUMAN	-0.265314	0.00406139	3.23905
1/sp|Q8N3U4|STAG2_HUMAN	-0.354048	0.00451021	3.02421
1/sp|Q9UN81|LORF1_HUMAN	0.250342	0.00506065	2.9206
1/sp|Q8NBT2|SPC24_HUMAN	-0.265159	0.00565914	2.72528
1/sp|Q02878|RL6_HUMAN	-0.203851	0.00637502	2.14749
1/sp|Q07020|RL18_HUMAN	-0.244355	0.00761795	2.14695
1/sp|P48449|LSS_HUMAN	-0.270414	0.00883043	2.08831
1/sp|P31350|RIR2_HUMAN	-0.200993	0.0100824	2.07803
1/sp|P42677|RS27_HUMAN	-0.113589	0.0113161	2.0315
1/sp|Q9UBI6|GBG12_HUMAN	-0.442302	0.0125766	2.00892
1/sp|Q96A26|F162A_HUMAN	0.24516	0.0138348	1.98959
1/sp|P07686|HEXB_HUMAN	0.259725	0.0150874	1.98051
1/sp|P62829|RL23_HUMAN	-0.16716	0.016322	1.88099
1/sp|P53004|BIEA_HUMAN	0.293106	0.0176548	1.73325
1/sp|O43583|DENR_HUMAN	0.336163	0.0191607	1.73232
1/sp|Q92734|TFG_HUMAN	-0.28248	0.020634	1.72582
1/sp|Q8NF37|PCAT1_HUMAN	-0.375449	0.0220839	1.66478
1/sp|P63244|RACK1_HUMAN	-0.207197	0.0235898	1.65983
1/sp|Q07021|C1QBP_HUMAN	-0.161016	0.0250702	1.63285
1/sp|P12532|KCRU_HUMAN	0.274934	0.0265581	1.4486
1/sp|Q16850|CP51A_HUMAN	-0.175536	0.0282991	1.34153
1/sp|Q15907|RB11B_HUMAN	-0.195478	0.0301829	1.28962
1/sp|Q96T88|UHRF1_HUMAN	-0.309315	0.0321176	1.2422
1/sp|Q15392|DHC24_HUMAN	-0.260046	0.0340964	1.16975
1/sp|P13861|KAP2_HUMAN	0.329434	0.0361658	1.01021
1/sp|P35998|PRS7_HUMAN	-0.230694	0.0384968	0.866201
1/sp|Q9NUD5|ZCHC3_HUMAN	0.292938	0.0410723	0.854609
1/sp|Q5T653|RM02_HUMAN	-0.257597	0.0436208	0.715437
1/sp|Q9BVC6|TM109_HUMAN	-0.306672	0.0464127	0.699633
1/sp|O43175|SERA_HUMAN	-0.14795	0.0491844	0.674455
1/sp|Q92882|OSTF1_HUMAN	-0.630457	0.0519566	0.672147
1/sp|P51151|RAB9A_HUMAN	-0.279592	0.054681	0.579207
1/sp|Q8IXM3|RM41_HUMAN	-0.538048	0.057553	0.572615
1/sp|Q15404|RSU1_HUMAN	-0.19254	0.0603856	0.545564
1/sp|P62081|RS7_HUMAN	-0.154689	0.0632236	0.50045
1/sp|O14497|ARI1A_HUMAN	0.288167	0.0661063	0.485963
1/sp|O75368|SH3L1_HUMAN	-0.222296	0.0689675	0.392018
1/sp|P07437|TBB5_HUMAN	-0.158443	0.0719789	0.336966
1/sp|P54136|SYRC_HUMAN	-0.197864	0.0750554	0.328192
1/sp|P23921|RIR1_HUMAN	-0.218485	0.0780964	0.105033
1/sp|O60684|IMA7_HUMAN	-0.321623	0.0815672	-0.016645
1/sp|O43169|CYB5B_HUMAN	-0.201855	0.0852419	-0.0305434
1/sp|Q14160|SCRIB_HUMAN	-0.241916	0.0888832	-0.0317652
1/sp|O00767|ACOD_HUMAN	-0.248123	0.0924649	-0.0554632
1/sp|O75717|WDHD1_HUMAN	0.190919	0.0960361	-0.078757
1/sp|Q9UNH7|SNX6_HUMAN	0.325274	0.0995961	-0.21835

## Sheet: S7_J_56CAG_ATAC_seq
Table S7
chromosome	start	end	Gene	56_22_Fold_Change_ATAC_seq	p_value	FDR_adjusted_p_value
chr8	138913354	138914836	KHDRBS3	-7.63	4.85e-93	9.42e-88
chr8	138935814	138936748	ARHGAP6	-6.06	6.73e-83	6.53e-78
chr8	138582405	138583117	HIST2H2BB	-6.5	2.02e-78	1.31e-73
chr1	143735634	143736563	RLIM	-6.46	2.74e-76	1.33e-71
chr4	9152104	9153594	MSL3	-8.52	8.75e-75	3.4e-70
chr8	135790180	135791255	ADGRG2	-6.47	9.98e-65	3.23e-60
chr8	138964755	138965696	LOC100287387	-5.95	2.09e-63	5.8e-59
chr8	139428378	139429436	VTRNA2-1	-5.13	6.9e-53	1.67e-48
chr8	137122949	137123991	ZIC3	-5.36	1.47e-52	3.16e-48
chr8	139630362	139631613	PHKA2-AS1	-4.42	1.83e-51	3.55e-47
chr8	138081105	138081711	TEX13D	-7.39	1.22e-50	2.15e-46
chr1	143803578	143804487	PTCHD1	-6.09	4.6e-50	7.43e-46
chr8	139264797	139265514	LINC00208	-6.44	6.65e-50	9.93e-46
chr8	135396130	135397126	SMARCA1	-5.19	9.57e-50	1.33e-45
chr8	134456806	134457960	SHROOM4	-5.39	4.31e-49	5.25e-45
chr8	137847079	137847734	INTS6L-AS1	-7.7	4.33e-49	5.25e-45
chr8	133897002	133897963	GPM6B	-6.87	7.28e-48	8.32e-44
chr8	138496494	138497856	KLHL13	-6.26	4.9e-47	5.29e-43
chr8	136274372	136275057	APLN	-5.81	1.36e-45	1.39e-41
chr8	138114083	138114720	FGF13	-5.1	2.05e-45	1.99e-41
chr8	138193630	138194620	LINC02809	-5.26	1.04e-44	9.58e-41
chr8	138698552	138699208	MTM1	-4.66	1.94e-42	1.71e-38
chr8	134925264	134926263	LINC02243	-5.66	2.34e-41	1.97e-37
chrX	147675683	147676361	SLITRK2	-5.54	7.7e-40	6.23e-36
chr2	238864127	238864933	RAI2	-5.98	1.28e-39	9.93e-36
chr8	136925704	136926551	DNAJC13	-5.58	1.48e-39	1.11e-35
chr8	137788881	137789991	TEX13C	-5.29	2.49e-39	1.79e-35
chr8	134905526	134906562	LINC02361	-3.25	5.8e-39	4.02e-35
chrX	147174436	147174954	MAP7D3	-6.11	1.83e-38	1.22e-34
chr8	137967006	137968194	RTL8B	-6.25	1.88e-38	1.22e-34
chr8	135942228	135942925	THEM6	-6.19	3.12e-38	1.95e-34
chr8	137320299	137321195	MMGT1	-4.79	5.18e-38	3.14e-34
chrX	147376257	147377553	EID3	-6.55	1.2e-37	7.03e-34
chr8	143023713	143024600	NHSL2	-6.07	1.54e-37	8.82e-34
chr8	139405307	139406314	TENM1	-4.14	2.47e-36	1.33e-32
chr8	139719992	139720535	OTOS	-5.32	3.92e-36	2.05e-32
chr8	138767557	138768419	FCGR1CP	-3.53	1.11e-35	5.66e-32
chr8	136059548	136060256	HPRT1	-4.5	7.88e-35	3.92e-31
chr8	138345030	138345656	ROPN1B	-5.77	1.14e-34	5.53e-31
chr8	137027110	137027899	GALNT9	-6.04	7.12e-34	3.37e-30
chr8	138700382	138700952	SLC16A2	-3.25	8.37e-34	3.87e-30
chr8	143219873	143220895	LOC729609	-4.34	1.64e-33	7.38e-30
chr8	138876526	138877398	SRPX	-6.11	3.07e-33	1.35e-29
chrX	145817275	145819064	HMX1	-4.95	4.69e-33	2.02e-29
chr7	73399220	73399753	FRMPD4	-3.98	5.01e-33	2.11e-29
chr8	138952892	138953555	ZDHHC9	-5.51	1.12e-32	4.6e-29
chr8	138861118	138861740	RBMX	-5.99	1.57e-32	6.36e-29
chr7	64494878	64495615	GPR101	2.81	1.65e-31	6.39e-28
chrX	147698728	147699620	LINC00892	-3.89	3.08e-31	1.17e-27
chrX	146542798	146543876	RAB33A	-4.9	1.62e-30	5.94e-27
chr6	30465974	30467073	MOSPD1	-3.5	1.92e-30	6.91e-27
chr8	137843238	137843535	LY6L	-4.72	4.62e-30	1.63e-26
chr8	139772690	139773639	FAM90A26	-5.39	6.58e-30	2.28e-26
chr8	139213177	139213854	WWC3	-4.53	2.69e-29	9.16e-26
chr8	139805962	139806926	LY6E	-5.25	5.72e-29	1.91e-25
chr6	17015530	17016605	SLC9A6	-2.86	4.35e-28	1.43e-24
chr8	138686304	138686858	COL22A1	-3.22	4.59e-28	1.49e-24
chr8	139655888	139656643	MID1IP1-AS1	-5.14	5.02e-28	1.6e-24
chr8	137890795	137891440	FAM122C	-4	2.51e-27	7.87e-24
chr8	138855333	138855904	XK	-4.7	4.35e-27	1.34e-23
chr8	138184919	138185378	CR1L	-4.89	8.65e-27	2.58e-23
chr8	137820698	137821230	SMS	-5.93	1.27e-26	3.73e-23
chr8	138737021	138737526	DMD	-5.37	1.35e-26	3.88e-23
chr2	238846475	238848629	WDR44	-4.81	1.36e-26	3.88e-23
chr19	6710438	6711313	LOC101928495	-3.37	1.55e-26	4.35e-23
chr8	138146208	138146724	CD177	-4.77	6.88e-26	1.91e-22
chr2	238895632	238896602	LOC101928437	-3.92	8.49e-26	2.32e-22
chr8	136320650	136321161	EGFL6	-5.32	1.06e-25	2.85e-22
chr8	116949257	116950535	PRRG1	3.35	4.4e-25	1.17e-21
chr4	31996033	31996938	MID1	-3.13	5.32e-25	1.39e-21
chr8	137334527	137335213	ARHGEF6	-3.83	5.8e-25	1.5e-21
chr8	143231535	143231960	RPS26P11	-5.59	1.21e-24	3.05e-21
chr8	143170552	143171498	IL1RAPL1	-3.71	2.09e-24	5.14e-21
chrX	147681464	147682271	ZFP41	-4.53	2.61e-24	6.34e-21
chr8	143017920	143019403	FBRSL1	-4.71	3.14e-24	7.53e-21
chr8	138194895	138195545	ALCAM	-5.61	3.28e-24	7.77e-21
chrX	147307621	147308657	FAM135B	-3.39	3.46e-24	8.09e-21
chr18	35267061	35267760	SNRPN	3.22	3.86e-24	8.92e-21
chr2	238849079	238849848	ACTRT1	-5.42	4.25e-24	9.7e-21
chr1	143720120	143721151	ELF4	-5.95	3.25e-23	7.34e-20
chrX	145881216	145882013	GPR143	-6.1	9.34e-23	1.99e-19
chr8	136301151	136301866	CCDC181	-3.85	1.52e-22	3.17e-19
chrX	147735431	147735777	HDAC4-AS1	-5.21	3.42e-22	6.99e-19
chr2	240112864	240113968	PCDHB5	-2.54	3.66e-22	7.41e-19
chr8	137625675	137626134	RPGR	-4.55	5.26e-22	1.05e-18
chr8	139651087	139651410	C5orf52	-5.13	5.46e-22	1.08e-18
chr8	139037745	139038098	SH3KBP1	-3.99	6.23e-22	1.22e-18
chr8	135664287	135665310	LINC01281	-4.37	6.91e-22	1.34e-18
chr8	135997284	135997935	MIR514A3	-4.23	7.09e-22	1.36e-18
chr8	143246295	143247670	MAP3K15	-4.56	1.02e-21	1.92e-18
chr8	137973982	137974299	EMB	-4.98	1.45e-21	2.69e-18
chr8	135993353	135993732	THOC2	-5.01	1.46e-21	2.69e-18
chrX	147736028	147736461	MIR4458HG	-4.71	4.77e-21	8.64e-18
chr4	138553135	138553706	SLC30A8	-4.28	4.91e-21	8.83e-18
chr12	43758616	43759671	LYNX1	-3.09	5.76e-21	1.02e-17
chr8	138788898	138789523	CD99L2	-3.82	9.6e-21	1.68e-17
chr7	149569353	149570046	TRPM4	2.33	1.02e-20	1.74e-17
chr1	143698061	143698407	ZNF85	-4.67	1.35e-20	2.27e-17
chr8	139702630	139702920	OCRL	-5.23	1.38e-20	2.3e-17
chr20	33719835	33720765	LOC101929122	-1.99	1.61e-20	2.68e-17
chr19	6828725	6829802	FAM47C	-3.1	2.16e-20	3.52e-17
chrX	120857005	120857690	MAGEB16	-3.63	3.41e-20	5.52e-17
chr8	136944130	136944603	KCNK9	-4.15	4.55e-20	7.3e-17
chr8	139142897	139143641	EXTL3-AS1	-5	4.84e-20	7.71e-17
chrX	147649945	147650396	LOC100130238	-4.89	8.19e-20	1.28e-16
chr8	139675773	139676295	PRDX4	-4.28	8.29e-20	1.29e-16
chr19	22797096	22797545	PLAC1	3.97	1.28e-19	1.97e-16
chr8	143026303	143026654	GRIA3	-4.64	1.9e-19	2.9e-16
chr12	12927190	12928003	MGC12916	-2.67	1.96e-19	2.97e-16
chr2	239009401	239009923	CLCN5	-5.36	2.04e-19	3.07e-16
chr19	52464620	52465802	PLSCR1	1.54	3.96e-19	5.87e-16
chr8	138697630	138697905	ZFP3	-4.72	6.15e-19	9.04e-16
chr4	8938960	8940528	DYNLT3	-3.68	6.73e-19	9.83e-16
chrX	147498496	147499371	UBE2E4P	-3.06	6.88e-19	9.96e-16
chr8	135426599	135427591	LOC101927822	-2.58	1.39e-18	1.97e-15
chr8	139248095	139248358	REM1	-5.22	2.18e-18	3.06e-15
chrX	147804003	147804322	EEA1	-3.65	2.35e-18	3.29e-15
chr8	135422093	135422633	LRP5L	-3.97	2.62e-18	3.63e-15
chr8	143175065	143175332	HCCS	-4.78	2.65e-18	3.65e-15
chr8	143029313	143029767	SLURP1	-3.79	2.73e-18	3.73e-15
chr8	135730181	135730487	C3	-4.67	6.72e-18	9.06e-15
chr8	137135913	137136590	BEX4	-5.27	6.92e-18	9.26e-15
chr8	143160467	143161223	SLA2	-3.71	6.99e-18	9.29e-15
chr8	135837444	135837872	PRORSD1P	-4.87	7.16e-18	9.46e-15
chr8	143140461	143141264	TMEM47	-3.36	9.03e-18	1.18e-14
chr19	56507494	56508219	MAP7D2	-5.72	1.5e-17	1.94e-14
chrX	145848371	145848760	MAGEB2	-4.13	2.23e-17	2.87e-14
chr8	137031193	137031587	LOC401478	-4.42	2.53e-17	3.23e-14
chr2	238974568	238975041	ZNF280C	-4.16	4.67e-17	5.92e-14
chr20	59835715	59836377	LOC101929116	-5.79	5.35e-17	6.75e-14
chrX	121349996	121350323	ZNF578	-4.09	7.34e-17	9.19e-14
chr8	135905841	135906300	SLC14A1	-4.71	8.62e-17	1.05e-13
chr8	139658756	139659035	GLRA2	-3.99	1.08e-16	1.31e-13
chr8	136517212	136517573	ATP11C	-4.89	1.41e-16	1.69e-13
chr8	138076963	138077200	XPNPEP2	-4.32	1.43e-16	1.7e-13
chr8	138961533	138961928	LOC644634	-4.13	1.59e-16	1.88e-13
chr8	138478534	138479383	PRR32	-3.31	1.87e-16	2.2e-13
chr12	132188731	132190441	ZFAT-AS1	-4.2	2.54e-16	2.96e-13
chr2	238945781	238946160	TSPY26P	-4.61	3.25e-16	3.78e-13
chr1	143867465	143868404	DGKK	-4.26	3.48e-16	4.02e-13
chr8	138056782	138057080	CCNB3	-4.51	3.5e-16	4.02e-13
chr8	143133542	143133831	ETFA	-4.49	3.61e-16	4.13e-13
chr8	134856516	134856908	LOC101926905	-4.8	4.17e-16	4.73e-13
chr8	137800873	137801392	LINC01203	-4.5	4.45e-16	5.02e-13
chr1	143804553	143805708	SRD5A2	-4.94	4.5e-16	5.05e-13
chr1	207668957	207670299	LOC102723373	-1.98	4.7e-16	5.24e-13
chr8	138189639	138190154	SLC9A7	-4.05	5.26e-16	5.83e-13
chr8	135135383	135136056	MIR4666B	-4.15	5.4e-16	5.95e-13
chrX	12197097	12197516	PARD6G-AS1	-3.53	5.8e-16	6.36e-13
chr8	134969064	134969642	ZNF181	-3.83	5.85e-16	6.38e-13
chr8	138642013	138642472	BCORL1	-4.86	8.67e-16	9.35e-13
chrX	123077594	123078169	CDCA7L	-2.6	1.44e-15	1.55e-12
chr8	135764495	135764779	LY6H	-4.76	1.53e-15	1.63e-12
chrX	147171004	147171440	SLC2A14	-4.01	2.05e-15	2.16e-12
chr8	138951500	138951814	ZFP14	-4.15	2.37e-15	2.48e-12
chr8	138391060	138391491	FAM9C	-4.89	2.45e-15	2.55e-12
chr22	17007154	17007815	MIR504	-3.11	3.15e-15	3.23e-12
chr1	143903854	143906132	WFS1	-5.41	3.95e-15	4.04e-12
chr8	138450661	138451233	SCGB2B2	-4.82	4.63e-15	4.7e-12
chr8	138828721	138829304	PHEX	-3.98	5.34e-15	5.37e-12
chr6	28616052	28616958	AGBL4	1.63	6.14e-15	6.14e-12
chr20	60104828	60105877	SPATA8	-1.55	1.11e-14	1.11e-11
chr19	21856827	21857454	SLC25A14	2.04	1.21e-14	1.2e-11
chr19	20858137	20859397	COPS9	2.26	1.29e-14	1.26e-11
chr8	143278584	143279320	PTPRF	-3.07	1.47e-14	1.43e-11
chr8	135710132	135710612	HLA-E	-3.75	1.77e-14	1.71e-11
chr6	159531926	159532509	RTL5	-2.97	2.08e-14	2e-11
chr8	138810313	138810640	EIF4H	-4.33	2.14e-14	2.05e-11
chrX	146582177	146582626	LINC01204	-4.87	2.53e-14	2.4e-11
chr8	143038635	143039559	LINC00632	-4.45	2.58e-14	2.45e-11
chr19	6801278	6802029	KLHL33	-2.23	2.91e-14	2.73e-11
chr8	143245778	143246256	PRG1	-3.63	3.49e-14	3.26e-11
chr8	134923549	134923864	ZNF736	-4.1	3.94e-14	3.66e-11
chrX	147710388	147710625	MAMLD1	-4.26	4.81e-14	4.45e-11
chr8	139313331	139313699	LAMTOR5-AS1	-4.37	6.06e-14	5.57e-11
chr2	239008725	239009140	LINC00533	-3.73	6.09e-14	5.57e-11
chrX	147894426	147894905	SOX3	-2.83	6.49e-14	5.91e-11
chr6	159279768	159280798	LINC01282	-3.59	7.13e-14	6.46e-11
chrX	136476905	136477415	MIR3168	-2.64	1.04e-13	9.28e-11
chr4	6245165	6246276	CXorf51B	2.61	1.75e-13	1.55e-10
chr8	137344121	137344639	VAV1	-4.42	2e-13	1.77e-10
chrX	145859854	145860112	LINC01285	-4.33	2.79e-13	2.45e-10
chr8	136713974	136714438	STMND1	-3	4.2e-13	3.65e-10
chrX	121407604	121407951	MIR6134	-3.13	5.09e-13	4.41e-10
chr8	137492825	137493156	RPS6KA3	-3.34	6.39e-13	5.5e-10
chrX	146093882	146094267	PHEX-AS1	-4.48	6.4e-13	5.5e-10
chr8	135928830	135929322	LOC105375773	-4.58	6.94e-13	5.93e-10
chr3	116938953	116939567	MX1	-2.63	8.58e-13	7.21e-10
chr2	239830969	239831869	NR1D2	-2.31	1.09e-12	9.1e-10
chr8	137885982	137886567	LOC101928627	-3.37	1.91e-12	1.58e-09
chr8	143219376	143219799	HSPA7	-3.64	2.56e-12	2.09e-09
chr5	141077231	141078374	ZSCAN1	1.09	3.46e-12	2.79e-09
chr19	34556449	34557096	LINC01201	1.55	3.49e-12	2.8e-09
chrX	146523306	146523711	IRAK4	-3.75	3.84e-12	3.07e-09
chrX	145218440	145218850	RNU1-3	-4.64	3.9e-12	3.1e-09
chr8	136943195	136943454	ARHGEF10	-4.15	4.75e-12	3.73e-09
chr19	6693775	6694409	LOC729296	-3.83	4.9e-12	3.84e-09
chrX	147550285	147550561	ZNF876P	-2.99	5.22e-12	4.07e-09
chr2	238985909	238986334	SH2D1A	-4	6.72e-12	5.22e-09
chr8	139453137	139453414	PWWP3A	-4.15	7.56e-12	5.85e-09
chr8	135398323	135398702	PHACTR3	-4.08	9.23e-12	7.08e-09
chrX	22866862	22867172	ZNF117	-3.54	9.68e-12	7.39e-09
chr8	143035677	143036007	LOC101927915	-3.68	1.13e-11	8.64e-09
chr8	143013237	143013451	RPS4X	-3.53	1.16e-11	8.75e-09
chr8	138680357	138680762	LOC150935	-4.03	1.4e-11	1.05e-08
chr8	137623288	137623651	PIN4	-4.22	1.49e-11	1.11e-08
chrX	118299726	118301008	C1GALT1C1L	-1.73	1.5e-11	1.12e-08
chr7	15600316	15600631	ZCCHC12	-3.74	1.74e-11	1.3e-08
chr9	126222325	126223507	CHST7	-2.39	2.33e-11	1.72e-08
chr19	6794982	6795422	ZNF195	-3.37	2.56e-11	1.88e-08
chr8	138071885	138072113	LOC101927845	-4.05	2.57e-11	1.88e-08
chrX	28507497	28508165	PCDHA9	-1.83	2.86e-11	2.08e-08
chr2	239648518	239648987	LINC01435	-3.84	3.4e-11	2.45e-08
chrX	46587872	46588702	RNVU1-18	-1.34	3.53e-11	2.54e-08
chr8	135613194	135613904	KDR	-1.93	3.63e-11	2.6e-08
chr2	89585510	89585891	LINC01545	-2.59	3.83e-11	2.73e-08
chr8	143159329	143160318	LINC02529	-3.27	3.9e-11	2.77e-08
chr2	239601153	239602088	UTP14A	-2.28	3.98e-11	2.82e-08
chr20	60085709	60086140	CCDC68	-3.59	5.2e-11	3.67e-08
chr20	59576224	59576598	STAG2	-3.5	5.91e-11	4.14e-08
chr8	142726458	142728160	NR0B1	-2.23	7.16e-11	5e-08
chr8	136481107	136481453	LOC101929698	-4.33	7.73e-11	5.37e-08
chr1	143728742	143729640	SSTR4	-1.84	9.83e-11	6.76e-08
chrX	21777960	21778868	ZNF354C	-1.22	1.03e-10	7.06e-08
chr20	60365073	60365530	GPIHBP1	-2.41	1.15e-10	7.82e-08
chr10	29438146	29438699	DDX53	1.99	1.29e-10	8.75e-08
chr19	6677853	6678409	MBTPS2	-3.52	1.98e-10	1.32e-07
chr11	8339499	8340036	MIR1277	-2.12	2.03e-10	1.35e-07
chrX	127569992	127570904	MST1R	-1.24	2.08e-10	1.38e-07
chr2	238909278	238909880	MIR4786	-3.5	2.3e-10	1.52e-07
chr11	49207798	49208715	LINC01107	-1.47	2.44e-10	1.6e-07
chrX	129686228	129687234	LSM10	-1.32	3.62e-10	2.33e-07
chr8	133732907	133733366	TLR8-AS1	-1.95	4.83e-10	3.1e-07
chrX	30301595	30302621	RP2	-1.43	4.91e-10	3.13e-07
chr8	139842130	139843183	LYPD4	-1.62	5.68e-10	3.57e-07
chrX	121405006	121405288	ATP6AP2	-3.94	5.71e-10	3.58e-07
chrX	136169133	136169750	CLCN4	-1.13	5.77e-10	3.6e-07
chr19	34577062	34578173	ENOX2	1.51	7.35e-10	4.51e-07
chr8	143227456	143227885	GRHL3	-2.6	7.8e-10	4.76e-07
chr8	137106002	137106395	LINC02429	-4	8.05e-10	4.9e-07
chrX	146224436	146224774	DKK2	-2.96	8.22e-10	4.97e-07
chr8	138628533	138628749	TSPAN7	-3.1	8.48e-10	5.11e-07
chr8	142991353	142992113	ZNF708	-4.69	9.22e-10	5.54e-07
chr8	138781609	138781916	TM9SF4	-2.84	1.19e-09	7.11e-07
chrX	20718230	20719303	RAB9A	-1.07	1.2e-09	7.18e-07
chr7	64651644	64652099	NDUFB11	1.81	1.21e-09	7.23e-07
chr8	138300059	138300529	SMPX	-3.93	1.33e-09	7.87e-07
chr2	239928485	239929453	ZNF148	-1.72	1.51e-09	8.91e-07
chrX	122930795	122931359	PARVG	-2.01	1.52e-09	8.91e-07
chr8	137534166	137534600	LOC101927798	-3.5	1.57e-09	9.2e-07
chr4	244527	244799	FAAH2	1.98	1.63e-09	9.49e-07
chr17	69801900	69802869	HMGB3	-2.09	1.67e-09	9.68e-07
chr14	65593947	65594854	LINC01940	-2.33	2.78e-09	1.59e-06
chrX	28177061	28177846	SPOCK3	-1.21	2.79e-09	1.59e-06
chr8	136300013	136300374	LINC01497	-3.25	2.89e-09	1.64e-06
chr8	134673960	134674668	SHCBP1	-1.55	3.05e-09	1.72e-06
chr4	9123633	9123934	NBEAP1	-2.85	3.41e-09	1.92e-06
chr8	135500129	135500631	CITED1	-1.72	3.74e-09	2.09e-06
chrX	39484206	39485149	LINC02595	-1.93	4.96e-09	2.74e-06
chr3	105353506	105354871	CBLL2	-1.19	5.32e-09	2.92e-06
chr8	143080044	143081554	DCAF12L2	-4.02	6.01e-09	3.29e-06
chr19	53357899	53358718	FAM47A	1.23	6.45e-09	3.5e-06
chrX	118418707	118419723	BLOC1S6	-1.46	6.46e-09	3.5e-06
chr2	239026713	239027190	GCNT2	-3.27	6.52e-09	3.53e-06
chrX	12497728	12498452	SLC52A3	-1.19	6.62e-09	3.57e-06
chrX	13220822	13221436	LOC105373338	-1.45	6.94e-09	3.72e-06
chr22	22348009	22348696	ZNF135	-1.45	8.36e-09	4.39e-06
chr2	107558217	107558717	XKR4	1.67	9.81e-09	5.09e-06
chrX	128781329	128782321	TAB3-AS1	-1.25	1.07e-08	5.48e-06
chr6	159539479	159540045	BMP15	-2.23	1.22e-08	6.17e-06
chr6	159527444	159527844	ETDB	-2.41	1.25e-08	6.33e-06
chrX	144896411	144896696	LINC01186	-3.05	1.4e-08	7.05e-06
chr4	133390215	133390557	RGN	-2.62	1.41e-08	7.09e-06
chrX	10555837	10556392	SHB	-1.71	1.66e-08	8.21e-06
chr8	135276488	135276757	HYPM	-3.95	1.76e-08	8.67e-06
chrX	140712523	140713617	BIRC3	-0.94	1.78e-08	8.7e-06
chr2	89938829	89939277	PXMP4	-3.02	1.82e-08	8.91e-06
chrX	36999775	37000712	DIPK2B	-1.21	1.88e-08	9.17e-06
chr8	133816326	133817300	RNU1-2	-1.43	2.04e-08	9.94e-06
chr19	6556591	6556855	C8orf31	-3.76	2.21e-08	1.07e-05
chr19	23051940	23052180	KCNV1	2.14	2.36e-08	1.14e-05
chr22	17009726	17010042	LINC01665	-1.77	2.4e-08	1.15e-05
chr8	137862748	137862972	TLR8	-3.8	2.42e-08	1.16e-05
chrX	46649110	46650146	EPB41	-1	3.01e-08	1.44e-05
chr7	109578780	109579286	FOLH1	1.63	3.14e-08	1.5e-05
chrX	13756894	13757209	TTC6	-1.98	3.41e-08	1.62e-05
chr8	135320435	135320700	ZP4	-4.19	3.53e-08	1.67e-05
chrX	22951853	22952557	GACAT3	-1.57	4.25e-08	1.99e-05
chrX	139924101	139924703	PPM1K	-1.55	4.68e-08	2.18e-05
chr11	62112326	62112789	LOC389895	1.61	4.91e-08	2.28e-05
chrX	134734114	134735353	WARS2-AS1	-1.19	5.01e-08	2.32e-05
chr7	21448905	21449387	LINC00028	1.33	5.24e-08	2.42e-05
chrX	129600963	129601405	MIR625	-1.15	5.52e-08	2.53e-05
chr2	240149997	240150808	ZBED9	-1.63	6.26e-08	2.85e-05
chrX	118525905	118526697	LINC02506	-1.38	6.38e-08	2.89e-05
chrX	121479480	121479706	EQTN	-2.63	6.79e-08	3.06e-05
chr5	69332569	69333049	PCDH18	1.4	6.87e-08	3.09e-05
chrX	124736667	124738289	LINC00664	-0.87	7.55e-08	3.39e-05
chr8	133735461	133735844	CDC42EP3	-1.66	9.18e-08	4.06e-05
chrX	30230434	30230805	HRH4	-1.68	9.21e-08	4.06e-05
chr5	176687689	176688510	FMR1-AS1	-2.44	9.75e-08	4.26e-05
chrX	19862555	19863778	CATSPERE	-0.9	1.18e-07	5.08e-05
chr7	64959145	64959826	CNKSR2	1.2	1.22e-07	5.24e-05
chrX	128674768	128675088	CXorf66	-2.04	1.24e-07	5.33e-05
chrX	127128339	127129107	HORMAD2-AS1	-1.39	1.25e-07	5.36e-05
chr8	135538985	135539504	ZNF528	-1.75	1.27e-07	5.43e-05
chr19	6551530	6552407	JADE3	-2.08	1.43e-07	6.03e-05
chrX	137743281	137743756	HIST1H4L	-1.3	1.47e-07	6.16e-05
chrX	125646111	125646645	TNFSF9	-1.48	1.63e-07	6.78e-05
chr19	15463916	15464653	AIRN	-1.81	1.73e-07	7.19e-05
chrX	31627378	31627876	MNS1	-1.72	1.75e-07	7.27e-05
chr2	240156640	240157292	SYTL5	-1.82	1.85e-07	7.59e-05
chrX	137062972	137063728	SPATA17	-1.41	1.86e-07	7.62e-05
chr5	141349879	141350504	SASH3	0.87	1.98e-07	8.04e-05
chrX	124230406	124231133	TAB3	-1.11	1.99e-07	8.07e-05
chrX	22652360	22653380	MRPL11	-1.08	2.1e-07	8.51e-05
chrX	46882297	46882965	CRYGD	-1.22	2.24e-07	9.01e-05
chr12	132286243	132286696	ASB9	-4.39	2.25e-07	9.01e-05
chrX	136635497	136637045	CD40LG	-1.14	2.26e-07	9.04e-05
chr6	79404169	79405016	LINC01724	-1.6	2.41e-07	9.55e-05
chr2	239731480	239731793	PCLO	-2.02	2.52e-07	9.97e-05
chrX	129227093	129227601	NMBR	-1.74	2.63e-07	0.000104
chrX	20361602	20362159	SMIM10	-1.28	2.67e-07	0.000105
chr2	239877361	239877694	FHL1	-1.93	2.99e-07	0.000116
chrX	22882604	22883053	ZFP30	-1.42	3.34e-07	0.000129
chrX	135399329	135400048	TOMM40	-1.46	3.45e-07	0.000133
chrX	13645734	13646586	BMS1P20	-1.2	3.49e-07	0.000134
chr8	135572756	135573286	PCDHB18P	-1.73	3.83e-07	0.000146
chr5	141250523	141251289	LOC102723345	1.83	3.96e-07	0.00015
chr8	135567650	135568194	CFAP47	-1.38	4.07e-07	0.000154
chr1	191432627	191433403	GLUD2	-1.9	4.23e-07	0.00016
chr19	58029056	58029280	MIR4264	2.2	4.42e-07	0.000166
chr13	52195258	52195851	TCEANC	1.26	4.43e-07	0.000167
chr19	34711870	34713003	ZNF137P	1.1	4.73e-07	0.000177
chr20	47522304	47523144	MYRIP	1.02	5.11e-07	0.00019
chrX	12570581	12570882	LINC02055	-2.3	5.18e-07	0.000192
chr20	60271485	60272211	LCAL1	-1.71	5.25e-07	0.000194
chr9	70625122	70625408	ADAM20	1.52	5.53e-07	0.000204
chrX	134739369	134739612	PCDHB15	-1.78	5.73e-07	0.00021
chrX	10444236	10445246	CLDN1	-1.18	5.82e-07	0.000213
chrX	21479575	21480355	OPRD1	-1.01	6.14e-07	0.000224
chr4	77226950	77227550	LOC101928618	-2.11	6.46e-07	0.000235
chrX	129738714	129739386	NCOA3	-1.23	6.73e-07	0.000244
chr8	136171338	136171583	SYCP1	-2.36	7.02e-07	0.000254
chrX	10011108	10012306	LOC101929574	-0.95	7.13e-07	0.000257
chrX	122881644	122882048	PNLIPRP1	-1.63	7.13e-07	0.000257
chr5	141208541	141209262	ZFAT	1.54	7.18e-07	0.000258
chr2	239407832	239408277	HIST1H2APS1	-1.87	7.28e-07	0.000261
chr7	128915599	128915863	LINC01859	1.72	7.45e-07	0.000266
chrX	129781091	129781960	CYP11B1	-1.43	7.57e-07	0.000269
chr4	187505041	187505756	ZNF439	-3.14	7.62e-07	0.000271
chr1	28775020	28775864	LINC02408	1.16	7.72e-07	0.000274
chr5	141234025	141234881	PDHA1	2.47	8.44e-07	0.000295
chr1	146409410	146410465	GPR119	1.19	8.54e-07	0.000298
chr2	172535004	172535631	NCR2	-2.09	8.78e-07	0.000306
chrX	10743812	10744407	LOC101927421	-1.11	9.35e-07	0.000323
chr20	36676606	36677806	TSPAN17	-2.17	9.36e-07	0.000323
chr20	29306806	29307312	DOCK11	1.5	9.47e-07	0.000326
chrX	50712579	50713568	DUSP4	-1.13	9.56e-07	0.000329
chrX	50605939	50607091	MCF2	-1.05	9.69e-07	0.000333
chr7	64997659	64998701	XIAP	0.97	9.81e-07	0.000335
chrX	19747295	19747926	OAS2	-1.02	1.01e-06	0.000342
chrX	72054822	72055417	ZNF525	-1.07	1.01e-06	0.000342
chr2	239506125	239506431	PDZD2	-1.81	1.08e-06	0.000364
chrX	138709953	138710718	UBE2J2	-0.98	1.1e-06	0.00037
chr1	36400782	36401788	MIR3672	-1.54	1.1e-06	0.00037
chr18	54958628	54959656	GPR35	-0.96	1.12e-06	0.000374
chrX	134542389	134542865	PLEKHA1	-1.04	1.13e-06	0.000376
chrX	137209650	137209996	GPRC5D-AS1	-1.6	1.13e-06	0.000376
chrX	11704770	11705105	MIR221	-1.64	1.15e-06	0.000382
chrX	15127093	15127329	PXDNL	-2.51	1.15e-06	0.000382
chrX	130091935	130092765	FAM72C	-1.17	1.23e-06	0.000404
chr7	64313689	64314508	LOC101928416	1.44	1.26e-06	0.000414
chr4	166736987	166737956	TWIST2	1.43	1.3e-06	0.000426
chr19	11847622	11848033	TMSB4X	2.02	1.31e-06	0.000428
chrX	130304853	130305591	PNMA6F	-1.2	1.32e-06	0.000429
chr2	240251112	240251475	LRP6	-2.31	1.33e-06	0.000433
chrX	40504638	40505630	STRBP	-0.9	1.34e-06	0.000436
chrX	129622524	129623422	P2RX7	-1.04	1.37e-06	0.000442
chr18	43061720	43062158	TMEM161A	-2.24	1.4e-06	0.000451
chrX	39167146	39167559	OTC	-1.25	1.4e-06	0.000452
chrX	118178348	118179694	MIR450B	-1.08	1.43e-06	0.000458
chr19	52584752	52585602	SYT11	1.4	1.46e-06	0.000466
chrX	46711631	46711897	TRIM43B	-1.43	1.6e-06	0.000506
chr19	34639499	34639984	WAC-AS1	1.29	1.64e-06	0.000519
chrX	140659180	140659908	METTL15	-1.34	1.65e-06	0.000521
chr8	133724960	133725657	F11-AS1	-1.83	1.67e-06	0.000524
chrX	35562089	35563032	ELAVL4	-0.99	1.74e-06	0.000545
chrX	137651651	137652516	GK	-1.09	1.75e-06	0.000546
chrX	139720010	139720721	ZNF878	-0.86	1.75e-06	0.000546
chrX	122880859	122881535	LOC100289333	-1.13	1.76e-06	0.000549
chrX	123283370	123283908	FPR3	-1.27	1.81e-06	0.00056
chrX	35919422	35920275	PTPN4	-1.09	1.82e-06	0.000564
chrX	29308713	29309848	LINC00629	-0.89	1.86e-06	0.000571
chr1	143867082	143867412	GOLGA6L7	-3.18	1.86e-06	0.000572
chrX	139936378	139936609	PDRG1	-1.12	1.88e-06	0.000575
chrX	20373933	20374689	DCAF8L1	-1.36	1.98e-06	0.000603
chr12	96130376	96130742	ZBTB8B	-1.57	1.99e-06	0.000603
chrX	13293649	13294062	KANSL1	-1.47	2.21e-06	0.000661
chrX	31552447	31553455	LOC100996724	-1.08	2.25e-06	0.000671
chrX	21904968	21905833	LINC01680	-0.98	2.28e-06	0.000679
chrX	125005707	125006587	CHM	-1.27	2.33e-06	0.000691
chrX	13747707	13748170	PCDHA1	-1.37	2.46e-06	0.000722
chr4	133058680	133059179	ZNF680	-1.37	2.5e-06	0.000731
chr8	135212977	135213661	ANO2	-3.85	2.52e-06	0.000737
chrX	137747275	137747805	PRELID2	-0.87	2.61e-06	0.000756
chr8	143281395	143281996	ZNF560	-1.02	2.63e-06	0.000762
chr6	159540214	159540744	ZNF107	-1.26	2.68e-06	0.000772
chrX	129960897	129962027	ACSM1	-1.19	2.69e-06	0.000774
chrX	129696479	129697638	GPX3	-0.86	2.72e-06	0.000779
chrX	50432688	50433362	LY6D	-0.9	2.73e-06	0.000781
chrX	145319829	145320271	CDC42P3	-2.63	2.76e-06	0.000788
chrX	13672776	13673346	MTLN	-1.16	2.79e-06	0.000794
chrX	129603896	129604286	KRBOX4	-1.04	2.81e-06	0.000801
chrX	45742844	45743655	HNRNPKP3	-1.05	2.87e-06	0.000814
chrX	123981948	123982486	PTCH2	-1.3	3.18e-06	0.000895
chr8	135519119	135519591	CT55	-1.21	3.18e-06	0.000895
chr6	146466116	146466527	MIR887	1.6	3.25e-06	0.00091
chr4	88276944	88277854	PCDHGB5	1.35	3.42e-06	0.000953
chr5	141272743	141273587	MIR4433B	1.51	3.43e-06	0.000953
chrX	123184104	123185341	PEG13	-1.33	3.46e-06	0.00096
chrX	127673235	127673776	FAM47B	-1.78	3.47e-06	0.000962
chr19	37583392	37583698	MAGEB1	1.36	3.58e-06	0.000987
chrX	39149632	39150224	WNT7B	-0.99	3.64e-06	0.001
chrX	19863865	19864105	MIR4440	-1.48	3.67e-06	0.00101
chrX	129677861	129678623	LINC02261	-1.62	3.72e-06	0.00102
chr20	790788	791743	EPM2A	1.23	3.8e-06	0.00104
chr8	46956985	46957461	LDAH	1.32	4.13e-06	0.00112
chrX	50496827	50497506	XKR3	-1.13	4.17e-06	0.00113
chrX	123923930	123924697	LOC102724156	-0.88	4.17e-06	0.00113
chr2	240033185	240033679	TEX101	-1.66	4.5e-06	0.00121
chr8	142776788	142778057	RASAL3	-4.44	4.51e-06	0.00121
chr7	64657188	64657695	YWHAEP1	1.2	4.56e-06	0.00122
chr12	132430189	132430718	MINCR	-3.42	4.57e-06	0.00122
chr2	240091423	240091838	ACVR1B	-1.79	4.61e-06	0.00123
chrX	136754674	136755145	MIR503	-1.35	4.63e-06	0.00123
chrX	46796430	46796931	LOC105369140	-0.94	4.69e-06	0.00124
chrX	31631283	31631742	ADCY2	-1.33	4.71e-06	0.00125
chr6	159217147	159218113	CDR1	-0.87	5.04e-06	0.00133
chrX	136577406	136577954	NFKB1	-0.98	5.37e-06	0.00141
chrX	20056516	20057139	FAM157B	-1.19	5.42e-06	0.00142
chrX	134945374	134947167	CHSY3	-0.9	5.5e-06	0.00143
chr2	37535768	37536665	MIR646	0.75	5.57e-06	0.00145
chrX	122928982	122929434	PRR20A	-1.32	5.67e-06	0.00147
chrX	150574661	150575632	ZNF471	-1.02	5.74e-06	0.00148
chr4	36915	37415	GPC4	1.27	5.8e-06	0.0015
chrX	134545351	134545843	ZNF788P	-1.21	5.82e-06	0.0015
chrX	50594562	50595425	PCDHB12	-0.83	6e-06	0.00154
chr1	143884195	143885745	ARHGEF3	-1.48	6.07e-06	0.00156
chrX	13802745	13803533	VAT1L	-0.88	6.11e-06	0.00157
chr4	67445786	67446357	ZNF91	1.28	6.29e-06	0.00161
chr1	4425870	4426262	NAMPT	2.47	6.67e-06	0.0017
chr5	141370010	141370706	LOC100506790	1.45	6.81e-06	0.00173
chrX	129984451	129984752	SNAR-C5	-1.25	6.86e-06	0.00174
chrX	10527473	10527989	LOC440040	-1.29	6.93e-06	0.00176
chrX	135194572	135195090	LINC00173	-1.18	7.22e-06	0.00183
chrX	72068328	72069509	LOC339975	-1.07	7.53e-06	0.00189
chrX	103220429	103221630	EDIL3	1.21	7.91e-06	0.00198
chrX	137432172	137432437	MID1IP1	-0.96	8.1e-06	0.00202
chrX	130713062	130713611	MIR1297	-1.22	8.11e-06	0.00202
chr19	12628842	12629212	RTL4	1.42	8.13e-06	0.00203
chrX	72060547	72061128	MMEL1	-0.99	8.36e-06	0.00207
chr12	132422090	132422743	SOD2	-3.04	8.42e-06	0.00208
chrX	137779660	137780888	YTHDC1	-1.06	8.63e-06	0.00211
chrX	123182954	123183986	MIR1302-7	-1.07	8.76e-06	0.00214
chrX	137590565	137591322	ZNF90	-1.12	8.93e-06	0.00218
chrX	50615316	50615886	ROR1-AS1	-1.2	9.29e-06	0.00225
chrX	12115240	12115924	DENND10P1	-0.95	9.4e-06	0.00227
chrX	36289784	36290689	ZSCAN30	-1.32	9.74e-06	0.00233
chr1	227606344	227606696	ALG10B	1.43	1.03e-05	0.00245
chrX	134520804	134521438	PCDHGB3	-0.85	1.04e-05	0.00246
chrX	38905598	38906057	XDH	-1.25	1.04e-05	0.00247
chrX	34560111	34560815	MIR6086	-0.76	1.06e-05	0.00251
chr7	64630477	64630948	ZNF767P	1.18	1.08e-05	0.00253
chr19	58033598	58034658	MAGEB3	3.23	1.08e-05	0.00253
chr9	96748040	96748581	ADAMTS17	1.42	1.09e-05	0.00255
chrX	11166034	11166677	ZNF83	-1.09	1.13e-05	0.00263
chrX	139751099	139751582	MANBA	-1.04	1.14e-05	0.00266
chrX	140434427	140434664	CT47B1	-1.46	1.17e-05	0.00271
chr19	34555486	34555808	TNFSF14	1.1	1.19e-05	0.00275
chr2	187700620	187700943	MIR1825	-1.64	1.19e-05	0.00275
chrX	47128880	47129857	LINC01591	-0.76	1.25e-05	0.00287
chrX	17859655	17859953	LOC389602	-1.25	1.26e-05	0.00289
chrX	129136846	129137180	ZNF577	-1.43	1.32e-05	0.00302
chrX	10659962	10660648	SH3BGR	-0.84	1.36e-05	0.00309
chrX	11787543	11788124	LOC101928087	-0.89	1.36e-05	0.0031
chr14	31286542	31287195	NKAIN2	-1.33	1.37e-05	0.0031
chr19	21569105	21569530	GON4L	1.32	1.38e-05	0.00312
chr7	109579805	109580185	CDK5R1	1.24	1.44e-05	0.00324
chr16	34581996	34582453	OFD1	1.17	1.44e-05	0.00324
chrX	29478326	29479240	F9	-0.76	1.46e-05	0.00327
chrX	118816671	118817085	TAS2R40	-1.34	1.46e-05	0.00328
chr12	132436938	132438311	MIR3918	-3.3	1.47e-05	0.00328
chrX	137742892	137743187	CYBB	-1.01	1.54e-05	0.00342
chrX	30215298	30215548	ZNF280B	-1.17	1.58e-05	0.0035
chr19	6802420	6802769	MIR532	-1.82	1.59e-05	0.0035
chrX	140034954	140035484	ZNF544	-1.16	1.6e-05	0.00353
chrX	135066262	135066691	PGM5P4-AS1	-1.05	1.61e-05	0.00353
chrX	46648722	46648989	STK17B	-1.03	1.64e-05	0.00359
chr5	140742711	140743091	LINC01987	1.78	1.65e-05	0.0036
chrX	28571458	28572375	AMZ2P1	-1.15	1.65e-05	0.0036
chrX	37788966	37789214	IQGAP2	-1.71	1.67e-05	0.00364
chr9	135649557	135649991	CDCA7	1.32	1.68e-05	0.00365
chrX	10591469	10592111	HCK	-1.19	1.69e-05	0.00365
chr19	58054893	58055841	CCM2L	2.03	1.71e-05	0.00369
chrX	118475983	118476403	SYCP2	-1.42	1.72e-05	0.00372
chrX	127385553	127385754	GAB4	-1.86	1.74e-05	0.00374
chrX	38219782	38221352	AIFM1	-1.09	1.75e-05	0.00375
chrX	14359525	14360209	VGLL1	-1	1.75e-05	0.00376
chr1	28983429	28984347	MIR11181	-1.5	1.78e-05	0.00381
chr19	11995217	11995569	SLC13A1	1.1	1.81e-05	0.00385
chr1	44884278	44885034	OR52B4	1.08	1.82e-05	0.00387
chr14	29648980	29649450	MIR8052	1.18	1.82e-05	0.00388
chrX	144335421	144335788	MIR12115	-3.06	1.84e-05	0.0039
chrX	129979141	129979642	CEACAM5	-1.07	1.86e-05	0.00395
chr12	127081725	127082060	LOC102724874	1.27	1.88e-05	0.00397
chrX	19630619	19631874	RGS6	-0.9	1.91e-05	0.00402
chr8	86277027	86277383	LINC01873	1.19	1.91e-05	0.00403
chrX	30712765	30713503	LOC105370829	-0.97	1.95e-05	0.0041
chrX	101619371	101619680	HECTD1	-1.01	1.96e-05	0.00412
chrX	46978308	46978958	ADARB1	-0.78	1.99e-05	0.00417
chrX	130191982	130192928	IL13RA1	-0.89	1.99e-05	0.00417
chr15	54583623	54584276	ADCY9	-1	2.04e-05	0.00425
chr22	16851374	16851944	DTNBP1	-1.63	2.07e-05	0.00431
chrX	139105927	139106561	CHMP2B	-1.16	2.1e-05	0.00435
chrX	150759847	150760438	TDRD15	-1.44	2.13e-05	0.00438
chrX	33808359	33809265	ADGRG4	-1.07	2.13e-05	0.00438
chrX	50874728	50875244	KLHL34	-1.03	2.14e-05	0.0044
chr19	23038179	23038799	MIR1587	1.11	2.14e-05	0.0044
chr15	56464742	56465618	ZNF807	0.73	2.16e-05	0.00442
chrX	123615780	123616113	PHKA2	-1.55	2.23e-05	0.00454
chrX	128518325	128518878	PCDHB4	-0.87	2.25e-05	0.00458
chr8	88422636	88422943	LDLRAD1	-1.37	2.39e-05	0.00481
chrX	39133860	39135109	XAGE2	-1.07	2.43e-05	0.00488
chrX	125781843	125782859	DMRT2	-0.97	2.48e-05	0.00497
chr14	36154559	36154774	SPACA6	-2.02	2.51e-05	0.005
chrX	134909086	134909593	LOC101928510	-0.99	2.53e-05	0.00505
chrX	10189337	10190205	ANKRD20A5P	-0.97	2.58e-05	0.00512
chr2	21257970	21258618	KATNBL1	-0.99	2.59e-05	0.00514
chr5	7412727	7413458	DLD	-1.26	2.72e-05	0.00535
chr8	110257499	110258422	LANCL3	-1.48	2.77e-05	0.00543
chrX	72045149	72046529	KIRREL1	-0.68	2.81e-05	0.00547
chr11	2653130	2653562	MIR505	1.28	2.89e-05	0.0056
chr2	238771274	238771956	SYT17	-4.84	2.95e-05	0.00571
chr8	135528703	135528980	MIR4438	-1.78	3.04e-05	0.00585
chrX	31199557	31200354	LOC339539	-1.04	3.08e-05	0.00591
chr19	28888267	28888601	DCAF12L1	1.31	3.09e-05	0.00591
chrX	138286971	138288032	ZNF43	-0.89	3.12e-05	0.00596
chrX	100649563	100650101	LOC392452	-0.99	3.16e-05	0.00603
chrX	30857894	30858836	PDK1	-0.99	3.18e-05	0.00606
chrX	136908995	136910548	PCDHGB1	-0.82	3.25e-05	0.00615
chr10	116599942	116600780	ZNF174	-1.12	3.26e-05	0.00615
chrX	23317888	23318794	MIR23C	-0.8	3.3e-05	0.00622
chrX	13965343	13965881	MIR610	-1.05	3.38e-05	0.00632
chrX	140095530	140095813	RBM10	-1.23	3.39e-05	0.00632
chrX	50081426	50081980	MOSPD2	-1.06	3.39e-05	0.00632
chrX	20947090	20947880	ZNF12	-1.02	3.5e-05	0.00649
chrX	137563881	137564675	PM20D2	-0.93	3.52e-05	0.00653
chrX	12581599	12581965	LINC02154	-1.27	3.54e-05	0.00655
chr6	143948128	143948721	LINC00901	0.75	3.55e-05	0.00657
chrX	28847209	28847840	LINC02388	-0.89	3.67e-05	0.00677
chrX	118616419	118616901	MIR4307	-1.64	3.71e-05	0.00681
chrX	11974026	11974369	CECR7	-1.66	3.72e-05	0.00682
chr3	49910233	49911248	MIR1261	0.99	3.81e-05	0.00696
chrX	130682446	130683399	LOC101927358	-1.19	3.82e-05	0.00697
chr6	25732173	25733010	HYDIN2	1.1	3.88e-05	0.00705
chrX	32030875	32031499	MCC	-1.05	3.88e-05	0.00705
chrX	138348737	138349775	TAFA1	-0.91	3.91e-05	0.00708
chrX	19588993	19589391	RNU6-1	-1.46	3.96e-05	0.00716
chrX	123777353	123778294	PRPS2	-0.72	3.98e-05	0.00718
chrX	71917418	71918275	TBL1X	-0.95	3.98e-05	0.00718
chrX	121140610	121140853	FBXO33	-3.42	3.98e-05	0.00718
chr6	159582734	159583070	FTH1P18	-1.57	4.02e-05	0.00721
chrX	125394286	125395352	CCNG2	-0.8	4.12e-05	0.00736
chr5	145405509	145406275	MIR922	-1.41	4.21e-05	0.0075
chrX	118212245	118212714	MIR4675	-1.42	4.24e-05	0.00754
chrX	137684517	137685367	ZNF16	-0.79	4.26e-05	0.00757
chr4	234044	234713	NKX2-5	1.27	4.27e-05	0.00758
chrX	36575513	36576215	PSMB1	-0.86	4.3e-05	0.00762
chr6	124131416	124132094	ZNF670	-1.13	4.31e-05	0.00764
chrX	19800693	19801478	MRPS31P5	-1.03	4.48e-05	0.00787
chr8	135581016	135581271	PLAGL1	-1.41	4.48e-05	0.00787
chr6	98848037	98848587	LOC101928254	1.74	4.48e-05	0.00787
chr20	60263025	60263444	LOC101927476	-1.36	4.5e-05	0.00788
chrX	139642282	139643103	SGPP2	-0.87	4.54e-05	0.00795
chrX	130836526	130836739	MTMR1	-1.73	4.55e-05	0.00796
chr2	98494744	98495102	CXorf21	1.37	4.56e-05	0.00797
chrX	31580111	31581345	UBE2NL	-0.93	4.64e-05	0.00809
chr18	8900434	8900974	ITGBL1	-2.22	4.65e-05	0.00809
chrX	23092863	23093162	LINC02501	-1.35	4.66e-05	0.00811
chr7	112497591	112497821	PTCHD4	1.21	4.71e-05	0.00814
chrX	20664644	20665147	SORBS2	-0.9	4.9e-05	0.0084
chrX	136694253	136695119	MIR548BB	-0.94	5.06e-05	0.00864
chrX	9444361	9444963	SHH	-1.03	5.2e-05	0.00885
chr7	21971702	21972830	SHLD1	-1.19	5.37e-05	0.00913
chrX	136250459	136252163	LOC101927237	-0.77	5.48e-05	0.00928
chrX	21835316	21835690	LINC00499	-1.06	5.51e-05	0.00932
chr9	74132966	74133576	RBM19	-1	5.68e-05	0.00956
chrX	134905154	134905542	HSFY1P1	-1.31	5.68e-05	0.00956
chr9	7756120	7756460	LOC284930	-1.49	5.71e-05	0.00959
chr1	244461126	244462012	ANKRD7	-1.01	5.86e-05	0.00978
chr3	63061364	63061826	SH2D4A	0.94	5.87e-05	0.00979
chrX	136310467	136311115	CAPN13	-1.05	5.87e-05	0.00979
chrX	19135062	19135574	LINC01065	-1.34	5.93e-05	0.00987
chrX	12814455	12814779	C6orf118	-1.21	6.08e-05	0.0101
chrX	137993287	137993611	LINC01535	-1.52	6.15e-05	0.0102
chr6	10638450	10638942	ZHX2	0.81	6.17e-05	0.0102
chr9	27369326	27370230	ZNF799	-0.85	6.26e-05	0.0103
chrX	123391821	123392682	MIR4311	-0.97	6.28e-05	0.0104
chrX	150573867	150574550	MIR548AX	-1.16	6.4e-05	0.0105
chrX	31934983	31935463	GRM7-AS3	-1.23	6.48e-05	0.0106
chrX	45770157	45770582	SAGE1	-1.07	6.58e-05	0.0108
chrX	11100222	11101428	FTHL17	-0.79	6.68e-05	0.0109
chrX	137557929	137558721	XKR7	-1.11	6.88e-05	0.0112
chrX	139495281	139495862	CCDC162P	-0.91	6.88e-05	0.0112
chrX	102138141	102138385	SRSF3	1.2	6.94e-05	0.0113
chrX	19513479	19514384	SVIL-AS1	-0.85	6.97e-05	0.0113
chrX	35444785	35445847	KCP	-0.87	7e-05	0.0114
chrX	123322214	123322907	LINC00375	-1.03	7.1e-05	0.0115
chrX	123914194	123914676	POU3F2	-1.14	7.21e-05	0.0116
chr4	171751169	171751560	LOC105377480	-1.48	7.36e-05	0.0118
chr19	20102945	20103650	MIR3660	0.97	7.36e-05	0.0118
chrX	10619854	10620838	MIR934	-0.89	7.37e-05	0.0118
chrX	36859251	36859625	TMEM233	-1.31	7.47e-05	0.0119
chrX	136491883	136492377	MIR4790	-0.9	7.49e-05	0.012
chrX	129564894	129565592	LOC101927272	-0.8	7.52e-05	0.012
chrX	34557680	34558310	LMNB2	-0.71	7.55e-05	0.012
chr3	187852718	187853076	CCN4	1.18	7.57e-05	0.012
chrX	30971687	30972556	ZNF443	-0.79	7.58e-05	0.0121
chr19	6535998	6536482	LOC102723427	-1.24	7.61e-05	0.0121
chr2	30755980	30756544	GEMIN8	-1.17	7.62e-05	0.0121
chrX	13816615	13817564	LOC441455	-0.88	7.64e-05	0.0121
chr2	233426475	233426938	MTCL1	1.4	7.65e-05	0.0121
chr2	239763783	239764055	LINC02523	-1.72	7.68e-05	0.0121
chrX	137166673	137167169	SRPX2	-0.96	7.81e-05	0.0123
chrX	20965266	20965996	LMO1	-1.34	7.84e-05	0.0123
chr4	166726599	166727454	BCDIN3D	1	8.03e-05	0.0125
chr19	12390405	12390963	ANKRD46	1.78	8.1e-05	0.0126
chrX	136954989	136955202	MIR326	-1.39	8.16e-05	0.0127
chrX	11953552	11954046	ZNF266	-1.46	8.33e-05	0.0129
chr2	224982141	224982660	LOC105370401	-1.14	8.44e-05	0.013
chr10	93855877	93856255	LINC02105	1.3	8.59e-05	0.0132
chr4	106978077	106979060	POLRMT	-1.12	8.61e-05	0.0133
chr12	132428067	132428312	FZD9	-3.15	8.62e-05	0.0133
chrX	28659257	28659658	DMRTA2	-1.47	8.64e-05	0.0133
chrX	150854790	150855097	LINC01372	-1.36	8.66e-05	0.0133
chr15	63872979	63873402	NTM	-1.06	8.7e-05	0.0133
chr11	14021652	14022136	LOC728660	0.95	8.7e-05	0.0133
chr11	75275661	75275951	NCALD	-1.07	8.74e-05	0.0134
chr6	89134757	89135064	INTS6L	1.31	8.78e-05	0.0134
chrX	33464853	33465740	MIR5739	-0.83	9.13e-05	0.0139
chrX	30393141	30393984	LINC01381	-1.26	9.15e-05	0.0139
chr7	45501880	45502192	MIR3201	1.19	9.18e-05	0.0139
chrX	13028804	13029671	GPR34	-1.01	9.27e-05	0.014
chr8	144967783	144968379	C15orf39	0.99	9.5e-05	0.0143
chrX	130299022	130300205	B4GALT6	-0.86	9.54e-05	0.0144
chrX	50567058	50567385	MIR3937	-1.6	9.56e-05	0.0144
chrX	23128802	23129266	NDUFB4	-1.14	9.57e-05	0.0144
chr20	32024029	32024605	ANKS6	-0.8	9.66e-05	0.0145
chr19	12430108	12430651	MIR222	1.4	9.72e-05	0.0145
chr3	60096392	60096712	LOC101928786	-1.63	9.82e-05	0.0146
chrX	135585048	135585545	LOC654780	-1.31	9.92e-05	0.0148
chrX	46461218	46461977	SYPL2	-1.12	9.98e-05	0.0148
chr7	83341273	83342138	SLC25A31	-1.26	0.0001	0.0149
chrX	20361015	20361504	DOCK10	-1.19	0.000103	0.0152
chrX	137567832	137568153	MIR513C	-1.02	0.000104	0.0153
chr12	67555044	67555875	MIR548M	-1.22	0.000105	0.0154
chr1	143747171	143747903	LOC101927620	-1.33	0.000105	0.0154
chrX	140346731	140347009	GNA13	-1.12	0.000106	0.0156
chrX	121415521	121415746	MIR3193	-2.29	0.000107	0.0157
chrX	49922214	49923450	LOC407835	-1.03	0.000108	0.0158
chr20	31483963	31484572	VPS35L	-1.69	0.000109	0.0159
chr16	25709254	25709716	LINC01127	-1.27	0.000109	0.0159
chr2	110234085	110234844	LINC01838	-1.27	0.000109	0.0159
chrX	135484469	135484947	KIAA0319L	-1.18	0.00011	0.016
chr16	20648173	20648936	BRS3	1.08	0.000112	0.0163
chrX	38912742	38912998	RNLS	-1.59	0.000116	0.0166
chr13	101453675	101454261	SMIM17	-1.63	0.000118	0.0169
chrX	20874399	20875284	LINC01256	-1.12	0.000119	0.017
chr6	133707386	133707723	FRG2EP	-1.33	0.000119	0.017
chr1	50251468	50252260	EIF3IP1	-0.81	0.000119	0.017
chrX	36422123	36422921	DANT2	-0.96	0.000121	0.0172
chr16	20042747	20043219	PEX14	1.08	0.000121	0.0172
chrX	138756093	138756891	MIR3198-1	-0.76	0.000123	0.0175
chrX	39221165	39221994	ADA	-1.36	0.000123	0.0175
chrX	129665646	129666827	HTR2C	-1.02	0.000125	0.0177
chrX	38206003	38206849	METRNL	-1.1	0.000125	0.0177
chr1	88729344	88729836	DCTD	1.03	0.000127	0.0179
chr15	65965038	65965595	USP27X	-1.12	0.000129	0.0181
chrX	137852337	137853075	SLC52A1	-0.82	0.00013	0.0183
chr12	74599938	74600219	LINC01791	1.37	0.00013	0.0183
chr10	98380609	98380856	CRY1	-1.41	0.000131	0.0184
chr16	19556085	19556598	RESF1	-0.58	0.000131	0.0184
chr10	88505106	88505614	ZNF595	-1.05	0.000132	0.0185
chrX	20516076	20516538	LINC01886	-1.28	0.000132	0.0185
chrX	39452490	39453573	LOC101927359	-0.96	0.000133	0.0186
chrX	46991495	46992374	PCDHGA1	-1.06	0.000133	0.0186
chrX	134544521	134545255	LNCPRESS1	-1.27	0.000137	0.0191
chr12	20863147	20863369	MYLK4	1.24	0.000137	0.0191
chrX	129726161	129726713	CHRNA6	-0.75	0.000138	0.0191
chr12	92879538	92880755	SHROOM2	-1.11	0.000138	0.0191
chr2	89874345	89874587	ZNF124	-2.97	0.00014	0.0193
chr5	140785968	140786737	SCGB1B2P	1.06	0.00014	0.0193
chr12	121155585	121156388	OR6B3	0.8	0.00014	0.0193
chr16	50635788	50636333	OR6B2	0.93	0.000146	0.0201
chrX	31201466	31201880	FAM189A2	-1.16	0.000146	0.0201
chrX	135513077	135513607	PCDHA3	-1.86	0.000146	0.0201
chr12	132255419	132255681	NSUN6	-3.86	0.000148	0.0203
chrX	129914731	129914966	MIR4724	-1.43	0.00015	0.0205
chr7	123304573	123305230	IBSP	1.14	0.000153	0.0209
chrX	35693933	35694749	PKN2-AS1	-1	0.000153	0.0209
chrX	12348981	12349542	LOC102724265	-0.99	0.000156	0.0213
chrX	140525923	140526626	DENND2A	-0.84	0.000157	0.0213
chrX	150599320	150599565	CHDH	-1.55	0.000158	0.0214
chrX	140119403	140119815	PPARGC1A	-0.99	0.000161	0.0218
chrX	38898095	38898742	ASAH2	-0.95	0.000162	0.0219
chrX	129154317	129154820	APOOL	-1	0.000163	0.022
chr4	65170856	65171239	ZNF883	-1.36	0.000163	0.022
chr6	70312278	70312656	LOC285889	0.95	0.000164	0.0221
chr5	157670922	157672229	AFF2	-0.92	0.000166	0.0223
chrX	150903093	150903613	MIR4494	-0.78	0.000166	0.0223
chrX	12998371	12998781	SCGB2B3P	-1.18	0.000166	0.0223
chr19	52640919	52641281	SPON1	1	0.000168	0.0225
chrX	14032159	14032702	GOLGA8EP	-0.95	0.000169	0.0226
chrX	129754376	129755066	LOC100287846	-0.85	0.00017	0.0227
chr6	27562030	27562304	SMCO1	0.84	0.000171	0.0228
chrX	121639581	121640100	LOC730100	-1.23	0.000171	0.0228
chr2	95530751	95531546	XPNPEP1	-1	0.000173	0.023
chrX	9878229	9878726	SP4	-1.05	0.000173	0.023
chrX	30092394	30092840	LPCAT4	-1.2	0.000175	0.0232
chr17	83120323	83120825	LOC339803	1.08	0.000176	0.0233
chr9	88045559	88046300	MIR4455	0.82	0.000176	0.0233
chrX	150888971	150889614	CCDC125	-1.11	0.000176	0.0233
chrX	33456423	33457755	LRFN2	-0.88	0.000177	0.0233
chr9	108002754	108003012	LINC00293	1.18	0.000181	0.0238
chrX	34579066	34579487	MIR542	-1.19	0.000181	0.0238
chrX	150508991	150509258	CEACAM3	-1.25	0.000182	0.0238
chr14	93342339	93342629	ZNF564	1.04	0.000183	0.024
chr1	143875428	143876453	OMA1	-1.44	0.000184	0.0241
chrX	118730444	118730979	ZNF329	-1.05	0.000187	0.0244
chrX	124803282	124803949	CEACAM6	-1.02	0.000187	0.0244
chrX	19156256	19156571	LOC642846	-1.16	0.000187	0.0244
chr6	82240236	82240543	CCDC60	1.24	0.000188	0.0245
chrX	118345458	118346886	MIR4742	-1	0.00019	0.0247
chr19	58038851	58039187	TBC1D9	1.93	0.00019	0.0247
chrX	138723328	138723610	LOC105376331	-1.48	0.000191	0.0248
chr19	56351219	56351625	KRR1	0.98	0.000191	0.0248
chrX	34565951	34566425	GPR139	-1.05	0.000193	0.025
chrX	137550516	137551490	LOC101927636	-1.08	0.000194	0.025
chr17	14317216	14318452	LINC00689	-0.74	0.000195	0.0252
chrX	45322432	45323362	LINC01194	-0.76	0.000195	0.0252
chr20	59598476	59598978	SNORA41B	-1.2	0.000197	0.0254
chrX	31232584	31232875	PGRMC1	-1.23	0.0002	0.0256
chrX	137051821	137053200	NPLOC4	-0.92	0.0002	0.0256
chrX	72052386	72053357	PRKD1	-0.99	0.000201	0.0258
chr1	227603010	227603393	ELFN1	1.25	0.000202	0.0259
chrX	21944295	21944530	FIRRE	-0.87	0.000205	0.0262
chrX	10327570	10328096	LOC101929460	-1	0.000208	0.0265
chr12	132356529	132357110	ATP8A1	-4.12	0.000208	0.0265
chrX	13761688	13762362	OR5K4	-0.85	0.000208	0.0265
chr19	58042713	58043534	RBMX2	2.01	0.00021	0.0267
chrX	21745913	21746101	LINC01525	-1.04	0.00021	0.0267
chr8	11612481	11614418	CNOT8	-0.85	0.000211	0.0268
chr6	28720028	28721113	SLC25A26	0.73	0.000214	0.0272
chrX	36957330	36958582	PSPC1	-1.01	0.000218	0.0275
chrX	12080280	12080807	LINC00898	-0.95	0.000219	0.0276
chr22	28369952	28370481	INCENP	1.08	0.000219	0.0276
chrX	118183185	118183843	DGKD	-0.95	0.000221	0.0278
chrX	31353136	31353442	TMEM114	-1.24	0.000225	0.0282
chr22	22848411	22848693	LINC00698	-1.68	0.000225	0.0282
chr15	87875130	87875788	HS3ST4	-1.2	0.000225	0.0282
[truncated: 321 more rows]

[truncated: 11 more sheets: S7_K_56CAG_H3K4me1_ChIP_seq, S7_L_56CAG_H3K4me3_ChIP_seq, S7_M_56CAG_H3K27Ac_ChIP_seq, S7_N_56CAG_H3K27me3_ChIP_seq, S7_O_72CAG_RNA_seq, S7_P_72CAG_Proteomics, S7_Q_72CAG_ATAC_seq, S7_R_72CAG_H3K4me1_ChIP_seq, S7_S_72CAG_H3K4me3_ChIP_seq, S7_T_72CAG_H3K27Ac_ChIP_seq, S7_U_72CAG_H3K27me3_ChIP_seq]
