# Supplementary material for: Intersecting impact of CAG repeat and huntingtin knockout in stem cell-derived cortical neurons
Source: Neurobiol Dis. Author manuscript; Available in PMC 2025 Dec 1. (PMC12668206; doi:10.1016/j.nbd.2025.106914)
Supplement: 6 [file NIHMS2125198-supplement-6.xlsx]

## Sheet: S11_A_KO_RNA_seq
Table S11
Ensemble_ID	baseMean	log2FoldChange	pvalue	padj	Gene Name
ENSG00000189229	293.801	-5.91533	9.37768e-60	2.66636e-55	AC069277.1
ENSG00000156709	1714.99	-0.915045	1.3859e-36	1.97026e-32	AIFM1
ENSG00000142700	521.869	-4.11242	4.45173e-34	3.19747e-30	DMRTA2
ENSG00000156504	656.152	-1.35949	4.49826e-34	3.19747e-30	FAM122B
ENSG00000284700	57.0338	-5.10077	2.38282e-28	1.35502e-24	AL049637.2
ENSG00000171466	3247.16	-0.665149	5.5195e-28	2.6156e-24	ZNF562
ENSG00000056277	1671.71	-1.05057	8.46855e-28	3.4398e-24	ZNF280C
ENSG00000287460	56.2807	-3.77969	2.3102e-27	8.21072e-24	AL442636.1
ENSG00000180178	119.554	3.68129	6.98832e-27	2.20777e-23	FAR2P1
ENSG00000247516	131.439	-7.30763	8.99586e-27	2.55779e-23	MIR4458HG
ENSG00000204071	39.4513	5.81205	2.94918e-25	7.62309e-22	TCEAL6
ENSG00000196834	144.212	2.84173	2.05028e-23	4.85798e-20	POTEI
ENSG00000156697	1439.02	-1.30708	8.49398e-23	1.72507e-19	UTP14A
ENSG00000267374	53.0865	-4.10009	8.21719e-23	1.72507e-19	MIR924HG
ENSG00000164236	109.215	-3.44347	4.73556e-22	8.97641e-19	ANKRD33B
ENSG00000046647	923.232	-0.85551	8.53338e-21	1.51644e-17	GEMIN8
ENSG00000196604	473.282	3.5826	1.36716e-19	2.28662e-16	POTEF
ENSG00000267313	864.258	-1.0388	3.88482e-19	6.13651e-16	AC021504.1
ENSG00000100314	177.688	-2.64584	4.67656e-19	6.99835e-16	CABP7
ENSG00000156531	8814.32	-1.29971	8.97349e-19	1.27572e-15	PHF6
ENSG00000188706	4084.17	-0.941198	1.04838e-18	1.41945e-15	ZDHHC9
ENSG00000263711	106.254	-9.31913	1.25006e-18	1.61559e-15	AC079062.1
ENSG00000205835	310.327	-6.13262	8.39629e-18	1.03796e-14	GMNC
ENSG00000102309	1889.67	-1.01845	1.13693e-16	1.34693e-13	PIN4
ENSG00000147119	309.977	-1.30278	1.45534e-16	1.65519e-13	CHST7
ENSG00000101928	976.403	-1.2729	2.64714e-16	2.89485e-13	MOSPD1
ENSG00000230105	148.334	1.93035	2.91111e-16	3.06561e-13	AL354793.1
ENSG00000101966	7274.6	-0.772132	8.60799e-16	8.74111e-13	XIAP
ENSG00000231609	172.316	-7.10569	1.03974e-15	1.01942e-12	AC007098.1
ENSG00000286058	199.796	3.22822	1.34729e-15	1.27692e-12	AC018865.3
ENSG00000102181	7436.83	-0.842564	1.57039e-15	1.39534e-12	CD99L2
ENSG00000173681	2178.48	-0.802922	1.54253e-15	1.39534e-12	BCLAF3
ENSG00000075290	710.777	-6.46532	2.09552e-15	1.80551e-12	WNT8B
ENSG00000163083	78.7742	-4.01609	4.74098e-15	3.96472e-12	INHBB
ENSG00000171100	706.996	-1.17938	5.10475e-15	4.14696e-12	MTM1
ENSG00000146950	3115.83	-0.882933	1.97521e-14	1.56003e-11	SHROOM2
ENSG00000185985	335.229	3.71041	4.51528e-14	3.46981e-11	SLITRK2
ENSG00000163873	5160.98	2.62837	7.00133e-14	5.23865e-11	GRIK3
ENSG00000135903	348.788	-5.04169	9.38088e-14	6.83914e-11	PAX3
ENSG00000101972	10102.7	-1.20011	1.089e-13	7.74089e-11	STAG2
ENSG00000141655	23.6794	-3.32671	1.12049e-13	7.77044e-11	TNFRSF11A
ENSG00000148204	1939.92	-4.02176	1.75317e-13	1.18686e-10	CRB2
ENSG00000254585	1730.04	1.34606	1.94928e-13	1.28893e-10	MAGEL2
ENSG00000169446	4167.51	-0.798125	2.66418e-13	1.72161e-10	MMGT1
ENSG00000232412	80.2527	-2.17403	2.901e-13	1.83298e-10	AL121601.1
ENSG00000174527	67.7688	2.11184	3.99951e-13	2.47213e-10	MYO1H
ENSG00000224557	110.149	2.36505	7.13482e-13	4.31626e-10	HLA-DPB2
ENSG00000123595	760.296	-1.22725	8.58864e-13	5.02321e-10	RAB9A
ENSG00000159714	258.306	-1.08914	8.98267e-13	5.02321e-10	ZDHHC1
ENSG00000164778	161.896	-4.21689	8.94735e-13	5.02321e-10	EN2
ENSG00000171291	196.223	3.53455	9.01008e-13	5.02321e-10	ZNF439
ENSG00000234350	94.2411	2.13891	1.51828e-12	8.30176e-10	AC007405.1
ENSG00000022267	7600.78	-0.546639	2.4102e-12	1.29301e-09	FHL1
ENSG00000123307	385.232	-5.73275	2.49544e-12	1.31394e-09	NEUROD4
ENSG00000182872	5569.89	-0.540954	3.25789e-12	1.68421e-09	RBM10
ENSG00000108001	5043.64	-2.54737	3.42748e-12	1.74024e-09	EBF3
ENSG00000147123	5781.36	-0.920322	3.76575e-12	1.87845e-09	NDUFB11
ENSG00000165359	1986.25	-0.941284	4.14857e-12	2.03373e-09	INTS6L
ENSG00000162992	165.601	-4.05718	5.62379e-12	2.71019e-09	NEUROD1
ENSG00000167634	23.1949	-3.31985	8.25284e-12	3.91088e-09	NLRP7
ENSG00000111783	174.877	-4.29902	1.29411e-11	6.03204e-09	RFX4
ENSG00000102172	6760.11	-1.04529	1.94972e-11	8.94137e-09	SMS
ENSG00000243620	217.675	-4.80199	2.67654e-11	1.20797e-08	AC092957.1
ENSG00000174332	23.9696	-2.1051	2.90663e-11	1.29131e-08	GLIS1
ENSG00000172238	66.3658	-5.50518	2.95572e-11	1.29292e-08	ATOH1
ENSG00000223760	42.4479	2.68585	3.52264e-11	1.51756e-08	MED15P9
ENSG00000022355	391.706	3.08059	4.4263e-11	1.8784e-08	GABRA1
ENSG00000147117	176.518	1.27369	5.72929e-11	2.3956e-08	ZNF157
ENSG00000184731	87.3019	-2.45948	5.9481e-11	2.45105e-08	FAM110C
ENSG00000115840	2403.73	0.758943	6.65346e-11	2.70254e-08	SLC25A12
ENSG00000005302	1671.19	-0.904507	9.62327e-11	3.76282e-08	MSL3
ENSG00000122574	351.415	1.56526	9.66081e-11	3.76282e-08	WIPF3
ENSG00000185736	1616.18	1.58365	9.42523e-11	3.76282e-08	ADARB2
ENSG00000283638	90.2293	-5.43969	9.96056e-11	3.82714e-08	AC002407.1
ENSG00000228065	182.104	-4.56684	1.23717e-10	4.6902e-08	LINC01515
ENSG00000198785	1311.56	1.68962	1.39936e-10	5.23526e-08	GRIN3A
ENSG00000213185	10.885	5.24219	1.50052e-10	5.54081e-08	FAM24B
ENSG00000224243	145.706	3.15473	1.91405e-10	6.97719e-08	SOX1-OT
ENSG00000109991	177.827	-4.65158	2.55739e-10	9.0893e-08	P2RX3
ENSG00000279099	111.755	1.18921	2.53943e-10	9.0893e-08	AC090740.1
ENSG00000233608	39.524	-5.8373	2.79092e-10	9.79683e-08	TWIST2
ENSG00000006377	578.086	3.32528	3.0814e-10	1.06846e-07	DLX6
ENSG00000152192	1224.84	-3.7482	3.64415e-10	1.24836e-07	POU4F1
ENSG00000129654	500.291	-4.12437	3.70997e-10	1.25578e-07	FOXJ1
ENSG00000181965	288.182	-5.02042	4.02352e-10	1.34589e-07	NEUROG1
ENSG00000081237	56.3075	-3.85539	4.34079e-10	1.43514e-07	PTPRC
ENSG00000169218	172.77	-3.83361	4.40122e-10	1.43839e-07	RSPO1
ENSG00000100767	180.691	-2.91431	4.51346e-10	1.45831e-07	PAPLN
ENSG00000068831	137.931	1.56694	5.4684e-10	1.747e-07	RASGRP2
ENSG00000069122	33.3066	-4.12079	5.69197e-10	1.77846e-07	ADGRF5
ENSG00000081479	1614.82	-2.28761	5.66149e-10	1.77846e-07	LRP2
ENSG00000141837	1604.42	1.16189	5.9576e-10	1.84122e-07	CACNA1A
ENSG00000279692	74.1362	-3.98414	6.07432e-10	1.85711e-07	AC110285.6
ENSG00000188931	93.4053	-4.91473	7.03234e-10	2.12713e-07	CFAP126
ENSG00000236204	83.2403	-1.72113	7.38352e-10	2.20985e-07	LINC01376
ENSG00000138083	511.532	1.89854	7.87411e-10	2.33213e-07	SIX3
ENSG00000205542	60194.1	-1.01053	9.11345e-10	2.67137e-07	TMSB4X
ENSG00000154342	65.0917	-6.49996	9.82856e-10	2.82278e-07	WNT3A
ENSG00000168546	1273.34	2.09875	9.81077e-10	2.82278e-07	GFRA2
ENSG00000205927	78.1435	-5.6525	9.93496e-10	2.82481e-07	OLIG2
ENSG00000108557	3691.47	0.409645	1.08238e-09	3.04705e-07	RAI1
ENSG00000258815	41.3827	-2.94728	1.48703e-09	4.14518e-07	LINC02820
ENSG00000187889	27.6769	-4.14427	1.50847e-09	4.1641e-07	FYB2
ENSG00000145864	2804.64	2.32025	1.60359e-09	4.38411e-07	GABRB2
ENSG00000102221	1460.58	-1.26118	1.62848e-09	4.40977e-07	JADE3
ENSG00000207955	39.289	-3.95828	1.65132e-09	4.42943e-07	AL359091.1
ENSG00000249156	9.36386	-6.54754	1.69232e-09	4.45534e-07	TAF11L12
ENSG00000274317	43.7347	-4.0032	1.6782e-09	4.45534e-07	LINC02334
ENSG00000178401	503.027	-2.95362	1.72585e-09	4.50192e-07	DNAJC22
ENSG00000109851	40.8657	-7.93753	1.81575e-09	4.60957e-07	DBX1
ENSG00000141682	598.542	-3.10847	1.7889e-09	4.60957e-07	PMAIP1
ENSG00000263551	80.2565	-1.03676	1.81399e-09	4.60957e-07	AP000829.1
ENSG00000133636	1099.05	3.61967	1.85444e-09	4.66613e-07	NTS
ENSG00000134595	381.921	-4.2433	1.89192e-09	4.71869e-07	SOX3
ENSG00000277199	17.0298	-4.09657	1.95567e-09	4.83528e-07	LINC01632
ENSG00000077498	50.5314	-3.95259	2.30912e-09	5.61156e-07	TYR
ENSG00000102239	40.0808	-2.1772	2.30089e-09	5.61156e-07	BRS3
ENSG00000196169	82.3861	-4.42285	2.60757e-09	6.28315e-07	KIF19
ENSG00000249464	90.3309	-1.85674	2.72931e-09	6.52123e-07	LINC01091
ENSG00000176907	73.2019	-2.0651	2.90861e-09	6.8917e-07	TCIM
ENSG00000075884	46.471	-5.091	2.97185e-09	6.98335e-07	ARHGAP15
ENSG00000156313	561.44	-1.82774	3.1949e-09	7.44596e-07	RPGR
ENSG00000096696	722.554	-2.57391	3.3572e-09	7.76058e-07	DSP
ENSG00000112796	61.3007	1.33561	3.4069e-09	7.81198e-07	ENPP5
ENSG00000091879	148.602	-3.37954	3.73575e-09	8.49748e-07	ANGPT2
ENSG00000231689	15.5222	-4.23153	3.86997e-09	8.66416e-07	LINC01090
ENSG00000260920	434.687	0.511026	3.84829e-09	8.66416e-07	AL031985.3
ENSG00000165606	98.8443	-4.15884	4.13521e-09	9.18566e-07	DRGX
ENSG00000204335	52.3364	-4.06038	4.6406e-09	1.02284e-06	SP5
ENSG00000205209	43.8697	1.13126	5.58983e-09	1.22258e-06	SCGB2B2
ENSG00000102038	13398.7	-1.01209	5.94438e-09	1.2902e-06	SMARCA1
ENSG00000130600	96.5674	-5.74622	7.04309e-09	1.51709e-06	H19
ENSG00000101871	5946.22	-2.24887	7.37593e-09	1.56507e-06	MID1
ENSG00000182759	50.6993	-1.67698	7.35182e-09	1.56507e-06	MAFA
ENSG00000021645	2675.67	2.07938	7.78611e-09	1.62781e-06	NRXN3
ENSG00000113327	1395.04	2.15975	7.74119e-09	1.62781e-06	GABRG2
ENSG00000102218	1685.75	-1.49331	7.96606e-09	1.65328e-06	RP2
ENSG00000107165	34.4206	-4.0938	8.17436e-09	1.68421e-06	TYRP1
ENSG00000235934	116.142	2.77153	9.17709e-09	1.87721e-06	AC007405.2
ENSG00000130513	86.2242	-3.10265	9.79839e-09	1.98325e-06	GDF15
ENSG00000163623	559.072	2.62521	9.835e-09	1.98325e-06	NKX6-1
ENSG00000143248	957.128	-3.79563	1.04287e-08	2.08675e-06	RGS5
ENSG00000205038	46.1626	-2.56687	1.0495e-08	2.08675e-06	PKHD1L1
ENSG00000168421	52.6294	-2.92362	1.09252e-08	2.1572e-06	RHOH
ENSG00000189292	22.9067	-1.92247	1.18964e-08	2.33276e-06	ALKAL2
ENSG00000119283	1241.25	0.90503	1.23965e-08	2.36652e-06	TRIM67
ENSG00000147027	4046.38	-1.40471	1.2314e-08	2.36652e-06	TMEM47
ENSG00000169314	20.3966	-4.35358	1.22074e-08	2.36652e-06	C22orf15
ENSG00000259692	488.94	-0.969002	1.24015e-08	2.36652e-06	AC104041.1
ENSG00000261504	26.6426	-2.62389	1.35143e-08	2.56167e-06	LINC01686
ENSG00000152315	36.8883	-2.65331	1.39913e-08	2.61537e-06	KCNK13
ENSG00000156968	184.339	0.827799	1.40735e-08	2.61537e-06	MPV17L
ENSG00000277047	12.4426	-2.95413	1.40518e-08	2.61537e-06	AL390964.1
ENSG00000114854	45.8576	-2.19656	1.44528e-08	2.66842e-06	TNNC1
ENSG00000198034	45965.9	-1.50562	1.51525e-08	2.77956e-06	RPS4X
ENSG00000139915	982.02	1.124	1.58394e-08	2.88694e-06	MDGA2
ENSG00000125084	25.4926	-4.1044	1.63196e-08	2.9555e-06	WNT1
ENSG00000105880	846.2	2.99014	1.76527e-08	3.17671e-06	DLX5
ENSG00000080854	2194.94	0.795864	1.89559e-08	3.38978e-06	IGSF9B
ENSG00000269466	7.02176	-6.12566	1.94044e-08	3.44828e-06	H3.Y
ENSG00000044446	1767.56	-0.994743	2.06011e-08	3.61575e-06	PHKA2
ENSG00000134160	12.8452	-6.99213	2.05713e-08	3.61575e-06	TRPM1
ENSG00000166501	4327.35	1.41136	2.08577e-08	3.63832e-06	PRKCB
ENSG00000228623	685.275	0.807259	2.11271e-08	3.66285e-06	ZNF883
ENSG00000148926	72.8542	-3.43284	2.17612e-08	3.72733e-06	ADM
ENSG00000230450	7.87286	-6.27839	2.16639e-08	3.72733e-06	NEK2P4
ENSG00000145692	41.9481	-7.23883	2.30176e-08	3.91891e-06	BHMT
ENSG00000130203	1310.08	-3.22295	2.37427e-08	4.01674e-06	APOE
ENSG00000171551	2333.87	1.6553	2.38747e-08	4.01674e-06	ECEL1
ENSG00000101445	556.975	1.91727	2.60893e-08	4.36351e-06	PPP1R16B
ENSG00000236502	113.637	2.03637	2.64294e-08	4.39454e-06	SIX3-AS1
ENSG00000078549	1576.01	0.786721	2.72879e-08	4.51091e-06	ADCYAP1R1
ENSG00000185664	410.615	-3.47696	2.78912e-08	4.58399e-06	PMEL
ENSG00000243319	102.602	1.29089	2.81823e-08	4.60521e-06	FGF14-IT1
ENSG00000165175	1705.52	-1.21719	2.87228e-08	4.66671e-06	MID1IP1
ENSG00000162040	29.5408	-2.43162	2.90755e-08	4.67064e-06	HS3ST6
ENSG00000237686	62.9264	1.61729	2.90441e-08	4.67064e-06	AL109615.3
ENSG00000153404	455.756	-2.30086	3.08781e-08	4.88301e-06	PLEKHG4B
ENSG00000162783	1390.68	-1.07497	3.09127e-08	4.88301e-06	IER5
ENSG00000251131	14.8961	-3.53391	3.07907e-08	4.88301e-06	AC025171.3
ENSG00000153266	281.775	-3.41912	3.12904e-08	4.91536e-06	FEZF2
ENSG00000144481	99.9758	-2.67615	3.21078e-08	5.0052e-06	TRPM8
ENSG00000170955	37.783	-3.80955	3.22144e-08	5.0052e-06	CAVIN3
ENSG00000138823	96.7742	-1.37378	3.54815e-08	5.48286e-06	MTTP
ENSG00000115474	100.112	-4.33711	3.62772e-08	5.57551e-06	KCNJ13
ENSG00000130649	78.4829	-1.40288	3.90941e-08	5.97615e-06	CYP2E1
ENSG00000183379	305.689	4.1342	3.94843e-08	6.00351e-06	SYNDIG1L
ENSG00000204267	93.3157	1.06588	4.04785e-08	6.12195e-06	TAP2
ENSG00000170485	257.324	1.46178	4.07871e-08	6.13597e-06	NPAS2
ENSG00000146700	150.106	-1.99301	4.26701e-08	6.38546e-06	SSC4D
ENSG00000215808	73.718	-4.52018	4.40067e-08	6.551e-06	LINC01139
ENSG00000275964	104.15	-1.8681	4.49447e-08	6.65579e-06	AL355001.2
ENSG00000162761	416.149	-4.07044	4.53659e-08	6.68337e-06	LMX1A
ENSG00000136750	2484.39	3.92606	4.63172e-08	6.78833e-06	GAD2
ENSG00000115507	221.883	-4.58279	5.0011e-08	7.29212e-06	OTX1
ENSG00000258776	22.6544	-4.77613	5.03967e-08	7.31086e-06	AL161757.4
ENSG00000179023	13.3116	-6.30965	5.17866e-08	7.47436e-06	KLHDC7A
ENSG00000106258	28.2841	-3.68985	5.22172e-08	7.49844e-06	CYP3A5
ENSG00000261439	17.0545	2.09983	5.42363e-08	7.74926e-06	AC079411.1
ENSG00000102466	4702.31	2.02288	5.69733e-08	8.09962e-06	FGF14
ENSG00000139910	5102.46	1.11442	6.26706e-08	8.86524e-06	NOVA1
ENSG00000143816	293.301	-1.49135	6.52681e-08	9.18697e-06	WNT9A
ENSG00000170927	49.6591	-3.12083	6.81497e-08	9.54533e-06	PKHD1
ENSG00000164287	618.373	-6.72482	7.01888e-08	9.74117e-06	CDC20B
ENSG00000197565	4913.27	-3.17468	7.04981e-08	9.74117e-06	COL4A6
ENSG00000223719	8.70191	-6.42283	7.05758e-08	9.74117e-06	AC069277.2
ENSG00000152669	250.231	-4.09824	7.18547e-08	9.84496e-06	CCNO
ENSG00000171956	36.497	-4.6995	7.20202e-08	9.84496e-06	FOXB1
ENSG00000134438	26.621	-5.96215	7.29795e-08	9.92836e-06	RAX
ENSG00000130055	130.086	-1.74174	7.52355e-08	1.01865e-05	GDPD2
ENSG00000178184	1391.78	-1.2524	7.64449e-08	1.03012e-05	PARD6G
ENSG00000178403	267.375	-4.7667	7.84549e-08	1.05222e-05	NEUROG2
ENSG00000101974	5723.02	-1.12525	8.22235e-08	1.09759e-05	ATP11C
ENSG00000137764	623.156	0.53735	8.53413e-08	1.13388e-05	MAP2K5
ENSG00000237515	676.169	1.7229	8.94181e-08	1.18252e-05	SHISA9
ENSG00000102385	734.97	1.01821	9.83307e-08	1.28686e-05	DRP2
ENSG00000145675	12197.7	0.406657	9.82391e-08	1.28686e-05	PIK3R1
ENSG00000166619	14215.4	1.0916	9.86657e-08	1.28686e-05	BLCAP
ENSG00000103310	16.6319	-4.24455	1.06748e-07	1.38593e-05	ZP2
ENSG00000140067	44.3274	-4.5427	1.0851e-07	1.40239e-05	FAM181A
ENSG00000136944	1066.04	-2.86937	1.09135e-07	1.40409e-05	LMX1B
ENSG00000176845	899.718	-0.953098	1.10096e-07	1.41007e-05	METRNL
ENSG00000102924	1685.03	-1.50263	1.17384e-07	1.49667e-05	CBLN1
ENSG00000256463	188.119	-2.911	1.19345e-07	1.51488e-05	SALL3
ENSG00000185666	2399.71	0.96149	1.20812e-07	1.52669e-05	SYN3
ENSG00000184845	64.492	2.30666	1.2308e-07	1.54846e-05	DRD1
ENSG00000058335	1051.01	2.35932	1.24532e-07	1.55983e-05	RASGRF1
ENSG00000241743	275.103	-2.38362	1.28683e-07	1.60475e-05	XACT
ENSG00000101438	961.436	4.19297	1.32816e-07	1.64907e-05	SLC32A1
ENSG00000171680	1972.22	0.875986	1.40776e-07	1.7403e-05	PLEKHG5
ENSG00000265174	28.2228	-4.24484	1.46097e-07	1.79825e-05	AP005202.1
ENSG00000124140	2463.99	1.75775	1.47251e-07	1.80465e-05	SLC12A5
ENSG00000159110	182.738	0.613203	1.52708e-07	1.85553e-05	IFNAR2
ENSG00000252223	4.14953	5.23708	1.52347e-07	1.85553e-05	RNU6-1049P
ENSG00000288016	6.61607	-6.03332	1.54276e-07	1.8666e-05	AL162493.1
ENSG00000164199	3564.49	-2.49717	1.58718e-07	1.91222e-05	ADGRV1
ENSG00000183671	71.9423	-4.02313	1.59693e-07	1.91584e-05	GPR1
ENSG00000213981	18.1397	3.63789	1.61817e-07	1.93317e-05	AC007277.1
ENSG00000145819	850.229	0.688614	1.69216e-07	2.01311e-05	ARHGAP26
ENSG00000177932	2112.11	0.432988	1.74172e-07	2.06343e-05	ZNF354C
ENSG00000004848	668.341	2.67286	1.81039e-07	2.13588e-05	ARX
ENSG00000214336	40.153	-1.61407	1.85087e-07	2.17462e-05	FOXI3
ENSG00000153347	36.438	-7.02701	1.89123e-07	2.21289e-05	FAM81B
ENSG00000105392	39.4858	-3.63884	1.97378e-07	2.30002e-05	CRX
ENSG00000095596	112.381	-3.709	2.01087e-07	2.31478e-05	CYP26A1
ENSG00000177468	35.1133	-5.89106	2.00352e-07	2.31478e-05	OLIG3
ENSG00000277639	114.127	-3.52151	1.99584e-07	2.31478e-05	AC007906.2
ENSG00000196267	948.894	0.812659	2.03304e-07	2.33087e-05	ZNF836
ENSG00000205116	16.2721	-1.90052	2.07487e-07	2.36927e-05	TMEM88B
ENSG00000155511	6555.82	1.57189	2.09302e-07	2.38043e-05	GRIA1
ENSG00000267327	20.2876	-3.30491	2.11074e-07	2.39102e-05	AC009271.1
ENSG00000214415	30.4495	-3.78658	2.18074e-07	2.46052e-05	GNAT3
ENSG00000163694	599.74	-4.24213	2.24163e-07	2.51922e-05	RBM47
ENSG00000128045	146.849	-2.02715	2.31725e-07	2.59396e-05	RASL11B
ENSG00000160191	582.535	1.08404	2.33367e-07	2.60209e-05	PDE9A
ENSG00000186297	840.624	1.79152	2.44093e-07	2.71105e-05	GABRA5
ENSG00000136235	49.4112	-2.75044	2.48242e-07	2.7464e-05	GPNMB
ENSG00000286406	11.6334	-4.79861	2.51826e-07	2.77526e-05	AC138776.1
ENSG00000241973	7298.65	0.711978	2.69906e-07	2.96302e-05	PI4KA
ENSG00000232529	22.1144	3.58028	2.71556e-07	2.96967e-05	AL031773.1
ENSG00000087510	114.788	-4.1621	2.8777e-07	3.13493e-05	TFAP2C
ENSG00000251620	45.046	-3.60869	2.93506e-07	3.18521e-05	STPG2-AS1
ENSG00000188452	73.6876	-2.57047	3.18153e-07	3.43956e-05	CERKL
ENSG00000155659	30.2859	3.85429	3.23688e-07	3.48615e-05	VSIG4
ENSG00000234602	26.3587	-4.93779	3.34422e-07	3.58816e-05	MCIDAS
ENSG00000196440	1454.47	0.74944	3.42411e-07	3.66007e-05	ARMCX4
ENSG00000105251	601.332	1.48882	3.51711e-07	3.74539e-05	SHD
ENSG00000120251	11013	2.04907	3.61625e-07	3.82234e-05	GRIA2
ENSG00000152207	66.1641	2.73456	3.61249e-07	3.82234e-05	CYSLTR2
ENSG00000171786	286.926	-2.91447	3.66227e-07	3.85664e-05	NHLH1
ENSG00000111837	31.446	-3.60129	3.69736e-07	3.87923e-05	MAK
ENSG00000288075	175.934	-0.891428	3.77371e-07	3.94477e-05	AC108519.1
ENSG00000267454	170.001	1.19969	3.79261e-07	3.95001e-05	ZNF582-AS1
ENSG00000169116	1994.24	-2.05922	3.83503e-07	3.97961e-05	PARM1
ENSG00000011083	37.1446	2.04185	3.8684e-07	3.99964e-05	SLC6A7
ENSG00000174123	15.2183	2.25325	3.95077e-07	4.07001e-05	TLR10
ENSG00000182103	294.3	-2.45774	4.20442e-07	4.31568e-05	FAM181B
ENSG00000278897	23.5198	3.91382	4.27503e-07	4.37237e-05	AC020951.1
ENSG00000163935	1329.07	0.591558	4.5166e-07	4.60289e-05	SFMBT1
ENSG00000231721	139.805	1.25609	4.73716e-07	4.81042e-05	LINC-PINT
ENSG00000003096	3627.93	-1.05654	4.79665e-07	4.85349e-05	KLHL13
ENSG00000140090	48.8979	-1.29322	4.82551e-07	4.86538e-05	SLC24A4
ENSG00000068976	64.2169	-1.71852	5.1278e-07	5.1519e-05	PYGM
ENSG00000250742	65.5084	-2.73252	5.26083e-07	5.26694e-05	LINC02381
ENSG00000183323	100.535	1.30697	5.41552e-07	5.40279e-05	CCDC125
ENSG00000183049	3554.92	0.705799	5.70701e-07	5.67369e-05	CAMK1D
ENSG00000250386	4.6116	-5.50999	5.7509e-07	5.6974e-05	AC233724.9
ENSG00000136928	2518.33	1.51053	5.78878e-07	5.71501e-05	GABBR2
ENSG00000142408	2139.45	1.13536	5.82226e-07	5.72818e-05	CACNG8
ENSG00000288035	128.063	2.24619	5.84911e-07	5.73475e-05	AC022433.1
ENSG00000089057	4366.54	0.577004	5.98785e-07	5.8506e-05	SLC23A2
ENSG00000163064	60.9507	-2.37908	6.27042e-07	6.10571e-05	EN1
ENSG00000167858	83.7426	-3.14902	6.36003e-07	6.17184e-05	TEKT1
ENSG00000101680	2375.49	-1.57794	6.48427e-07	6.27099e-05	LAMA1
ENSG00000259439	611.929	1.54372	6.66588e-07	6.42478e-05	LINC01833
ENSG00000283740	4.92023	-5.61732	6.74816e-07	6.48211e-05	TAF11L11
ENSG00000261371	16.4833	-2.58877	6.78515e-07	6.49569e-05	PECAM1
ENSG00000196337	18.7756	-2.75741	6.84907e-07	6.53489e-05	CGB7
ENSG00000224014	14.9532	1.96641	6.93989e-07	6.59939e-05	AL390728.3
ENSG00000235023	29.3012	1.85415	7.08588e-07	6.71576e-05	AP001626.1
ENSG00000265907	32.9737	3.29472	7.26787e-07	6.86536e-05	AP000919.2
ENSG00000250360	37.7791	3.23627	7.37328e-07	6.94187e-05	AC008808.2
ENSG00000158246	86.0145	-2.71975	7.50874e-07	7.04608e-05	TENT5B
ENSG00000235513	31.2586	-1.62583	7.56997e-07	7.08016e-05	AL035681.1
ENSG00000188488	14.8724	-5.75519	7.76149e-07	7.23549e-05	SERPINA5
ENSG00000164946	418.826	-2.22052	7.95595e-07	7.39253e-05	FREM1
ENSG00000251095	79.5668	-2.58174	8.06506e-07	7.46951e-05	AC093866.1
ENSG00000181085	400.545	-1.93174	8.12674e-07	7.5022e-05	MAPK15
ENSG00000161267	347.14	1.37177	8.36417e-07	7.66897e-05	BDH1
ENSG00000198947	7277.95	-0.770209	8.37314e-07	7.66897e-05	DMD
ENSG00000259200	39.8873	1.09176	8.38832e-07	7.66897e-05	AC068722.1
ENSG00000234323	49.7049	1.76058	8.41921e-07	7.67255e-05	LINC01505
ENSG00000143355	4286.43	-2.41509	8.61955e-07	7.83002e-05	LHX9
ENSG00000046653	8540.85	-0.679175	9.06011e-07	8.1922e-05	GPM6B
ENSG00000145824	137.141	-2.53089	9.07588e-07	8.1922e-05	CXCL14
ENSG00000130962	1098.92	-0.942756	9.2592e-07	8.33123e-05	PRRG1
ENSG00000143869	341.673	-3.48666	9.35389e-07	8.38988e-05	GDF7
ENSG00000164438	191.167	-2.79439	9.47425e-07	8.47111e-05	TLX3
ENSG00000176884	279.417	1.46941	9.54673e-07	8.50916e-05	GRIN1
ENSG00000133454	26.4417	2.15472	9.75101e-07	8.66408e-05	MYO18B
ENSG00000172350	230.642	1.34102	9.8487e-07	8.72362e-05	ABCG4
ENSG00000151812	158.958	1.32201	9.93515e-07	8.77286e-05	SLC35F4
ENSG00000168672	1830.37	-2.42401	9.99916e-07	8.80205e-05	LRATD2
ENSG00000133115	49.2382	-4.55682	1.01052e-06	8.85765e-05	STOML3
ENSG00000275457	48.9717	-1.14984	1.01246e-06	8.85765e-05	AL117332.1
ENSG00000260385	6.47504	5.37211	1.01606e-06	8.86182e-05	AL356961.1
ENSG00000233098	3290.14	0.368061	1.0234e-06	8.89858e-05	CCDC144NL-AS1
ENSG00000279358	66.4987	1.06469	1.06047e-06	9.19275e-05	AP002833.3
ENSG00000205976	13.3935	-4.62768	1.06803e-06	9.23015e-05	AC091951.1
ENSG00000110077	13.1924	-4.9939	1.08594e-06	9.35649e-05	MS4A6A
ENSG00000152377	4389.8	1.06843	1.09503e-06	9.40632e-05	SPOCK1
ENSG00000286480	10.2245	-5.92461	1.12022e-06	9.59375e-05	AC009501.3
ENSG00000223551	663.464	-0.995427	1.12646e-06	9.61825e-05	TMSB4XP4
ENSG00000154310	5772.68	0.407649	1.12988e-06	9.61851e-05	TNIK
ENSG00000180815	48.3768	-1.59138	1.14385e-06	9.67951e-05	MAP3K15
ENSG00000182447	11.1138	-3.64059	1.14363e-06	9.67951e-05	OTOL1
ENSG00000176840	1335.17	1.73162	1.15807e-06	9.77078e-05	MIR7-3HG
ENSG00000231934	21.966	1.43507	1.17148e-06	9.85465e-05	FAM242A
ENSG00000235072	119.435	1.14614	1.20608e-06	0.000101157	AC012074.1
ENSG00000101337	4350.62	-0.553899	1.21398e-06	0.000101521	TM9SF4
ENSG00000170921	8658.09	0.704663	1.25146e-06	0.000104349	TANC2
ENSG00000135439	3703.46	1.28925	1.29623e-06	0.000107765	AGAP2
ENSG00000147883	317.194	-3.01929	1.32031e-06	0.000109447	CDKN2B
ENSG00000179909	2422.15	0.828816	1.32627e-06	0.000109622	ZNF154
ENSG00000170561	776.451	-1.34939	1.33097e-06	0.000109692	IRX2
ENSG00000006534	9.12214	-4.4072	1.3444e-06	0.000110477	ALDH3B1
ENSG00000286339	12.5897	-2.42753	1.35979e-06	0.000111255	Z99496.2
ENSG00000287215	258.644	1.67448	1.36169e-06	0.000111255	AC231759.2
ENSG00000184205	1746.92	0.667869	1.38727e-06	0.000113021	TSPYL2
ENSG00000279584	29.4564	-1.54574	1.39366e-06	0.000113217	AC005593.1
ENSG00000115616	39.9744	1.77328	1.41267e-06	0.000114434	SLC9A2
ENSG00000168811	51.6576	-2.57604	1.42996e-06	0.000115243	IL12A
ENSG00000262001	142.738	-3.1732	1.4318e-06	0.000115243	DLGAP1-AS2
ENSG00000270959	101.767	-0.97761	1.43482e-06	0.000115243	LPP-AS2
ENSG00000115977	3988.7	0.45144	1.44479e-06	0.000115717	AAK1
ENSG00000121764	71.0095	1.71843	1.46811e-06	0.000117255	HCRTR1
ENSG00000165443	2383.98	0.765525	1.49539e-06	0.000119099	PHYHIPL
ENSG00000165704	665.604	-0.69781	1.50376e-06	0.000119431	HPRT1
ENSG00000214279	198.021	-0.91793	1.51215e-06	0.000119763	SCART1
ENSG00000272918	77.8882	0.740939	1.53634e-06	0.000121341	AC005070.3
ENSG00000278570	9.78572	-3.01246	1.56553e-06	0.000123304	NR2E3
ENSG00000274270	24.1817	-1.84735	1.59095e-06	0.00012496	AL137060.3
ENSG00000105967	159.539	-4.0553	1.63657e-06	0.000128189	TFEC
ENSG00000164930	486.376	-1.26863	1.70446e-06	0.00013314	FZD6
ENSG00000078140	5749.92	0.340885	1.72473e-06	0.000134354	UBE2K
ENSG00000188467	9.54262	-2.6734	1.77968e-06	0.000138255	SLC24A5
ENSG00000065618	30.2932	-2.04196	1.79298e-06	0.000138797	COL17A1
ENSG00000260196	205.912	0.571182	1.79641e-06	0.000138797	AC124798.1
ENSG00000130940	439.742	-1.81322	1.86525e-06	0.000143725	CASZ1
ENSG00000165376	20.0632	-4.78314	1.91263e-06	0.000146978	CLDN2
ENSG00000263146	45.7796	-2.94093	1.95439e-06	0.000149782	LINC01896
ENSG00000286415	27.3238	-1.7181	2.02831e-06	0.00015503	AC017050.1
ENSG00000149571	2229.31	0.897892	2.06657e-06	0.00015753	KIRREL3
ENSG00000013364	265.258	-1.22138	2.12087e-06	0.000161237	MVP
ENSG00000179869	56.2773	-3.11354	2.16607e-06	0.000164234	ABCA13
ENSG00000163406	158.888	-1.53516	2.18093e-06	0.000164921	SLC15A2
ENSG00000260296	327.206	1.02304	2.19235e-06	0.000165345	AC095057.3
ENSG00000185924	889.217	-0.84131	2.2283e-06	0.000167612	RTN4RL1
ENSG00000197044	890.712	1.33038	2.31999e-06	0.000174048	ZNF441
ENSG00000125492	51.1022	-3.85348	2.3429e-06	0.000175304	BARHL1
ENSG00000101850	154.11	-0.874915	2.43692e-06	0.000181384	GPR143
ENSG00000134376	264.935	-1.8393	2.43112e-06	0.000181384	CRB1
ENSG00000177738	69.8999	-1.16923	2.44883e-06	0.000181795	AC025171.1
ENSG00000286973	6.89239	2.96255	2.5012e-06	0.000185199	AC087490.1
ENSG00000261330	18.4892	1.45854	2.5325e-06	0.00018703	PPIAP50
ENSG00000118939	248.498	0.547727	2.55376e-06	0.000187915	UCHL3
ENSG00000201098	170.652	-1.25591	2.5577e-06	0.000187915	RNY1
ENSG00000169436	359.032	-1.19911	2.58458e-06	0.0001894	COL22A1
ENSG00000125871	532.073	-0.856176	2.61936e-06	0.000191455	MGME1
ENSG00000184613	10728.1	-0.991605	2.64419e-06	0.000192775	NELL2
ENSG00000171246	745.275	-0.899722	2.65503e-06	0.00019307	NPTX1
ENSG00000208037	37.2175	-1.95106	2.7195e-06	0.000197254	MIR320A
ENSG00000165591	197.969	1.42004	2.74227e-06	0.000197896	FAAH2
ENSG00000224765	44.0811	-3.04961	2.74213e-06	0.000197896	AL035443.1
ENSG00000156687	8331.13	1.18211	2.75618e-06	0.000198396	UNC5D
ENSG00000008197	9.32515	-5.04915	2.78948e-06	0.000199381	TFAP2D
ENSG00000070601	80.2266	-1.05281	2.79791e-06	0.000199381	FRMPD1
ENSG00000110400	3154.45	0.803048	2.77942e-06	0.000199381	NECTIN1
ENSG00000220875	14.0608	-2.98226	2.79629e-06	0.000199381	HIST1H3PS1
ENSG00000165959	491.173	-1.73455	2.83514e-06	0.000201529	CLMN
ENSG00000118271	1140.07	-4.76606	2.97074e-06	0.000210641	TTR
ENSG00000039523	953.814	0.451998	3.08243e-06	0.000218017	RIPOR1
ENSG00000078900	454.476	-3.17566	3.12113e-06	0.000219693	TP73
ENSG00000102048	32.5768	-4.5808	3.12159e-06	0.000219693	ASB9
ENSG00000166741	11.7949	-2.81736	3.15653e-06	0.000221604	NNMT
ENSG00000125726	4.63983	-5.53624	3.18226e-06	0.00022286	CD70
ENSG00000271776	12.8877	-4.96015	3.21702e-06	0.00022419	AL445209.1
ENSG00000280650	230.078	1.82766	3.21335e-06	0.00022419	KCNIP4-IT1
ENSG00000123612	240.693	2.97628	3.23706e-06	0.000225035	ACVR1C
ENSG00000136883	87.5099	-2.10876	3.35311e-06	0.000231899	KIF12
ENSG00000179813	36.6766	-5.11744	3.34812e-06	0.000231899	FAM216B
ENSG00000234377	68.5814	-2.77359	3.36027e-06	0.000231899	OBI1-AS1
ENSG00000114654	87.8457	-2.25779	3.41987e-06	0.000233743	EFCC1
ENSG00000180479	590.59	0.480098	3.41381e-06	0.000233743	ZNF571
ENSG00000197587	14.6357	-4.11379	3.41546e-06	0.000233743	DMBX1
ENSG00000287043	38.301	1.47447	3.4145e-06	0.000233743	AL392083.2
ENSG00000168016	1181.56	1.59602	3.48538e-06	0.00023765	TRANK1
ENSG00000276727	16.6115	-2.26738	3.50114e-06	0.000238153	AC137834.2
ENSG00000128683	4479.77	3.20142	3.54586e-06	0.000240053	GAD1
ENSG00000143167	40.4576	-2.59257	3.54596e-06	0.000240053	GPA33
ENSG00000231764	6254.65	2.99109	3.57128e-06	0.000241193	DLX6-AS1
ENSG00000162931	50.8123	1.63862	3.59446e-06	0.000242183	TRIM17
ENSG00000280135	43.0437	2.41658	3.61348e-06	0.000242889	AL096816.1
ENSG00000204228	148.788	-1.10234	3.63236e-06	0.000243009	HSD17B8
ENSG00000279249	327.655	-1.13838	3.62749e-06	0.000243009	AC007614.1
ENSG00000171456	6614.93	-0.497639	3.65369e-06	0.000243862	ASXL1
ENSG00000159556	50.4927	-2.99954	3.7272e-06	0.000248186	ISL2
ENSG00000198440	1294.88	0.710692	3.78023e-06	0.000251129	ZNF583
ENSG00000163132	244.596	-2.60372	3.87434e-06	0.000256781	MSX1
ENSG00000262119	264.076	1.30843	3.9112e-06	0.000258621	AL079343.1
ENSG00000257126	180.261	2.09651	3.93195e-06	0.00025939	FOXG1-AS1
ENSG00000100336	45.1472	-3.17992	3.95205e-06	0.000260112	APOL4
ENSG00000150556	85.3249	-1.49449	4.07023e-06	0.000267272	LYPD6B
ENSG00000010818	4106.19	0.932382	4.09964e-06	0.000268583	HIVEP2
ENSG00000125285	242.266	-2.81026	4.13559e-06	0.000269773	SOX21
ENSG00000254995	297.754	1.13973	4.13678e-06	0.000269773	STX16-NPEPL1
ENSG00000119943	125.278	-1.99676	4.17718e-06	0.000271784	PYROXD2
ENSG00000174776	164.989	-1.63372	4.19277e-06	0.000272176	WDR49
ENSG00000250658	25.4705	-4.92111	4.29949e-06	0.000278468	AC097652.1
ENSG00000138028	353.042	1.08938	4.35383e-06	0.000281346	CGREF1
ENSG00000142875	21717.6	1.7893	4.39811e-06	0.000283383	PRKACB
ENSG00000233718	18.1988	-1.63268	4.40528e-06	0.000283383	MYCNOS
ENSG00000164794	35.6157	1.9565	4.44168e-06	0.00028508	KCNV1
ENSG00000249158	1001.38	-2.19992	4.48437e-06	0.000287171	PCDHA11
ENSG00000197935	81.3677	1.08965	4.52572e-06	0.000289168	ZNF311
ENSG00000171587	1705.48	1.29493	4.5706e-06	0.000291381	DSCAM
ENSG00000139269	30.2393	-2.45536	4.63191e-06	0.000294629	INHBE
ENSG00000137193	859.743	-0.853224	4.70449e-06	0.000297912	PIM1
ENSG00000186897	1163.44	-2.04552	4.69852e-06	0.000297912	C1QL4
ENSG00000139209	17.2572	-2.19389	4.76053e-06	0.000300158	SLC38A4
ENSG00000267919	16.0199	1.82158	4.76107e-06	0.000300158	AC009955.2
ENSG00000141448	15.2643	-4.36416	4.77481e-06	0.000300359	GATA6
ENSG00000204116	1185.34	0.44713	4.85608e-06	0.000304797	CHIC1
ENSG00000102349	532.185	1.15839	4.87709e-06	0.000305441	KLF8
ENSG00000181541	4110.63	-1.40813	4.92844e-06	0.000307979	MAB21L2
ENSG00000188280	15.157	-4.12047	4.99521e-06	0.000311467	FAM230G
ENSG00000131979	1150.54	1.95306	5.1183e-06	0.000317111	GCH1
ENSG00000158458	303.403	0.941942	5.11919e-06	0.000317111	NRG2
ENSG00000178033	173.624	-3.01104	5.09809e-06	0.000317111	CALHM5
ENSG00000136546	286.194	1.35887	5.14225e-06	0.000317847	SCN7A
ENSG00000257986	9.66291	-3.03294	5.16766e-06	0.000318725	LINC02306
ENSG00000180592	1505.84	-1.20476	5.20914e-06	0.000320588	SKIDA1
ENSG00000277977	69.0435	1.53514	5.24063e-06	0.000321829	AC010332.1
ENSG00000249307	39.3148	-1.50317	5.35311e-06	0.000328028	LINC01088
ENSG00000242419	432.919	1.76265	5.45444e-06	0.000333519	PCDHGC4
ENSG00000116299	1395.17	1.28218	5.47017e-06	0.000333763	KIAA1324
ENSG00000136754	2355.87	0.259435	5.52732e-06	0.000336528	ABI1
ENSG00000257501	60.2667	-3.24579	5.54132e-06	0.000336659	AC007424.1
ENSG00000269978	158.83	1.0657	5.80029e-06	0.000351641	AL359881.1
ENSG00000183914	176.904	0.858129	5.82811e-06	0.000352576	DNAH2
ENSG00000251129	118.762	-3.18269	5.88737e-06	0.000355405	LINC02506
ENSG00000100095	10562.2	1.34979	5.92933e-06	0.000356424	SEZ6L
ENSG00000183691	118.092	-1.8336	5.918e-06	0.000356424	NOG
ENSG00000073331	168.427	-2.03759	6.0177e-06	0.000360973	ALPK1
ENSG00000146242	4616.8	-2.78589	6.04332e-06	0.000361746	TPBG
ENSG00000224294	8.42435	-3.24428	6.19006e-06	0.000369752	PINCR
ENSG00000159212	122.144	-3.19703	6.23893e-06	0.000371789	CLIC6
ENSG00000255046	58.1044	-1.4129	6.25032e-06	0.000371789	AC069185.1
ENSG00000188130	1285.72	1.217	6.39547e-06	0.000379629	MAPK12
ENSG00000078401	31.4702	-1.53831	6.54442e-06	0.000386053	EDN1
ENSG00000146374	1577.63	-3.14709	6.52169e-06	0.000386053	RSPO3
ENSG00000249509	21.4061	-2.44547	6.53408e-06	0.000386053	AC023886.1
ENSG00000129675	449.667	-1.87863	6.56527e-06	0.000386481	ARHGEF6
ENSG00000254245	639.209	-6.58728	6.60091e-06	0.000387776	PCDHGA3
ENSG00000163081	5.14548	-5.66673	6.64245e-06	0.000389412	CCDC140
ENSG00000161381	341.747	1.31908	6.67764e-06	0.000390669	PLXDC1
ENSG00000077327	175.205	-2.21413	6.74011e-06	0.000392852	SPAG6
ENSG00000204588	39.746	1.50115	6.74257e-06	0.000392852	LINC01123
ENSG00000164707	61.5319	-4.54842	6.84385e-06	0.000397937	SLC13A4
ENSG00000129514	16.6816	-5.32262	6.87224e-06	0.000398772	FOXA1
ENSG00000101115	684.339	-2.16475	7.01195e-06	0.000405225	SALL4
ENSG00000179520	208.408	-3.07717	6.99878e-06	0.000405225	SLC17A8
ENSG00000151418	8.82312	-4.97543	7.06969e-06	0.000406908	ATP6V1G3
ENSG00000254746	91.0858	-2.194	7.05851e-06	0.000406908	AC103855.2
ENSG00000270171	279.66	1.37987	7.12109e-06	0.000409039	AL359881.3
ENSG00000094963	8.67161	-2.85823	7.36074e-06	0.000421951	FMO2
ENSG00000162545	2453.05	1.25796	7.49961e-06	0.000429047	CAMK2N1
ENSG00000222038	9.2466	2.11414	7.54549e-06	0.000430805	POTEJ
ENSG00000154096	2315.43	0.814234	7.66116e-06	0.000436532	THY1
ENSG00000175567	151.33	-1.77009	7.75216e-06	0.000440835	UCP2
ENSG00000179542	1280.5	1.63642	7.80515e-06	0.000442079	SLITRK4
ENSG00000279075	4.24873	-5.39004	7.79641e-06	0.000442079	AC091965.5
ENSG00000235236	12.0295	2.03404	7.83906e-06	0.000443117	AC137630.2
ENSG00000224127	8.49378	5.79093	7.87141e-06	0.000444063	AC099786.1
ENSG00000130037	147.911	2.05336	7.93404e-06	0.00044671	KCNA5
ENSG00000154548	1820.74	0.522658	7.95117e-06	0.00044679	SRSF12
ENSG00000001626	25.2949	-3.85576	8.10204e-06	0.00045437	CFTR
ENSG00000130844	1280.6	0.287019	8.16592e-06	0.00045705	ZNF331
ENSG00000132141	137.747	-0.955423	8.33701e-06	0.00046571	CCT6B
ENSG00000204131	1149.62	-0.829641	8.43666e-06	0.000470352	NHSL2
ENSG00000167693	2270.5	-0.992357	8.77101e-06	0.000488035	NXN
ENSG00000141505	588.46	0.951575	8.79961e-06	0.000488671	ASGR1
ENSG00000186960	1066.51	1.86507	8.90613e-06	0.000493622	LINC01551
ENSG00000187553	41.2206	-2.49147	8.96297e-06	0.000495806	CYP26C1
ENSG00000165023	3074.25	1.1774	9.11915e-06	0.000503466	DIRAS2
ENSG00000153956	6262.04	-0.903842	9.27643e-06	0.000511156	CACNA2D1
ENSG00000163644	4689.07	1.21957	9.40285e-06	0.00051712	PPM1K
ENSG00000146285	220.742	1.99992	9.51943e-06	0.000521515	SCML4
ENSG00000171310	2309.19	0.886196	9.51836e-06	0.000521515	CHST11
ENSG00000167646	91.5261	-2.6463	9.63884e-06	0.000527041	DNAAF3
ENSG00000143479	832.424	-0.758445	1.00258e-05	0.000547148	DYRK3
ENSG00000125533	10.2586	-3.59628	1.00942e-05	0.000547724	BHLHE23
ENSG00000185513	904.807	0.830444	1.00767e-05	0.000547724	L3MBTL1
ENSG00000242593	37.2395	1.51087	1.00887e-05	0.000547724	AC006148.1
ENSG00000167178	10781.2	1.47072	1.01193e-05	0.000548043	ISLR2
ENSG00000258584	31.17	-4.14204	1.02913e-05	0.000556296	FAM181A-AS1
ENSG00000255310	672.364	0.72951	1.03757e-05	0.000559795	AF131215.5
ENSG00000100979	2066.3	-1.9209	1.05163e-05	0.000566304	PLTP
ENSG00000273853	31.1904	2.84094	1.06579e-05	0.000572845	AC023158.2
ENSG00000116741	2942.9	1.54245	1.07087e-05	0.00057449	RGS2
ENSG00000273079	4263.8	1.54332	1.08652e-05	0.000581788	GRIN2B
ENSG00000182053	3.57035	-5.14271	1.12136e-05	0.000599314	TRIM49B
ENSG00000100197	69.1019	0.970977	1.1294e-05	0.000601354	CYP2D6
ENSG00000249159	3.36215	-5.0543	1.12899e-05	0.000601354	AC091965.1
ENSG00000145721	811.506	-2.83709	1.13325e-05	0.000602274	LIX1
ENSG00000007350	21.1233	-3.04628	1.14629e-05	0.000608068	TKTL1
ENSG00000224842	46.2427	-2.86356	1.15482e-05	0.000610714	AL161908.1
ENSG00000232082	30.2848	1.08618	1.15557e-05	0.000610714	RPS6KA2-IT1
ENSG00000158710	444.1	-1.89064	1.18929e-05	0.000627367	TAGLN2
ENSG00000151025	676.813	1.09699	1.19779e-05	0.000628354	GPR158
ENSG00000169282	393.229	1.98635	1.19517e-05	0.000628354	KCNAB1
ENSG00000286385	5.61637	-5.04071	1.1959e-05	0.000628354	AL445255.1
ENSG00000286881	13.9766	-2.77634	1.21134e-05	0.000634293	AL358780.1
ENSG00000188730	1016	2.2778	1.21514e-05	0.000635111	VWC2
ENSG00000081138	1449.89	0.956381	1.21866e-05	0.000635782	CDH7
ENSG00000138772	199.541	-2.89977	1.22711e-05	0.00063902	ANXA3
ENSG00000172216	347.554	-1.05861	1.24664e-05	0.00064748	CEBPB
ENSG00000223883	14.9201	-2.42688	1.24791e-05	0.00064748	LINC01707
ENSG00000163032	1171.83	2.22995	1.25564e-05	0.000650304	VSNL1
ENSG00000178878	401.508	-2.22616	1.25972e-05	0.000651231	APOLD1
ENSG00000226087	60.2339	2.05686	1.26705e-05	0.000653829	AC073283.2
ENSG00000188483	2134.03	-1.00652	1.27261e-05	0.000654938	IER5L
ENSG00000218416	136.163	0.987406	1.27624e-05	0.000654938	AC110619.1
ENSG00000253910	65.4293	-2.13784	1.278e-05	0.000654938	PCDHGB2
ENSG00000287340	14.1632	-2.34408	1.27841e-05	0.000654938	AC007222.2
ENSG00000174567	28.1891	1.90057	1.29213e-05	0.000660777	GOLT1A
ENSG00000231806	972.723	0.913053	1.29689e-05	0.000662017	PCAT7
ENSG00000135454	3096.7	1.14474	1.30377e-05	0.00066434	B4GALNT1
ENSG00000110076	7507.13	1.05086	1.31483e-05	0.000665203	NRXN2
ENSG00000171735	7173.43	0.609317	1.3137e-05	0.000665203	CAMTA1
ENSG00000182326	297.924	-1.7852	1.31221e-05	0.000665203	C1S
ENSG00000230313	10.3863	2.39282	1.31035e-05	0.000665203	HCG24
ENSG00000234710	17.5727	5.43839	1.33585e-05	0.000674637	AC060834.2
ENSG00000104267	792.054	-2.92795	1.34047e-05	0.000675774	CA2
ENSG00000163347	114.234	-1.90974	1.34814e-05	0.000677236	CLDN1
ENSG00000286318	32.2668	1.68386	1.34709e-05	0.000677236	AC096576.6
ENSG00000095713	336.309	1.73273	1.37007e-05	0.000687039	CRTAC1
ENSG00000186288	46.7981	1.73059	1.3805e-05	0.000690444	PABPC1L2A
ENSG00000257842	86.3104	1.16558	1.38171e-05	0.000690444	LINC02588
ENSG00000182379	235.995	-1.12204	1.38493e-05	0.000690837	NXPH4
ENSG00000183150	872.012	0.766042	1.39352e-05	0.000693903	GPR19
ENSG00000144596	960.217	1.55294	1.45708e-05	0.000724286	GRIP2
ENSG00000214018	9.60958	-2.39125	1.46201e-05	0.000725469	RRM2P3
ENSG00000185745	367.584	-3.75653	1.50518e-05	0.00074559	IFIT1
ENSG00000164007	127.059	-3.18571	1.51175e-05	0.000747543	CLDN19
ENSG00000239881	37.7195	-1.81248	1.51856e-05	0.000749602	RPS27P25
ENSG00000107099	45.182	-3.26392	1.52308e-05	0.000750533	DOCK8
ENSG00000207935	15.4865	-3.73285	1.5283e-05	0.000751802	MIR204
ENSG00000124216	216.678	-1.82685	1.5421e-05	0.000752086	SNAI1
ENSG00000154134	1167.73	-2.36292	1.54192e-05	0.000752086	ROBO3
ENSG00000197283	2567.2	0.382594	1.54185e-05	0.000752086	SYNGAP1
ENSG00000198093	1683.3	0.346217	1.53958e-05	0.000752086	ZNF649
ENSG00000268660	5.53088	4.63262	1.54023e-05	0.000752086	LETM1P2
ENSG00000286689	13.2389	1.6367	1.56131e-05	0.000760149	AC090946.1
ENSG00000187902	565.71	1.03702	1.56637e-05	0.000761309	SHISA7
ENSG00000215788	627.477	1.0124	1.5762e-05	0.00076478	TNFRSF25
ENSG00000203812	20.6776	-1.4544	1.59267e-05	0.000771457	HIST2H2AA3
ENSG00000183644	28.7155	-5.03437	1.59961e-05	0.000773501	C11orf88
ENSG00000108375	62.7949	-2.12664	1.60278e-05	0.000773714	RNF43
ENSG00000272434	25.4407	1.21557	1.60931e-05	0.00077555	AC137630.3
ENSG00000184905	1217.74	1.44064	1.6468e-05	0.000792277	TCEAL2
ENSG00000180884	609.885	0.446947	1.67909e-05	0.000805146	ZNF792
ENSG00000186193	365.524	-1.57063	1.67922e-05	0.000805146	SAPCD2
ENSG00000224430	54.7011	0.828851	1.69863e-05	0.000811719	MKRN5P
ENSG00000262454	174.459	-1.2209	1.69592e-05	0.000811719	MIR193BHG
ENSG00000185652	59.2197	-2.16433	1.70775e-05	0.000814706	NTF3
ENSG00000115539	715.855	-0.50552	1.72087e-05	0.00081959	PDCL3
ENSG00000101746	2219.26	1.34038	1.72927e-05	0.000822212	NOL4
ENSG00000228659	168.863	1.69885	1.74856e-05	0.000829996	LINC01201
ENSG00000260260	404.475	-0.850714	1.75756e-05	0.000832773	SNHG19
ENSG00000270035	136.903	1.22556	1.76027e-05	0.000832773	AL359881.2
ENSG00000118160	1179.6	1.25393	1.78933e-05	0.000845116	SLC8A2
ENSG00000181467	2225.02	-0.293961	1.81224e-05	0.000854516	RAP2B
ENSG00000140374	2084.68	-0.942762	1.82039e-05	0.000856942	ETFA
ENSG00000147256	1047.1	3.00246	1.83013e-05	0.000859999	ARHGAP36
ENSG00000169435	7.92608	-2.9298	1.83294e-05	0.000859999	RASSF6
ENSG00000107968	131.418	-1.81847	1.83615e-05	0.000860087	MAP3K8
ENSG00000111432	150.421	-3.25282	1.84236e-05	0.00086107	FZD10
ENSG00000187164	4906.14	0.61361	1.84431e-05	0.00086107	SHTN1
ENSG00000161513	502.67	-1.22545	1.85068e-05	0.000862627	FDXR
ENSG00000088881	1015.83	1.01868	1.8724e-05	0.000870673	EBF4
ENSG00000184221	40.5034	-2.79907	1.87406e-05	0.000870673	OLIG1
ENSG00000009709	80.1785	-2.98025	1.92214e-05	0.000891551	PAX7
ENSG00000278743	51.8624	-0.985054	1.9261e-05	0.000891933	AC087239.1
ENSG00000095303	62.6703	-3.05895	1.93875e-05	0.000896335	PTGS1
ENSG00000122121	17.8346	-3.14135	1.98212e-05	0.000914898	XPNPEP2
ENSG00000137819	20.8128	-2.95667	1.99044e-05	0.000917248	PAQR5
ENSG00000177191	33.594	-2.24136	2.01509e-05	0.000927103	B3GNT8
ENSG00000249091	6.32153	-3.90192	2.03165e-05	0.000933212	AC093903.1
ENSG00000259867	48.1507	-2.08538	2.0558e-05	0.000942784	AC105411.1
ENSG00000165309	94.0021	-2.66728	2.07654e-05	0.000950761	ARMC3
ENSG00000122644	1249.98	-1.04601	2.09328e-05	0.000956883	ARL4A
ENSG00000270071	71.5709	-1.72581	2.11796e-05	0.00096661	AP001172.1
ENSG00000148660	2778.88	0.482284	2.14081e-05	0.000970806	CAMK2G
ENSG00000150394	2125.3	-1.27337	2.13973e-05	0.000970806	CDH8
ENSG00000261115	8223.62	0.929194	2.14015e-05	0.000970806	TMEM178B
ENSG00000286113	19.9675	-1.77238	2.13898e-05	0.000970806	AC022868.2
ENSG00000100060	77.9151	-2.62794	2.17328e-05	0.000983962	MFNG
ENSG00000226903	17.5419	1.68455	2.18062e-05	0.000985715	LINC00354
ENSG00000267169	42.9114	-1.58097	2.18815e-05	0.000987552	AC022098.1
ENSG00000188610	53.3144	-1.29531	2.21751e-05	0.000999215	FAM72B
ENSG00000259663	617.42	1.85179	2.24172e-05	0.00100693	AC010478.1
ENSG00000272143	80.5266	-0.916517	2.24057e-05	0.00100693	FGF14-AS2
ENSG00000286794	3.65635	4.52204	2.24533e-05	0.00100696	Z70719.1
ENSG00000206417	275.465	-0.802914	2.26218e-05	0.00101292	H1FX-AS1
ENSG00000176165	2978.14	1.81511	2.26666e-05	0.00101333	FOXG1
ENSG00000231672	62.1589	1.17238	2.27574e-05	0.0010158	DIRC3
ENSG00000100478	977.416	0.587581	2.28981e-05	0.00102047	AP4S1
ENSG00000181072	371.879	0.880682	2.31695e-05	0.00103095	CHRM2
ENSG00000088970	502.145	-0.966597	2.32937e-05	0.00103355	KIZ
ENSG00000204802	103.729	-0.884834	2.33006e-05	0.00103355	AL590399.1
ENSG00000265112	12.3961	-2.62811	2.34109e-05	0.00103682	MIR3153
ENSG00000220575	5.94784	2.67135	2.36346e-05	0.00104511	HTR5A-AS1
ENSG00000171365	6657.58	-0.564071	2.39931e-05	0.00105931	CLCN5
ENSG00000154856	405.204	-1.97823	2.42271e-05	0.00106723	APCDD1
ENSG00000198010	113.878	1.7284	2.42476e-05	0.00106723	DLGAP2
ENSG00000047457	82.4722	-3.29651	2.44663e-05	0.00107214	CP
ENSG00000132975	459.402	2.41096	2.451e-05	0.00107214	GPR12
ENSG00000165782	1640.17	0.339866	2.44329e-05	0.00107214	PIP4P1
ENSG00000251161	88.3463	0.611241	2.44967e-05	0.00107214	AC020661.1
ENSG00000110057	66.4488	-2.65037	2.46679e-05	0.00107739	UNC93B1
ENSG00000168389	395.489	0.79987	2.47503e-05	0.00107934	MFSD2A
ENSG00000197168	39.0931	-2.25639	2.48197e-05	0.0010807	NEK5
ENSG00000121274	1634.24	0.311541	2.50522e-05	0.00108916	TENT4B
ENSG00000205611	83.4508	1.05665	2.51136e-05	0.00109016	LINC01597
ENSG00000228124	15.8497	1.64256	2.54161e-05	0.00110161	AL096678.1
ENSG00000080166	415.564	-2.83294	2.5614e-05	0.0011085	DCT
ENSG00000255794	13026	-1.09632	2.58762e-05	0.00111814	RMST
ENSG00000136943	150.946	-2.04215	2.59309e-05	0.00111881	CTSV
ENSG00000179057	44.4924	1.77952	2.61576e-05	0.00112517	IGSF22
ENSG00000237973	662.663	-0.832819	2.61187e-05	0.00112517	MTCO1P12
ENSG00000106538	101.755	-2.83549	2.62373e-05	0.0011269	RARRES2
ENSG00000270953	685.745	1.82275	2.64192e-05	0.001133	AC007938.3
ENSG00000005421	8.61543	-2.35382	2.65034e-05	0.00113319	PON1
ENSG00000182636	5655.52	0.643458	2.65006e-05	0.00113319	NDN
ENSG00000224851	5.40564	3.83236	2.66502e-05	0.00113775	LINC00502
ENSG00000198929	866.092	0.881731	2.69551e-05	0.00114905	NOS1AP
ENSG00000115963	5865.38	-1.0395	2.71434e-05	0.00115268	RND3
ENSG00000140939	133.636	0.712495	2.71262e-05	0.00115268	NOL3
ENSG00000167011	157.99	1.12672	2.7162e-05	0.00115268	NAT16
ENSG00000198680	180.724	0.731341	2.73182e-05	0.00115758	TUSC1
ENSG00000187550	10.9417	-3.64243	2.74656e-05	0.0011621	SBK2
ENSG00000137101	32.9902	-1.6887	2.75392e-05	0.00116348	CD72
ENSG00000129451	35.7798	1.47183	2.78549e-05	0.00117379	KLK10
ENSG00000209042	44.6549	-1.02769	2.78659e-05	0.00117379	SNORD12C
ENSG00000274220	137.355	1.21897	2.7961e-05	0.00117606	AC009163.7
ENSG00000154928	2039.34	1.26753	2.81421e-05	0.00118193	EPHB1
ENSG00000259905	378.847	2.18978	2.81851e-05	0.00118199	PWRN1
ENSG00000132321	114.534	-1.14852	2.82778e-05	0.00118239	IQCA1
ENSG00000189143	17.2037	-1.86586	2.82672e-05	0.00118239	CLDN4
ENSG00000148734	39.269	2.31809	2.83597e-05	0.00118407	NPFFR1
ENSG00000196381	301.297	0.716139	2.84893e-05	0.00118774	ZNF781
ENSG00000156453	2730.98	1.1502	2.8704e-05	0.00119494	PCDH1
ENSG00000163545	414.612	-1.74609	2.87781e-05	0.00119627	NUAK2
ENSG00000173227	96.3102	1.16801	2.89033e-05	0.00119797	SYT12
ENSG00000288551	44.3183	1.30076	2.88875e-05	0.00119797	NA
ENSG00000129667	24.6918	-1.97251	2.89519e-05	0.00119824	RHBDF2
ENSG00000265817	1077.94	-0.741017	2.90331e-05	0.00119985	FSBP
ENSG00000138443	13868	0.431983	2.92445e-05	0.00120684	ABI2
ENSG00000173706	1146.7	-2.11359	2.97345e-05	0.00122527	HEG1
ENSG00000246528	180.265	0.775936	2.99782e-05	0.00123353	AC079089.1
ENSG00000091262	14.6344	-1.9159	3.0059e-05	0.00123507	ABCC6
ENSG00000106003	209.194	-1.53402	3.03333e-05	0.00124277	LFNG
ENSG00000127863	1347.24	-1.38	3.03835e-05	0.00124277	TNFRSF19
ENSG00000155090	995.258	-1.11774	3.05087e-05	0.00124277	KLF10
ENSG00000198018	1273.28	0.304004	3.04219e-05	0.00124277	ENTPD7
ENSG00000223935	70.4878	1.02861	3.04926e-05	0.00124277	LGALSL-DT
ENSG00000225930	126.135	-1.52226	3.04472e-05	0.00124277	LINC02249
ENSG00000180251	10.6359	4.11874	3.05549e-05	0.00124287	SLC9A4
ENSG00000188501	80.4815	-2.74058	3.06515e-05	0.00124502	LCTL
ENSG00000274114	77.0054	1.52948	3.08849e-05	0.00125271	ALOX15P1
ENSG00000262801	10.502	1.92364	3.09629e-05	0.00125409	U91319.1
ENSG00000187979	9.33091	-3.7202	3.16276e-05	0.00127737	FAM230D
ENSG00000203930	3922.76	-0.911854	3.16264e-05	0.00127737	LINC00632
ENSG00000078579	24.1962	2.40262	3.16841e-05	0.00127783	FGF20
ENSG00000144452	26.8658	-1.40893	3.17774e-05	0.00127978	ABCA12
ENSG00000099860	494.833	-1.6839	3.22351e-05	0.00129455	GADD45B
ENSG00000260077	185.389	0.701374	3.22067e-05	0.00129455	AC104794.3
ENSG00000109738	646.122	1.23663	3.25165e-05	0.00130217	GLRB
ENSG00000137573	3656.62	-2.73495	3.24996e-05	0.00130217	SULF1
ENSG00000254938	31.1461	1.45121	3.29338e-05	0.00131703	AP002833.1
ENSG00000105370	12.5322	-5.47481	3.30319e-05	0.00131775	LIM2
ENSG00000244733	10.2124	-2.47385	3.30444e-05	0.00131775	AL132656.2
ENSG00000279894	45.0671	1.29189	3.31072e-05	0.0013184	Z73965.1
ENSG00000273108	133.711	1.60073	3.31871e-05	0.00131973	AL121929.2
ENSG00000176842	842.164	-1.77376	3.34214e-05	0.00132719	IRX5
ENSG00000213085	42.0413	-3.93141	3.3706e-05	0.00133663	CFAP45
ENSG00000102312	691.984	0.699998	3.38414e-05	0.00134013	PORCN
ENSG00000188211	1163.23	0.518759	3.39438e-05	0.00134232	NCR3LG1
ENSG00000067177	475.023	0.641293	3.39968e-05	0.00134254	PHKA1
ENSG00000287996	19.8082	-3.20491	3.4093e-05	0.00134447	AL359208.1
ENSG00000128607	8032.43	0.689014	3.42033e-05	0.00134696	KLHDC10
ENSG00000284610	56.6889	1.35807	3.42562e-05	0.00134717	AC107918.4
ENSG00000123643	898.771	0.557392	3.43729e-05	0.00134989	SLC36A1
ENSG00000248583	3.40511	-5.08249	3.44719e-05	0.00135192	AC119751.3
ENSG00000189410	410.561	1.11169	3.50457e-05	0.00137253	SH2D5
ENSG00000107249	863.383	-2.14878	3.51118e-05	0.00137322	GLIS3
ENSG00000163013	2197.84	1.21835	3.56191e-05	0.00139115	FBXO41
ENSG00000163071	313.535	-2.64331	3.58723e-05	0.00139912	SPATA18
ENSG00000113361	4622.09	-2.0954	3.60248e-05	0.00140314	CDH6
ENSG00000154258	90.0106	-2.00137	3.6221e-05	0.00140885	ABCA9
ENSG00000168899	9.66591	-2.0275	3.62869e-05	0.00140949	VAMP5
ENSG00000125355	613.317	1.14676	3.68972e-05	0.00142613	TMEM255A
ENSG00000126878	1477.44	-1.51658	3.68242e-05	0.00142613	AIF1L
ENSG00000145495	19195.1	0.438843	3.69662e-05	0.00142613	2024-03-06
ENSG00000167941	12.4337	-5.46721	3.69458e-05	0.00142613	SOST
ENSG00000196547	4028.82	0.449727	3.68523e-05	0.00142613	MAN2A2
ENSG00000168243	5175.42	1.05429	3.7108e-05	0.00142967	GNG4
ENSG00000013293	2371.08	1.36483	3.72474e-05	0.00143169	SLC7A14
ENSG00000173809	141.37	1.67108	3.72614e-05	0.00143169	TDRD12
ENSG00000138798	58.9339	-2.80738	3.74602e-05	0.00143611	EGF
ENSG00000201690	4.62302	2.78919	3.74772e-05	0.00143611	RNY1P2
ENSG00000215440	431.998	0.841034	3.81692e-05	0.00146065	NPEPL1
ENSG00000147246	234.358	-1.55286	3.82584e-05	0.0014621	HTR2C
ENSG00000233290	4.28522	-5.40297	3.84886e-05	0.00146892	AL157944.1
ENSG00000131941	280.112	-1.15396	3.87061e-05	0.00147327	RHPN2
ENSG00000241213	63.164	1.04231	3.8689e-05	0.00147327	LINC02024
ENSG00000275038	65.267	-2.49029	3.88192e-05	0.0014756	AC091980.2
ENSG00000233237	1211.42	-1.96076	3.91159e-05	0.00148489	LINC00472
ENSG00000168209	2115.24	-0.90736	3.92324e-05	0.00148733	DDIT4
ENSG00000259203	913.934	1.67812	3.97121e-05	0.00150351	AC016044.1
ENSG00000135144	2000.13	1.2899	3.98172e-05	0.00150548	DTX1
ENSG00000162772	998.484	-1.02533	3.99792e-05	0.0015096	ATF3
ENSG00000227060	11.7948	-2.64506	4.0179e-05	0.00151513	LINC00629
ENSG00000109756	8502.49	0.520671	4.04645e-05	0.00152388	RAPGEF2
ENSG00000224958	5.68386	-5.06217	4.11151e-05	0.00154633	PGM5-AS1
ENSG00000230162	22.5644	-1.28608	4.12389e-05	0.00154894	CT45A11P
ENSG00000103269	168.784	0.733121	4.16089e-05	0.00156077	RHBDL1
ENSG00000164841	783.426	0.932492	4.1671e-05	0.001561	TMEM74
ENSG00000221923	2348.19	1.12545	4.17797e-05	0.001561	ZNF880
ENSG00000224349	18.0604	-1.71721	4.17656e-05	0.001561	AL365226.1
ENSG00000180769	202.995	-0.791497	4.18732e-05	0.00156244	WDFY3-AS2
ENSG00000176912	45.1696	-1.20335	4.19904e-05	0.00156476	TYMSOS
ENSG00000254966	29.3996	1.36453	4.21928e-05	0.00157025	AC103974.1
ENSG00000183273	8.5968	-2.48394	4.22851e-05	0.00157163	CCDC60
ENSG00000136352	23.1389	4.29185	4.25617e-05	0.00157824	NKX2-1
ENSG00000174306	2830.97	0.571535	4.25741e-05	0.00157824	ZHX3
ENSG00000169594	24.4212	-2.12524	4.28166e-05	0.0015831	BNC1
ENSG00000259349	13.8096	-1.94592	4.2771e-05	0.0015831	AC011921.1
ENSG00000164074	831.658	0.481429	4.35887e-05	0.00160956	ABHD18
ENSG00000261150	322.04	-0.84278	4.41662e-05	0.00162877	EPPK1
ENSG00000021762	1988.28	0.421827	4.43219e-05	0.00163239	OSBPL5
ENSG00000138767	3342.37	0.435716	4.43857e-05	0.00163262	CNOT6L
ENSG00000108669	2402.85	0.586851	4.47346e-05	0.00164121	CYTH1
ENSG00000282890	12.337	-2.89254	4.47076e-05	0.00164121	AC009975.1
ENSG00000199960	24.2601	1.41635	4.48812e-05	0.00164235	SNORD115-14
ENSG00000258932	14.0219	-2.44714	4.48736e-05	0.00164235	AL390334.1
ENSG00000137877	45.5035	-1.24843	4.51144e-05	0.00164876	SPTBN5
ENSG00000260232	104.921	1.656	4.54604e-05	0.00165927	PWRN4
ENSG00000185885	356.486	-3.2119	4.55309e-05	0.00165972	IFITM1
ENSG00000279685	126.484	1.24698	4.61025e-05	0.0016784	MAPT-IT1
ENSG00000152208	1260.54	1.70115	4.62684e-05	0.00168229	GRID2
ENSG00000083814	991.936	0.799628	4.63333e-05	0.0016825	ZNF671
ENSG00000196189	485.924	1.08423	4.6415e-05	0.00168332	SEMA4A
ENSG00000162989	828.913	0.944999	4.6582e-05	0.00168722	KCNJ3
ENSG00000175879	15.8848	-2.62418	4.67108e-05	0.00168973	HOXD8
ENSG00000204010	8.4431	-5.65478	4.79747e-05	0.00173325	IFIT1B
ENSG00000131914	574.61	-3.3512	4.81578e-05	0.00173667	LIN28A
ENSG00000258405	249.35	-5.45144	4.81917e-05	0.00173667	ZNF578
ENSG00000064309	5223.06	-1.20244	4.84579e-05	0.00174405	CDON
ENSG00000277200	261.169	1.14306	4.8769e-05	0.00175303	AC005696.4
ENSG00000277383	40.4188	-1.05901	4.95534e-05	0.00177898	AC010331.1
ENSG00000168594	64.2639	1.21278	4.96739e-05	0.00178106	ADAM29
ENSG00000104044	125.886	-2.46722	5.01102e-05	0.00178993	OCA2
ENSG00000236861	2.79847	-4.77439	5.00514e-05	0.00178993	AC006378.1
ENSG00000261716	983.004	1.54257	5.0073e-05	0.00178993	HIST2H2BC
ENSG00000104413	29.2288	1.18296	5.04136e-05	0.00179743	ESRP1
ENSG00000248744	8.41972	-2.34204	5.04466e-05	0.00179743	AC108467.1
ENSG00000114757	453.542	-1.05355	5.0664e-05	0.00180066	PEX5L
ENSG00000189343	220.55	-1.09112	5.06449e-05	0.00180066	RPS2P46
ENSG00000148082	12529	1.09948	5.09174e-05	0.00180741	SHC3
ENSG00000171428	20.7063	-2.18359	5.11253e-05	0.00181253	NAT1
ENSG00000162981	2838.01	1.09222	5.16316e-05	0.00182592	LRATD1
ENSG00000233968	18.4774	-5.07084	5.15988e-05	0.00182592	AL157895.1
ENSG00000162817	204.641	-1.31429	5.16995e-05	0.00182605	C1orf115
ENSG00000102452	2231.98	1.43993	5.29816e-05	0.00186455	NALCN
ENSG00000116983	5632.01	1.25268	5.31301e-05	0.00186455	HPCAL4
ENSG00000175906	901.105	-0.992318	5.31159e-05	0.00186455	ARL4D
ENSG00000261324	155.953	1.14758	5.31742e-05	0.00186455	AC010168.2
ENSG00000273748	80.1094	-4.72045	5.30195e-05	0.00186455	AL592183.1
ENSG00000276386	114.767	-1.19951	5.31829e-05	0.00186455	CNTNAP3P2
ENSG00000134698	4924.22	0.784465	5.33587e-05	0.00186841	AGO4
ENSG00000199043	66.7167	1.60131	5.36688e-05	0.00187696	MIR335
ENSG00000167619	865.348	1.25644	5.4241e-05	0.00189464	TMEM145
ENSG00000140416	10495.2	-1.31928	5.45152e-05	0.00190188	TPM1
ENSG00000125965	150.482	-2.44797	5.54004e-05	0.00192803	GDF5
ENSG00000152763	670.038	-0.6548	5.53856e-05	0.00192803	WDR78
ENSG00000177337	77.5711	-2.18634	5.55189e-05	0.00192979	DLGAP1-AS1
ENSG00000274213	7.86556	-2.50307	5.55885e-05	0.00192985	AC015912.3
ENSG00000144583	1324.83	1.53849	5.57605e-05	0.00193303	2024-03-04
ENSG00000231827	7.87964	-5.54495	5.5816e-05	0.00193303	AL513523.2
ENSG00000164099	710.406	-1.71116	5.62e-05	0.0019416	PRSS12
ENSG00000173559	175.191	-1.69512	5.61356e-05	0.0019416	NABP1
ENSG00000144843	27.8972	-1.34929	5.74123e-05	0.00197867	ADPRH
ENSG00000259037	9.67198	2.35904	5.73587e-05	0.00197867	BX927359.1
ENSG00000179930	21.6687	-2.17299	5.77818e-05	0.001989	ZNF648
ENSG00000175832	1386.75	1.01463	5.81118e-05	0.00199653	ETV4
ENSG00000203877	91.7903	1.44657	5.81412e-05	0.00199653	RIPPLY2
ENSG00000105143	1094.95	1.18435	5.8565e-05	0.00200866	SLC1A6
ENSG00000100207	8495.53	0.546305	5.86956e-05	0.00201071	TCF20
ENSG00000223478	12.4534	-1.57679	5.87826e-05	0.00201127	AL441992.1
ENSG00000167281	489.83	0.8672	5.90972e-05	0.00201961	RBFOX3
ENSG00000016082	2590.9	2.00297	5.92144e-05	0.0020201	ISL1
ENSG00000137103	2613.65	0.314273	5.92537e-05	0.0020201	TMEM8B
ENSG00000138435	8.69952	-2.60953	6.00396e-05	0.00203955	CHRNA1
ENSG00000184838	83.0813	0.913659	5.99336e-05	0.00203955	PRR16
ENSG00000235830	7.8842	-2.93068	5.99825e-05	0.00203955	SRGAP3-AS4
ENSG00000214814	34.992	-1.47985	6.01891e-05	0.00204219	FER1L6
ENSG00000245025	54.4775	-1.64824	6.02797e-05	0.00204283	AC107959.1
ENSG00000160446	113.724	-0.924882	6.04748e-05	0.00204672	ZDHHC12
ENSG00000201155	5.86517	2.36922	6.05384e-05	0.00204672	RNU1-24P
ENSG00000141198	532.565	-1.11458	6.08418e-05	0.00205453	TOM1L1
ENSG00000250616	116.935	1.09625	6.09409e-05	0.00205544	AC012645.1
ENSG00000079215	1178.77	-3.02791	6.18114e-05	0.0020774	SLC1A3
ENSG00000106688	1025.59	1.0878	6.18021e-05	0.0020774	SLC1A1
ENSG00000177822	487.664	-1.43953	6.16788e-05	0.0020774	TENM3-AS1
ENSG00000184557	748.313	-0.737624	6.19258e-05	0.00207879	SOCS3
ENSG00000232034	10.0849	1.92008	6.21152e-05	0.00208269	AC092168.2
ENSG00000132694	5477.7	0.426014	6.24766e-05	0.00209234	ARHGEF11
ENSG00000133195	335.58	-1.07448	6.31879e-05	0.00211367	SLC39A11
ENSG00000161298	2352.73	0.678717	6.33622e-05	0.00211701	ZNF382
ENSG00000100033	47.0849	-2.55861	6.36909e-05	0.002123	PRODH
ENSG00000149177	3082.69	0.641034	6.36744e-05	0.002123	PTPRJ
ENSG00000236106	36.2519	-2.68376	6.38023e-05	0.00212423	AC010729.1
ENSG00000183114	408.376	1.12199	6.4016e-05	0.00212885	FAM43B
ENSG00000207605	10.6168	-1.96282	6.41811e-05	0.00213185	MIR191
ENSG00000167995	279.476	0.997526	6.43343e-05	0.00213444	BEST1
ENSG00000168830	57.2924	1.66254	6.49777e-05	0.00215328	HTR1E
ENSG00000125618	15.5275	-2.8725	6.52037e-05	0.00215825	PAX8
ENSG00000084676	4689.4	0.280007	6.52847e-05	0.00215842	NCOA1
ENSG00000272944	56.7837	0.728322	6.59833e-05	0.00217898	AC079834.2
ENSG00000274265	489.77	0.532742	6.63678e-05	0.00218914	AC245297.3
ENSG00000145248	202.567	1.23965	6.67253e-05	0.00219838	SLC10A4
ENSG00000164398	1007.59	1.12577	6.74383e-05	0.0022193	ACSL6
ENSG00000131398	402.382	0.552517	6.90785e-05	0.00227065	KCNC3
ENSG00000143079	3771.02	0.327507	6.93147e-05	0.00227454	CTTNBP2NL
ENSG00000173757	3340.5	0.392649	6.93568e-05	0.00227454	STAT5B
ENSG00000131725	2535.86	-0.662185	6.97209e-05	0.00228384	WDR44
ENSG00000204682	508.95	-0.948104	6.98537e-05	0.00228556	MIR1915HG
ENSG00000275291	56.1195	1.60261	6.99726e-05	0.00228682	U1
ENSG00000047648	776	-1.94004	7.07376e-05	0.00230652	ARHGAP6
ENSG00000156395	841.766	0.879418	7.07059e-05	0.00230652	SORCS3
ENSG00000139318	4558.39	1.07972	7.11426e-05	0.00231707	DUSP6
ENSG00000206053	4251.9	-0.446827	7.12831e-05	0.00231898	JPT2
ENSG00000204271	2081.14	0.57504	7.15623e-05	0.00232541	SPIN3
ENSG00000159625	30.4923	-1.40191	7.17744e-05	0.00232849	DRC7
ENSG00000183023	9045.78	1.02678	7.1821e-05	0.00232849	SLC8A1
ENSG00000165566	4685.41	0.832399	7.1978e-05	0.00233092	AMER2
ENSG00000074527	206.208	1.56003	7.27197e-05	0.00235146	NTN4
ENSG00000176601	40.4365	-3.64369	7.27774e-05	0.00235146	MAP3K19
ENSG00000285600	52.0882	1.06187	7.32659e-05	0.00236455	AC023593.1
ENSG00000187094	10.0312	-2.19706	7.44176e-05	0.002399	CCK
ENSG00000251573	32.0811	2.48835	7.46009e-05	0.00239947	LINC02106
ENSG00000277590	38.2426	-1.26602	7.45238e-05	0.00239947	MIR7845
ENSG00000064300	919.82	-1.73169	7.47031e-05	0.00240004	NGFR
ENSG00000198203	7.00897	-2.93219	7.47901e-05	0.00240012	SULT1C2
ENSG00000269713	1694.37	0.420041	7.51772e-05	0.00240982	NBPF9
ENSG00000260941	132.268	1.57043	7.54449e-05	0.00241568	LINC00622
ENSG00000213801	21.2709	-1.75356	7.6736e-05	0.00245426	ZNF321P
ENSG00000159164	11134.5	0.930428	7.70078e-05	0.00246018	SV2A
ENSG00000253251	250.745	0.705189	7.71032e-05	0.00246047	SHLD3
ENSG00000253404	6.84279	-2.67647	7.73363e-05	0.00246514	AC034243.1
ENSG00000138166	476.034	0.976401	7.8312e-05	0.00249344	DUSP5
ENSG00000189223	135.963	-5.36203	7.93533e-05	0.00252377	PAX8-AS1
ENSG00000144355	2871.15	2.40721	7.9652e-05	0.00253044	DLX1
ENSG00000165288	3680.19	0.467655	8.06922e-05	0.00256063	BRWD3
ENSG00000171435	1149.89	1.36512	8.08734e-05	0.00256352	KSR2
ENSG00000135363	1254	-1.1597	8.09971e-05	0.00256458	LMO2
ENSG00000237984	228.135	0.592671	8.17774e-05	0.0025864	PTENP1
ENSG00000227640	154.026	-1.94785	8.22832e-05	0.00259951	SOX21-AS1
ENSG00000121104	314.887	-1.07609	8.29324e-05	0.0026121	FAM117A
ENSG00000125772	3668.63	-0.572934	8.29573e-05	0.0026121	GPCPD1
ENSG00000177181	2103.13	1.44243	8.29561e-05	0.0026121	RIMKLA
ENSG00000112782	68.5971	2.34981	8.37821e-05	0.00262975	CLIC5
ENSG00000157087	675.645	1.11759	8.36564e-05	0.00262975	ATP2B2
ENSG00000286721	99.4832	0.686952	8.37952e-05	0.00262975	AC010623.1
ENSG00000162004	144.562	0.990191	8.40252e-05	0.00263406	CCDC78
ENSG00000226360	34.4147	-2.05481	8.42309e-05	0.00263759	RPL10AP6
ENSG00000268049	209.636	-0.501035	8.44611e-05	0.00264189	AC012313.2
ENSG00000206754	29.4173	-1.41448	8.45762e-05	0.00264259	SNORD101
ENSG00000145808	100.896	-1.18371	8.48863e-05	0.00264356	ADAMTS19
ENSG00000179314	2425.63	-0.493873	8.48265e-05	0.00264356	WSCD1
ENSG00000287619	56.7318	-1.00315	8.47624e-05	0.00264356	AL021308.1
ENSG00000100311	150.632	1.37019	8.52189e-05	0.00265102	PDGFB
ENSG00000156414	22.5001	2.49473	8.56956e-05	0.00266003	TDRD9
ENSG00000165588	1801.05	-2.7012	8.56907e-05	0.00266003	OTX2
ENSG00000011021	2692.9	0.444969	8.62168e-05	0.00267328	CLCN6
ENSG00000091129	9986.85	0.756395	8.653e-05	0.00268007	NRCAM
ENSG00000158201	161.611	-0.797129	8.76193e-05	0.00270791	ABHD3
ENSG00000234692	8.77775	-4.96	8.76085e-05	0.00270791	AL355601.1
ENSG00000102174	178.139	-0.984872	8.84685e-05	0.00272823	PHEX
ENSG00000188523	77.5084	-2.14044	8.84178e-05	0.00272823	CFAP77
ENSG00000135297	857.205	-0.737662	8.88486e-05	0.00273698	MTO1
ENSG00000182348	80.7773	2.21765	8.91371e-05	0.00274289	ZNF804B
ENSG00000137841	172.891	1.32895	8.9286e-05	0.00274345	PLCB2
ENSG00000163485	595.684	0.98543	8.93481e-05	0.00274345	ADORA1
ENSG00000283183	965.851	0.849915	8.9554e-05	0.00274681	AC116565.1
ENSG00000139364	4333.31	0.800344	8.99763e-05	0.00275679	TMEM132B
ENSG00000225978	25.0836	1.94406	9.05868e-05	0.0027725	HAR1A
ENSG00000129680	586.448	-1.91232	9.09473e-05	0.00277756	MAP7D3
ENSG00000230062	11.8367	-4.76037	9.08667e-05	0.00277756	ANKRD66
ENSG00000171864	137.76	-3.75659	9.15259e-05	0.00279223	PRND
ENSG00000236956	10.8961	-3.82989	9.25646e-05	0.00282089	NF1P8
ENSG00000197905	89.8204	-2.21892	9.34619e-05	0.00284518	TEAD4
ENSG00000141314	430.591	-1.95575	9.4313e-05	0.00286388	RHBDL3
ENSG00000228789	8.82308	-2.47906	9.4479e-05	0.00286388	HCG22
ENSG00000241484	26.6301	1.24367	9.44353e-05	0.00286388	ARHGAP8
ENSG00000286214	5429.51	1.90282	9.43433e-05	0.00286388	AUXG01000058.1
ENSG00000065534	1291.86	-2.70891	9.48844e-05	0.00287311	MYLK
ENSG00000102290	3377.64	1.48361	9.5083e-05	0.00287606	PCDH11X
ENSG00000267128	27.9447	-1.91484	9.56095e-05	0.00288891	RNF157-AS1
ENSG00000147655	590.728	-2.95056	9.63238e-05	0.00290454	RSPO2
ENSG00000196588	2080.53	0.281561	9.6331e-05	0.00290454	MRTFA
ENSG00000163092	21.271	-3.16194	9.67005e-05	0.00291259	XIRP2
ENSG00000154767	2248.39	-0.355886	9.7248e-05	0.00292598	XPC
ENSG00000175182	2976.86	0.993788	9.75154e-05	0.00293092	FAM131A
ENSG00000198939	285.516	0.641018	9.76868e-05	0.00293298	ZFP2
ENSG00000285244	6.04438	-3.01271	9.91678e-05	0.0029743	DINOL
ENSG00000204175	592.878	1.23904	9.94024e-05	0.0029782	GPRIN2
ENSG00000156500	286.597	-0.347534	9.96691e-05	0.00298304	FAM122C
ENSG00000130520	2940.87	-0.593481	0.000100094	0.0029926	LSM4
ENSG00000251301	33.9385	-1.99914	0.000100231	0.00299355	LINC02384
ENSG00000197928	1988.79	0.449434	0.000100606	0.0030016	ZNF677
ENSG00000286875	9.16051	-3.64861	0.000101651	0.0030296	AL121977.2
ENSG00000259605	54.3262	-2.045	0.000101859	0.00303262	AC074212.1
ENSG00000185792	5.87411	-5.11676	0.000102497	0.00304844	NLRP9
ENSG00000261762	39.4662	-2.19612	0.000103242	0.00306739	AC027228.2
ENSG00000286724	63.6563	-1.19177	0.000103904	0.00308382	AL732509.1
ENSG00000107331	3627.75	0.667644	0.00010445	0.00309681	ABCA2
ENSG00000182902	17.8932	-1.40097	0.00010482	0.00310451	SLC25A18
ENSG00000254180	46.8372	-0.90215	0.00010507	0.00310869	AC004083.1
ENSG00000140948	3220.82	0.369171	0.00010566	0.00311965	ZCCHC14
ENSG00000162771	15.2458	-2.1511	0.000105637	0.00311965	FAM71A
ENSG00000086205	34.3408	-1.82341	0.000105778	0.0031199	FOLH1
ENSG00000124493	351.473	0.952289	0.000106001	0.00312324	GRM4
ENSG00000066056	24.6933	-2.81849	0.000106454	0.00312868	TIE1
ENSG00000083454	46.5446	1.35955	0.000106516	0.00312868	P2RX5
ENSG00000197893	36.3367	-3.46574	0.000106315	0.00312868	NRAP
ENSG00000179477	19.1141	1.18652	0.000106734	0.00313187	ALOX12B
ENSG00000113396	39.4323	-1.72766	0.000107036	0.00313561	SLC27A6
ENSG00000283776	3.11268	-4.93783	0.000107083	0.00313561	TAF11L13
ENSG00000116977	306.853	1.47259	0.000107571	0.00314667	LGALS8
ENSG00000091010	26.9807	-2.17689	0.000107826	0.0031509	POU4F3
ENSG00000204947	435.601	-0.430893	0.000108438	0.00316227	ZNF425
ENSG00000226970	9.20077	2.05947	0.000108333	0.00316227	AL450063.1
ENSG00000279543	26.2516	1.48373	0.000108677	0.00316601	AC129908.1
ENSG00000233052	11.0549	1.63964	0.000108957	0.0031709	AL513304.1
ENSG00000156925	5047.3	-1.91068	0.000109962	0.00319689	ZIC3
ENSG00000254101	78.5533	1.38425	0.000110215	0.00320096	LINC02055
ENSG00000273156	249.35	0.799902	0.000110589	0.00320855	AC124016.2
ENSG00000102359	109.787	-2.50752	0.000111606	0.00323476	SRPX2
ENSG00000175749	65.2009	0.93288	0.000111737	0.00323525	EIF3KP1
ENSG00000253873	216.02	-0.635743	0.000112079	0.00324186	PCDHGA11
ENSG00000117480	1337.22	0.850316	0.000112298	0.00324488	FAAH
ENSG00000135365	2653.6	0.368855	0.000112562	0.003249	PHF21A
ENSG00000142765	90.1191	-1.33192	0.000112669	0.003249	SYTL1
ENSG00000229970	23.8341	-2.37331	0.00011373	0.00327627	AC007128.1
ENSG00000102226	26347.6	0.547942	0.000113894	0.00327769	USP11
ENSG00000007255	258.559	-0.843384	0.000114305	0.00328613	TRAPPC6A
ENSG00000168490	278.099	1.57235	0.000114419	0.00328613	PHYHIP
ENSG00000183153	42.8575	1.11583	0.000115362	0.00330989	GJD3
ENSG00000179630	177.196	1.38528	0.000115754	0.00331779	LACC1
ENSG00000158806	281.799	1.42947	0.000116495	0.00333564	NPM2
ENSG00000104879	7.50849	-2.8525	0.000116797	0.00333736	CKM
ENSG00000164342	12.5856	-2.86998	0.000116907	0.00333736	TLR3
ENSG00000199036	39.5978	-2.45579	0.000116714	0.00333736	MIR219A1
ENSG00000138722	1491.99	-2.45476	0.0001171	0.00333952	MMRN1
ENSG00000186529	2.69153	-4.7418	0.000117594	0.00335026	CYP4F3
ENSG00000147526	2959.1	0.601103	0.000117786	0.0033515	TACC1
ENSG00000187653	80.876	-0.956556	0.000117874	0.0033515	TMSB4XP8
ENSG00000198932	2008.08	0.887164	0.000118378	0.00336213	GPRASP1
ENSG00000243753	135.674	0.918241	0.000118484	0.00336213	HLA-L
ENSG00000258592	12.4972	-2.10496	0.00011925	0.00338048	AL391152.1
ENSG00000174453	281.008	1.8763	0.000119927	0.00339629	VWC2L
ENSG00000049759	10964.7	0.551081	0.000120834	0.00341857	NEDD4L
ENSG00000116254	5453.81	1.26783	0.00012111	0.00341934	CHD5
ENSG00000139304	10.6253	-2.51122	0.000121031	0.00341934	PTPRQ
ENSG00000139990	5360.07	0.217245	0.000121342	0.00341934	DCAF5
ENSG00000286069	48.2395	1.69336	0.000121278	0.00341934	AC076968.2
ENSG00000178162	152.311	1.74799	0.000121656	0.00342481	FAR2P2
ENSG00000146005	4690.09	1.02607	0.000122821	0.00344918	PSD2
ENSG00000152137	85.3973	-2.00343	0.000122886	0.00344918	HSPB8
ENSG00000163214	3316.37	0.168554	0.000122748	0.00344918	DHX57
ENSG00000174516	1070.59	0.559528	0.000123227	0.00345535	PELI3
ENSG00000119862	2582.91	0.74105	0.000124174	0.00347503	LGALSL
ENSG00000255647	46.4541	-1.45877	0.00012409	0.00347503	AC093510.1
ENSG00000184916	1384.86	0.863026	0.000124586	0.00348315	JAG2
ENSG00000235478	36.9062	1.15858	0.000125185	0.00349645	LINC01664
ENSG00000188779	52.8035	0.858859	0.000126034	0.00351669	SKOR1
ENSG00000155886	731.363	1.75771	0.000126315	0.0035211	SLC24A2
ENSG00000238169	6.33178	-4.51515	0.000127184	0.00354186	LINC01053
ENSG00000004799	95.5292	-1.88194	0.000128029	0.00355145	PDK4
ENSG00000173198	20.5858	-3.37703	0.000127928	0.00355145	CYSLTR1
ENSG00000265451	20.7725	-1.2697	0.000127799	0.00355145	AC012447.1
ENSG00000286389	30.8275	-1.46385	0.000127675	0.00355145	AL731702.1
ENSG00000287248	8.23106	-3.20909	0.000128831	0.00357024	AC009271.2
ENSG00000148482	23.5785	-3.33798	0.000129323	0.00358036	SLC39A12
ENSG00000237928	24.8416	-1.8157	0.000130771	0.00361691	NFIA-AS2
ENSG00000254560	20.9485	-1.60536	0.000130897	0.00361691	BBOX1-AS1
ENSG00000222019	6.65084	-2.25938	0.00013114	0.00362009	URAHP
ENSG00000263278	39.6837	1.23543	0.000131377	0.00362311	AC233701.1
ENSG00000109424	6.74712	-3.53716	0.000131635	0.00362673	UCP1
ENSG00000267504	20.5376	1.22052	0.000131882	0.00363002	AC090236.2
ENSG00000056558	126.696	0.865395	0.00013209	0.00363221	TRAF1
ENSG00000214113	1174.16	-0.609857	0.000132319	0.003635	LYRM4
ENSG00000161618	688.186	-0.784613	0.000133045	0.00365143	ALDH16A1
ENSG00000143387	487.13	-1.1482	0.00013327	0.00365408	CTSK
ENSG00000188981	139.208	1.57063	0.000133821	0.00366564	MSANTD1
ENSG00000199032	18.2267	-1.43334	0.000134673	0.00368542	MIR425
ENSG00000083067	3006.45	-1.43516	0.000135088	0.00368621	TRPM3
ENSG00000166262	117.638	-0.947712	0.00013509	0.00368621	FAM227B
ENSG00000186814	1404.46	0.564958	0.000134904	0.00368621	ZSCAN30
ENSG00000124203	25.0684	2.65467	0.000135643	0.00369773	ZNF831
ENSG00000172179	4.84406	-4.08971	0.000137611	0.00374232	PRL
ENSG00000183090	271.116	2.71854	0.000137661	0.00374232	FREM3
ENSG00000274370	119.944	-0.741792	0.000137673	0.00374232	AC130371.2
ENSG00000160785	1832	0.40645	0.000139119	0.003778	SLC25A44
ENSG00000107949	2635.81	-0.510316	0.000140141	0.00379127	BCCIP
ENSG00000108417	5.49074	3.28548	0.000139971	0.00379127	KRT37
ENSG00000226312	4.90487	-4.85579	0.000140082	0.00379127	CFLAR-AS1
ENSG00000249487	51.4231	1.61139	0.000140002	0.00379127	LINC01586
ENSG00000164185	50.6392	-2.14292	0.000140928	0.00380894	ZNF474
ENSG00000100206	35.0576	-1.37559	0.000141712	0.0038265	DMC1
ENSG00000177946	368.189	0.520579	0.000142107	0.00383351	CENPBD1
ENSG00000143674	371.076	0.830333	0.000143212	0.003856	MAP3K21
ENSG00000283078	202.215	-0.527025	0.000143141	0.003856	AL137077.2
ENSG00000201326	29.7685	1.28573	0.000144268	0.00388078	SNORD115-22
ENSG00000164620	1337.84	0.800216	0.000145957	0.00391508	RELL2
ENSG00000204681	8603.43	0.923925	0.000145833	0.00391508	GABBR1
ENSG00000219992	6.03595	-2.98509	0.000145698	0.00391508	AL391422.1
ENSG00000101346	3074.76	-1.269	0.000146131	0.00391607	POFUT1
ENSG00000159915	338.206	0.794952	0.000147106	0.00393847	ZNF233
ENSG00000250358	43.933	-2.05499	0.000147439	0.00393997	LINC02200
ENSG00000280989	31.7213	4.57472	0.000147353	0.00393997	LINC00581
ENSG00000217128	2896.4	0.226844	0.000148012	0.00395158	FNIP1
ENSG00000186493	79.081	-1.08195	0.000149583	0.00398977	C5orf38
ENSG00000131724	1646.68	-2.00936	0.000151378	0.00401974	IL13RA1
ENSG00000147144	745.216	0.716658	0.00015145	0.00401974	CCDC120
ENSG00000154359	2300	0.476285	0.000151491	0.00401974	LONRF1
ENSG00000164076	3514.54	1.23427	0.000151555	0.00401974	CAMKV
ENSG00000188766	2164.23	0.901582	0.000151352	0.00401974	SPRED3
ENSG00000197122	3984.13	0.406905	0.000150991	0.00401974	SRC
ENSG00000159409	10490.7	0.97728	0.000152021	0.00402521	CELF3
ENSG00000166450	2213.08	-1.48762	0.000152044	0.00402521	PRTG
ENSG00000134508	569.508	-0.826928	0.000152443	0.004032	CABLES1
ENSG00000121039	1225.19	-1.66309	0.0001528	0.00403771	RDH10
ENSG00000146910	5.50916	-4.28087	0.000153334	0.00404805	CNPY1
ENSG00000223459	505.974	0.837284	0.000153825	0.00405725	TCAF1P1
ENSG00000099365	2443.33	0.928801	0.000155076	0.00408644	STX1B
ENSG00000085185	964.116	-0.654886	0.000156052	0.00410075	BCORL1
ENSG00000177133	142.362	-1.9932	0.000156029	0.00410075	PRDM16-DT
ENSG00000178538	325.106	-1.55048	0.000155998	0.00410075	CA8
ENSG00000287700	2.36883	-4.53388	0.000156672	0.00411326	AL591378.1
ENSG00000259702	2.72956	-4.75639	0.000157275	0.00412529	AC024337.1
ENSG00000245680	832.855	0.565733	0.00015807	0.00414232	ZNF585B
ENSG00000278630	2.4553	-4.591	0.000158659	0.00415392	LINC02335
ENSG00000149201	62.5986	-1.0195	0.000159169	0.00416343	CCDC81
ENSG00000236744	16.5428	1.55365	0.000160015	0.00418173	AC016822.1
ENSG00000279289	62.4837	-1.8654	0.000160868	0.00420016	AL136164.3
ENSG00000139624	3001.8	0.355357	0.000161818	0.00422108	CERS5
ENSG00000251643	3.51041	-5.11683	0.000162102	0.00422461	AC093763.2
ENSG00000270441	152.027	0.830554	0.000165489	0.00430894	AC135506.1
ENSG00000152954	689.831	1.68531	0.000165973	0.00431758	NRSN1
ENSG00000135423	221.504	1.47137	0.000167151	0.00433437	GLS2
ENSG00000163788	4251.39	0.600175	0.000166983	0.00433437	SNRK
ENSG00000178498	4470.18	0.657235	0.000167157	0.00433437	DTX3
ENSG00000225511	15.5663	-1.8817	0.000167228	0.00433437	LINC00475
ENSG00000258998	40.5723	-2.31182	0.000167491	0.00433723	LINC02302
ENSG00000257167	120.351	-0.921291	0.000168448	0.00435803	TMPO-AS1
ENSG00000278925	9.88996	1.71018	0.000168656	0.00435945	AC005753.1
ENSG00000123684	6909.04	0.62714	0.000170334	0.00439883	LPGAT1
ENSG00000108852	3861.75	0.778009	0.000171215	0.00441704	MPP2
ENSG00000119630	163.681	-2.65997	0.00017135	0.00441704	PGF
ENSG00000073910	5278.05	1.19775	0.000172003	0.00442186	FRY
ENSG00000113594	9784.7	-1.39936	0.000171729	0.00442186	LIFR
ENSG00000250786	292.136	-1.91034	0.000171869	0.00442186	SNHG18
ENSG00000096070	2228.1	0.424394	0.000173131	0.00443576	BRPF3
ENSG00000168952	441.063	0.976953	0.000173324	0.00443576	STXBP6
ENSG00000263445	2.46151	-4.59608	0.000173181	0.00443576	MIR4450
ENSG00000272636	3385.74	1.41925	0.000172984	0.00443576	DOC2B
ENSG00000277476	577.978	0.730202	0.000172982	0.00443576	AC005332.5
ENSG00000220585	5.99101	3.52192	0.000173493	0.00443608	DDX18P6
ENSG00000147274	16430.5	-0.567287	0.000173693	0.00443721	RBMX
ENSG00000110786	3781.27	1.19972	0.000173882	0.00443805	PTPN5
ENSG00000234224	57.8297	0.897813	0.000174698	0.00445487	TMEM229A
ENSG00000184113	16.4561	-3.23928	0.000175325	0.00446351	CLDN5
ENSG00000185823	10.7452	2.54515	0.00017535	0.00446351	NPAP1
ENSG00000286613	46.3079	0.983366	0.00017577	0.00447018	AC006213.7
ENSG00000118729	9.45768	-3.35151	0.000176136	0.0044715	CASQ2
ENSG00000178075	196.946	-0.700683	0.00017603	0.0044715	GRAMD1C
ENSG00000228436	110.763	0.780839	0.000176373	0.00447351	AL139260.1
ENSG00000112539	134.504	-1.46985	0.000177789	0.00447421	C6orf118
ENSG00000115705	23.7918	1.72022	0.000177886	0.00447421	TPO
ENSG00000130829	137.614	-1.21409	0.000176628	0.00447421	DUSP9
ENSG00000138111	345.108	0.948332	0.000177155	0.00447421	MFSD13A
ENSG00000155875	16.9918	-1.17065	0.000177066	0.00447421	SAXO1
ENSG00000177272	327.117	1.2527	0.000177552	0.00447421	KCNA3
ENSG00000186766	2.94357	-4.86602	0.000176883	0.00447421	FOXI2
ENSG00000187672	3307.28	0.80282	0.000177974	0.00447421	ERC2
ENSG00000213777	21.5362	1.19257	0.000177523	0.00447421	AC011487.1
ENSG00000267892	2.1543	-4.42766	0.000177495	0.00447421	AC022144.1
ENSG00000143622	2432.85	0.51241	0.000178618	0.00448644	RIT1
ENSG00000176871	9419.48	0.707981	0.000179355	0.00449852	WSB2
ENSG00000239268	379.426	0.892462	0.000179415	0.00449852	AC092691.1
ENSG00000050030	5201.3	1.06877	0.000179828	0.00450488	NEXMIF
ENSG00000163762	28.2337	-3.07954	0.000180098	0.00450768	TM4SF18
ENSG00000075891	32.5308	-2.54735	0.000180712	0.00451491	PAX2
ENSG00000173714	227.977	-2.9848	0.000180863	0.00451491	WFIKKN2
ENSG00000185507	145.36	-1.12112	0.000180629	0.00451491	IRF7
ENSG00000160439	739.124	0.51179	0.000181275	0.00452122	RDH13
ENSG00000115596	7.47614	-3.6398	0.000181544	0.00452397	WNT6
ENSG00000065882	1922.84	-0.527252	0.000183406	0.00456636	TBC1D1
ENSG00000070961	11637.4	0.308559	0.000184429	0.00457699	ATP2B1
ENSG00000160838	19.1327	-2.35644	0.000184015	0.00457699	LRRC71
ENSG00000203760	276.98	-1.66754	0.000184477	0.00457699	CENPW
ENSG00000270384	12.7254	2.2767	0.000184215	0.00457699	U1
ENSG00000169181	88.5183	-1.8737	0.000186181	0.00461524	GSG1L
ENSG00000165609	1305.31	-0.500554	0.00018643	0.00461739	NUDT5
ENSG00000095777	238.582	1.48213	0.000190467	0.0047076	MYO3A
ENSG00000113739	302.284	-1.70381	0.0001909	0.0047076	STC2
ENSG00000147488	633.331	-1.90352	0.000190852	0.0047076	ST18
ENSG00000276180	2389.8	-1.37219	0.000190424	0.0047076	HIST1H4I
ENSG00000279433	6.05587	2.90374	0.000190822	0.0047076	AC018529.3
ENSG00000275131	904.783	0.717849	0.000191227	0.00471158	AC241952.1
ENSG00000160460	1103.54	1.08974	0.000191477	0.00471366	SPTBN4
ENSG00000053438	12341.2	-9.60879	0.000191661	0.0047141	NNAT
ENSG00000259834	523.84	1.42074	0.000191882	0.00471546	AL365361.1
ENSG00000182179	178.057	-1.50347	0.000192139	0.0047177	UBA7
ENSG00000160401	35.6123	-2.18313	0.00019251	0.00472272	CFAP157
ENSG00000006071	754.318	0.977476	0.000194569	0.00474522	ABCC8
ENSG00000117592	4662.46	-0.913469	0.000194716	0.00474522	PRDX6
ENSG00000128833	299.613	-1.27856	0.000194762	0.00474522	MYO5C
ENSG00000177519	1682.19	-1.53701	0.000194033	0.00474522	RPRM
ENSG00000196700	5281.46	0.415437	0.000194268	0.00474522	ZNF512B
ENSG00000221866	8585.08	0.655409	0.000193862	0.00474522	PLXNA4
ENSG00000231585	4.97661	2.32987	0.000194089	0.00474522	AC034228.2
ENSG00000259845	16.6035	-1.84133	0.000194416	0.00474522	HERC2P10
ENSG00000007402	3110.53	0.599887	0.000195525	0.00475972	CACNA2D2
ENSG00000141232	1198.54	-0.424657	0.000196012	0.00476718	TOB1
ENSG00000146001	41.69	0.794665	0.000196334	0.00476718	PCDHB18P
ENSG00000238151	14.5748	2.24144	0.000196181	0.00476718	MLLT10P1
ENSG00000260442	83.4147	-0.939533	0.000196855	0.00477574	ATP2A1-AS1
ENSG00000272049	3.84239	-4.48468	0.000197073	0.00477695	AC091965.4
ENSG00000106976	4685.26	0.87993	0.000197814	0.00479083	DNM1
ENSG00000280294	265.56	0.607891	0.000199994	0.0048395	AC011008.2
ENSG00000160584	3543.33	0.483454	0.00020065	0.00484384	SIK3
ENSG00000167778	1871.87	0.527704	0.000200684	0.00484384	SPRYD3
ENSG00000228794	2225.16	0.470827	0.000200417	0.00484384	LINC01128
ENSG00000198753	119.429	1.16302	0.00020093	0.00484396	PLXNB3
ENSG00000287918	66.004	0.791923	0.000201029	0.00484396	AF274853.1
ENSG00000250999	59.8355	0.890581	0.000201232	0.00484473	AC136604.3
ENSG00000080644	838.385	-1.80366	0.000202159	0.00485798	CHRNA3
ENSG00000155011	878.002	-2.74383	0.000202295	0.00485798	DKK2
ENSG00000188386	7.17246	2.11498	0.00020198	0.00485798	PPP3R2
ENSG00000100307	345.635	0.661253	0.000203178	0.00487508	CBX7
ENSG00000248550	54.2874	-2.80079	0.000204096	0.00489298	OTX2-AS1
ENSG00000163331	12.5614	-2.33476	0.000204393	0.00489596	DAPL1
ENSG00000251471	7.06981	1.87108	0.000204846	0.00490268	AC016933.1
ENSG00000135540	974.839	-1.44924	0.000205648	0.0049136	NHSL1
ENSG00000165966	515.335	1.22804	0.000205629	0.0049136	PDZRN4
ENSG00000200792	111.593	-1.55325	0.000205951	0.00491672	SNORA80A
ENSG00000253485	43.4587	-3.00621	0.00020628	0.00492043	PCDHGA5
ENSG00000163060	8.25356	-2.2796	0.000206636	0.00492479	TEKT4
ENSG00000120875	19430.1	1.13374	0.00020739	0.00493448	DUSP4
ENSG00000240694	10099.2	0.886922	0.000207257	0.00493448	PNMA2
ENSG00000227388	20.8347	1.43104	0.000208037	0.00494574	AL133410.1
ENSG00000101443	52.2878	1.23007	0.000208838	0.00495651	WFDC2
ENSG00000286747	77.0703	0.909368	0.00020871	0.00495651	AL627095.2
ENSG00000284052	79.9213	1.10799	0.000210361	0.00498848	AC006460.2
ENSG00000205592	212.184	-1.9043	0.000210877	0.00499655	MUC19
ENSG00000180332	34.5403	1.74102	0.000212549	0.00503199	KCTD4
ENSG00000245275	46.0177	-1.35994	0.000212967	0.00503769	SAP30L-AS1
ENSG00000135749	4213.8	0.419163	0.000213323	0.00504191	PCNX2
ENSG00000167037	1295.01	1.79713	0.000213515	0.00504225	SGSM1
ENSG00000189195	3808.38	1.11013	0.000214842	0.00506939	BTBD8
ENSG00000183570	338.821	-1.01133	0.000215176	0.00507304	PCBP3
ENSG00000101187	209.58	1.41712	0.000216052	0.00508526	SLCO4A1
ENSG00000124635	2954.04	-1.67513	0.000215971	0.00508526	HIST1H2BJ
ENSG00000070182	653.144	1.7336	0.00021671	0.00509653	SPTB
ENSG00000157014	1062.61	0.275625	0.000217388	0.00510826	TATDN2
ENSG00000146054	36.6347	1.65472	0.000217789	0.00511346	TRIM7
ENSG00000121297	1061.3	0.728826	0.000218332	0.00512197	TSHZ3
ENSG00000145708	72.3681	1.81719	0.000219193	0.00513794	CRHBP
ENSG00000285700	3.80623	-4.47505	0.000219443	0.00513956	AC104260.3
ENSG00000249484	11.3303	1.62627	0.000219905	0.00514615	LINC01470
ENSG00000138944	4796.96	1.07339	0.000220482	0.00515539	SHISAL1
ENSG00000126218	16.5827	-2.13748	0.000221082	0.00516141	F10
ENSG00000178965	47.4894	2.01923	0.000221102	0.00516141	ERICH3
ENSG00000121310	72.8884	0.952116	0.00022169	0.00517089	ECHDC2
ENSG00000008277	3558.67	0.817007	0.000222078	0.0051737	ADAM22
ENSG00000279607	7.93499	-3.76997	0.000222174	0.0051737	AL358613.2
ENSG00000149488	29.8721	2.20706	0.000222389	0.00517446	TMC2
ENSG00000186020	2143.54	0.338021	0.000223082	0.00518633	ZNF529
ENSG00000171724	21995.9	1.37675	0.000223995	0.00519665	VAT1L
ENSG00000183690	61.3586	-1.95307	0.000224136	0.00519665	EFHC2
ENSG00000236876	6.00152	-4.39218	0.000224158	0.00519665	TMSB4XP1
ENSG00000268889	3.52462	-4.35623	0.000224257	0.00519665	AC008750.7
ENSG00000147036	368.235	1.10787	0.000224966	0.00520884	LANCL3
ENSG00000286215	100.077	-1.72542	0.000225203	0.00521008	AL356534.1
ENSG00000054803	44.6481	3.11705	0.000226258	0.00521752	CBLN4
ENSG00000128596	2055.28	0.781635	0.000225868	0.00521752	CCDC136
ENSG00000180448	131.615	-1.64577	0.000226037	0.00521752	ARHGAP45
ENSG00000275140	12.9887	1.72425	0.000226166	0.00521752	SEC22B3
ENSG00000236710	36.0229	1.58859	0.000227221	0.00523547	AC108448.2
ENSG00000188937	9.43258	-3.39922	0.000228687	0.00526498	NYX
ENSG00000105419	5795.53	0.58496	0.000229922	0.00527208	MEIS3
ENSG00000128604	63.8975	1.39965	0.000229536	0.00527208	IRF5
ENSG00000157734	193.856	0.891594	0.000229684	0.00527208	SNX22
ENSG00000185668	400.257	-0.902559	0.000229914	0.00527208	POU3F1
ENSG00000197847	43.3069	1.16811	0.00022928	0.00527208	SLC22A20P
ENSG00000088808	1789.7	0.689648	0.00023067	0.00528497	PPP1R13B
ENSG00000180938	37.1256	-4.69114	0.000230868	0.00528525	ZNF572
ENSG00000124507	207.361	1.41542	0.000231525	0.00529176	PACSIN1
ENSG00000264655	13.6437	1.55149	0.000231377	0.00529176	PPIAP54
ENSG00000237713	8.24428	-2.80377	0.000233647	0.00533598	AC011287.2
ENSG00000117971	289.844	-2.24394	0.000234415	0.0053364	CHRNB4
ENSG00000141644	3766.04	0.281688	0.000234416	0.0053364	MBD1
ENSG00000181754	1122.31	0.898368	0.000234361	0.0053364	AMIGO1
ENSG00000185716	2013.16	0.490103	0.000234153	0.0053364	MOSMO
ENSG00000163346	2918.67	-1.16871	0.000234677	0.00533806	PBXIP1
ENSG00000184792	935.383	0.794211	0.000235317	0.00534061	OSBP2
ENSG00000227632	2.95514	3.20757	0.000235353	0.00534061	AC018804.1
ENSG00000260253	37.4056	1.64201	0.000235202	0.00534061	AC084262.1
ENSG00000160007	18327.2	0.370285	0.00023559	0.00534174	ARHGAP35
ENSG00000081386	2568.97	0.378765	0.000236876	0.00536662	ZNF510
ENSG00000141294	42.2365	-1.49759	0.000237191	0.00536947	LRRC46
ENSG00000197769	274.674	-2.88809	0.00023871	0.00539956	MAP1LC3C
ENSG00000245112	29.5533	-1.40649	0.000239279	0.00540811	SMARCA5-AS1
ENSG00000170873	7126.9	0.903947	0.000240524	0.00543194	MTSS1
ENSG00000198331	160.319	1.0656	0.000244322	0.00551334	HYLS1
ENSG00000178078	74.0759	-1.00318	0.000244579	0.00551476	STAP2
ENSG00000167363	211.813	0.602555	0.000244998	0.00551984	FN3K
ENSG00000226965	14.1905	-1.98407	0.000245225	0.00552057	AC073114.1
ENSG00000178662	19524	0.848589	0.000245945	0.00553241	CSRNP3
ENSG00000124491	10.0422	-2.4121	0.000247254	0.00555745	F13A1
ENSG00000136149	169.859	-1.02376	0.000248119	0.00557248	RPL13AP25
ENSG00000152133	1180.87	0.381265	0.000249568	0.00559621	GPATCH11
ENSG00000229743	63.7826	-1.89837	0.000249569	0.00559621	LINC01159
ENSG00000168930	4.55734	-4.02877	0.000250212	0.00560621	TRIM49
ENSG00000123411	455.468	0.538231	0.000251105	0.0056218	IKZF4
ENSG00000169169	3188.35	0.72497	0.000251934	0.00563591	CPT1C
ENSG00000106686	171.114	1.03223	0.000253087	0.00565724	SPATA6L
ENSG00000133069	2038.3	0.754322	0.000253406	0.00565994	TMCC2
ENSG00000177508	717.785	-1.6399	0.00025384	0.00566226	IRX3
ENSG00000253377	6.66338	-2.86064	0.000253908	0.00566226	AC068672.2
ENSG00000279601	29.3446	1.57472	0.000254472	0.00567039	AC005052.1
ENSG00000140262	8351.44	-0.878994	0.000255134	0.00568068	TCF12
ENSG00000259358	23.5269	1.07198	0.000256668	0.00571037	AC026951.1
ENSG00000149294	31757	0.522508	0.00025845	0.0057455	NCAM1
ENSG00000122126	6676.3	-0.594322	0.00025871	0.00574679	OCRL
ENSG00000075702	291.67	-1.19382	0.000262088	0.00580824	WDR62
ENSG00000116729	10502.1	-1.85696	0.000262213	0.00580824	WLS
ENSG00000153933	1960.93	0.616405	0.000261882	0.00580824	DGKE
ENSG00000275620	94.5291	-1.11398	0.000262293	0.00580824	AL121827.2
ENSG00000100504	665.528	-2.20029	0.000263671	0.00583421	PYGL
ENSG00000185052	1320.6	1.17292	0.000265073	0.00586067	SLC24A3
ENSG00000123360	374.303	0.833378	0.000265804	0.00586617	PDE1B
ENSG00000182871	3568.11	-1.7625	0.000265781	0.00586617	COL18A1
ENSG00000234383	49.9048	-2.15657	0.000265941	0.00586617	CTBP2P8
ENSG00000227729	4.11381	4.18752	0.00026903	0.00592718	RD3L
ENSG00000253304	228.611	-1.74085	0.000269124	0.00592718	TMEM200B
ENSG00000092820	1750.44	-1.76457	0.000270287	0.00594536	EZR
ENSG00000100321	4611.4	0.778324	0.000270367	0.00594536	SYNGR1
ENSG00000178821	44.0224	-0.90384	0.000271274	0.00596069	TMEM52
ENSG00000285525	3.89021	3.68539	0.000271914	0.00597014	AC099670.3
ENSG00000248932	1145.17	0.385987	0.000276354	0.00606295	AC046134.2
ENSG00000005249	10675.7	0.786092	0.000278972	0.00609703	PRKAR2B
ENSG00000107864	2062.7	0.98972	0.000278198	0.00609703	CPEB3
ENSG00000134317	343.567	1.01353	0.000278662	0.00609703	GRHL1
ENSG00000177595	789.852	-0.85122	0.000279195	0.00609703	PIDD1
ENSG00000281641	17.73	2.25343	0.000278974	0.00609703	SAMD12-AS1
ENSG00000283689	8.28386	-2.3895	0.000279055	0.00609703	AC018553.2
ENSG00000050748	4126.3	0.529477	0.00028181	0.00613442	MAPK9
ENSG00000111058	307.038	-1.38981	0.000281278	0.00613442	ACSS3
ENSG00000112394	314.463	-1.12552	0.000281452	0.00613442	SLC16A10
ENSG00000131187	144.314	1.54808	0.000281985	0.00613442	F12
ENSG00000203722	4.82988	-4.07116	0.000281577	0.00613442	RAET1G
ENSG00000250366	1585.01	1.07293	0.000282991	0.00615159	TUNAR
ENSG00000182585	9.42213	-2.59023	0.000286246	0.00621759	EPGN
ENSG00000084734	21.7407	1.43434	0.000286688	0.00622245	GCKR
ENSG00000259788	8.48357	-1.92189	0.000287786	0.0062415	AL596325.1
ENSG00000186868	20063.8	0.963758	0.000288139	0.00624441	MAPT
ENSG00000206199	7.60897	-2.4623	0.000290459	0.00628989	ANKUB1
ENSG00000225774	6.04842	-2.72852	0.000291076	0.00629845	SIRPAP1
ENSG00000250546	22.3539	-1.54982	0.000291735	0.00630791	AC079160.1
ENSG00000111215	15.4549	1.08544	0.000292062	0.00631018	PRR4
ENSG00000166793	481.95	0.876608	0.000292649	0.00631342	YPEL4
ENSG00000273888	82.5807	-0.850986	0.000292656	0.00631342	FRMD6-AS1
ENSG00000105298	1186.91	-0.297739	0.000293004	0.00631613	CACTIN
ENSG00000226174	99.3589	-0.837848	0.000294455	0.00634261	TEX22
ENSG00000033327	4804.78	0.868432	0.000296424	0.00636093	GAB2
ENSG00000132535	7199.71	0.792993	0.000295545	0.00636093	DLG4
ENSG00000164776	9.96414	-5.14512	0.000296378	0.00636093	PHKG1
ENSG00000166105	62.1863	0.69774	0.000296371	0.00636093	GLB1L3
ENSG00000198901	104.125	-1.46031	0.000296242	0.00636093	PRC1
ENSG00000134780	1212.8	0.558167	0.000297239	0.00636881	DAGLA
ENSG00000224016	32.3951	1.85876	0.00029715	0.00636881	AC092681.1
ENSG00000072315	1840.4	1.90361	0.000298844	0.00639245	TRPC5
ENSG00000138115	65.1906	0.934631	0.000298822	0.00639245	CYP2C8
ENSG00000235437	576.173	0.296173	0.000299017	0.00639245	LINC01278
ENSG00000213062	441.831	0.670034	0.000299902	0.00640655	Z99572.1
ENSG00000162512	21979.2	0.795236	0.000300273	0.00640965	SDC3
ENSG00000188365	6.1137	-2.2897	0.000301129	0.00641828	AC092171.1
ENSG00000229931	93.5103	0.838583	0.000300937	0.00641828	AL137003.1
ENSG00000256229	421.313	-0.859391	0.000301849	0.00642881	ZNF486
ENSG00000103253	474.183	0.948843	0.000302665	0.00643656	HAGHL
ENSG00000181856	52.5889	-2.4043	0.000302562	0.00643656	SLC2A4
ENSG00000198223	35.0193	-1.77311	0.000303006	0.006439	CSF2RA
ENSG00000006432	4022.56	0.758004	0.000303649	0.00644784	MAP3K9
ENSG00000180549	5.31687	2.13109	0.000303941	0.00644797	FUT7
ENSG00000257294	7.26233	-4.09008	0.000304109	0.00644797	AC080011.1
ENSG00000180347	6.4526	-2.57678	0.000304416	0.00644968	ITPRID1
ENSG00000286478	3.01626	-4.13204	0.000304736	0.00645165	AC007130.1
ENSG00000198838	1823.83	1.2484	0.000306527	0.00648473	RYR3
ENSG00000196502	68.3781	-2.75538	0.0003074	0.00649836	SULT1A1
ENSG00000273024	8.19549	-1.94994	0.000307674	0.00649934	INTS4P2
ENSG00000254936	58.8657	0.713784	0.000308915	0.00652069	AF131215.4
ENSG00000248796	2.01016	-4.30609	0.000309436	0.00652684	MED15P8
ENSG00000236268	9.98512	-1.73996	0.000309923	0.00653227	LINC01361
ENSG00000180828	63.7893	-2.78699	0.000310579	0.00653687	BHLHE22
ENSG00000197535	19188.6	0.757865	0.000310601	0.00653687	MYO5A
ENSG00000287900	102.479	2.89044	0.000310885	0.00653802	AC061961.1
ENSG00000155265	1446.03	1.16211	0.000311275	0.00654137	GOLGA7B
ENSG00000117450	6856.83	-0.634513	0.000311773	0.00654647	PRDX1
ENSG00000144015	3.72207	-4.42248	0.000311978	0.00654647	TRIM43
ENSG00000048052	2695.71	0.847495	0.000314669	0.00657384	HDAC9
ENSG00000106113	197.501	2.94199	0.000314333	0.00657384	CRHR2
ENSG00000142627	971.77	-2.13324	0.000313736	0.00657384	EPHA2
ENSG00000181019	1852.64	-1.97335	0.000314006	0.00657384	NQO1
ENSG00000198133	749.05	1.45968	0.000314598	0.00657384	TMEM229B
ENSG00000258725	33.391	0.947122	0.000313928	0.00657384	PRC1-AS1
ENSG00000081181	3182.77	1.07148	0.000315096	0.00657792	ARG2
ENSG00000170629	1253.35	0.779239	0.000315966	0.00658641	DPY19L2P2
ENSG00000231607	310.814	-1.26307	0.00031574	0.00658641	DLEU2
ENSG00000112333	110.409	-5.11454	0.000318232	0.00662877	NR2E1
ENSG00000198879	1173.56	1.02592	0.000319001	0.00663995	SFMBT2
ENSG00000134245	848.721	-1.2	0.000321149	0.00667977	WNT2B
ENSG00000133302	1731.5	-0.930805	0.000321409	0.00668028	SLF1
ENSG00000100605	2474.93	0.640215	0.000321774	0.00668283	ITPK1
ENSG00000102755	23.5379	-1.17549	0.000322002	0.00668283	FLT1
ENSG00000251856	4.3657	-5.43409	0.000324525	0.00673029	MIR449C
ENSG00000151789	706.957	1.01026	0.000325145	0.00673824	ZNF385D
ENSG00000286650	15.1448	-1.50411	0.000325812	0.00674714	AL139234.1
ENSG00000181894	2269.51	0.424596	0.000326467	0.00675577	ZNF329
ENSG00000249690	22.4402	-1.36737	0.000327797	0.00677837	AC110813.1
ENSG00000185088	1974.81	-1.26255	0.000328763	0.00678355	RPS27L
ENSG00000232053	11.927	-2.63006	0.000328753	0.00678355	AC078845.1
ENSG00000279255	53.6604	1.30687	0.000328297	0.00678355	Z97653.2
ENSG00000182165	408.081	-0.609687	0.000329356	0.00679086	TP53TG1
ENSG00000181577	14.5788	-1.34331	0.000329723	0.00679349	C6orf223
ENSG00000113763	805.388	1.10215	0.000330264	0.0067997	UNC5A
ENSG00000152127	8609.64	0.769949	0.000331631	0.00682292	MGAT5
ENSG00000139508	200.632	0.687803	0.000332845	0.00684294	SLC46A3
ENSG00000166405	2091.12	0.764661	0.000334003	0.00686026	RIC3
ENSG00000281731	33.8541	1.34698	0.00033417	0.00686026	METTL14-DT
ENSG00000162688	2255.52	0.359886	0.000334978	0.00686869	AGL
ENSG00000184922	325.506	1.24403	0.000335064	0.00686869	FMNL1
ENSG00000184924	526.534	-0.420136	0.000336367	0.00689044	PTRHD1
ENSG00000234869	8.594	-2.17038	0.000340194	0.00696382	AL021392.1
ENSG00000100167	16801.5	0.843768	0.000341171	0.00697377	SEPTIN3
ENSG00000114812	27.3187	1.40579	0.000341045	0.00697377	VIPR1
ENSG00000251258	7.10762	-2.18746	0.000342392	0.0069937	RFPL4B
ENSG00000084070	3139.97	0.723544	0.000343453	0.00701035	SMAP2
ENSG00000258312	7.92445	-3.40576	0.000344629	0.00702608	AC016152.1
ENSG00000263235	27.9192	0.912958	0.000344718	0.00702608	AC006111.2
ENSG00000156384	182.127	-0.802212	0.000346992	0.00706735	SFR1
ENSG00000232624	9.11071	-3.12689	0.000348453	0.00709202	LINC01517
ENSG00000152932	14385.2	0.883314	0.000349236	0.00710288	RAB3C
ENSG00000164038	1240.7	0.800689	0.000349764	0.00710853	SLC9B2
ENSG00000052795	6938.34	0.735098	0.000351022	0.0071162	FNIP2
ENSG00000135625	11.8609	1.95367	0.000351142	0.0071162	EGR4
ENSG00000136842	351.757	1.66141	0.000350479	0.0071162	TMOD1
ENSG00000166736	15.5234	-1.64864	0.000350835	0.0071162	HTR3A
ENSG00000117525	174.777	-2.24534	0.000351792	0.00711922	F3
ENSG00000214595	1202.75	1.09052	0.000351583	0.00711922	EML6
ENSG00000175274	3908.51	0.751713	0.000352545	0.00712939	TP53I11
ENSG00000281183	256.955	0.774312	0.000353335	0.00714028	NPTN-IT1
ENSG00000148606	4115.45	0.445529	0.000354291	0.00715443	POLR3A
ENSG00000236751	7.43819	-4.71051	0.000354538	0.00715443	LINC01186
ENSG00000243659	24.4043	1.04489	0.000357368	0.00720642	FO393419.3
ENSG00000135127	2612.12	1.03536	0.000358361	0.00722131	BICDL1
ENSG00000237863	262.615	1.6561	0.00035893	0.00722766	AL035425.1
ENSG00000184307	248.353	0.377535	0.00035934	0.0072308	ZDHHC23
ENSG00000109255	228.896	-1.76481	0.000359749	0.0072339	NMU
ENSG00000129195	496.15	-1.81118	0.00036094	0.00725273	PIMREG
ENSG00000138207	190.1	2.01151	0.000361705	0.00725783	RBP4
ENSG00000226321	13.6903	-2.68737	0.000361558	0.00725783	CROCC2
ENSG00000108684	574.562	1.29437	0.000362487	0.0072684	ASIC2
ENSG00000156475	5920.28	0.832698	0.00036307	0.00727495	PPP2R2B
ENSG00000187260	854.429	0.71007	0.000365293	0.00731434	WDR86
ENSG00000120324	568.072	-0.66033	0.000366796	0.00732843	PCDHB10
ENSG00000133937	5.51181	-3.22259	0.000366967	0.00732843	GSC
ENSG00000155761	139.535	-1.73458	0.000367085	0.00732843	SPAG17
ENSG00000175745	6457.61	-1.69326	0.000367073	0.00732843	NR2F1
ENSG00000249621	5.00773	-4.87943	0.000367326	0.00732843	AC113349.1
ENSG00000261770	98.7414	0.902397	0.000367801	0.00732843	AC006504.1
ENSG00000285041	1.99563	-4.30177	0.000367781	0.00732843	AL035412.1
ENSG00000070808	2548.23	1.48189	0.000368235	0.00733195	CAMK2A
ENSG00000186973	46.1851	-2.28471	0.000370824	0.00737833	FAM183A
ENSG00000115875	6550.96	-0.305991	0.000371196	0.00738057	SRSF7
ENSG00000136828	3124.8	0.749103	0.000371615	0.00738374	RALGPS1
ENSG00000128610	814.292	-2.04909	0.000373688	0.00741974	FEZF1
ENSG00000166265	568.634	-2.08245	0.000374301	0.00742154	CYYR1
ENSG00000286811	5.24772	-2.80989	0.000374162	0.00742154	AL353138.1
ENSG00000132879	2478.89	0.643618	0.000376175	0.00745208	FBXO44
ENSG00000163888	1258.86	0.936827	0.000376365	0.00745208	CAMK2N2
ENSG00000283692	42.762	-1.97981	0.000377668	0.00747268	Z96074.1
ENSG00000129159	1080.61	1.02779	0.000378723	0.00747276	KCNC1
ENSG00000243813	4.1981	2.65159	0.000378526	0.00747276	AC078857.1
ENSG00000278946	24.1923	0.998716	0.000378213	0.00747276	AC005609.4
ENSG00000279294	26.7313	0.977719	0.000378611	0.00747276	AC092135.1
ENSG00000164362	7.5416	-2.40703	0.000381697	0.00752621	TERT
ENSG00000111554	887.796	-0.799791	0.000382282	0.00753252	MDM1
ENSG00000078177	6560.59	0.56357	0.000382935	0.00754016	N4BP2
ENSG00000179832	1837.72	0.765225	0.000384146	0.00755876	MROH1
ENSG00000105371	2.38435	-4.5671	0.000385773	0.00758523	ICAM4
ENSG00000151615	68.9948	-2.31651	0.000386178	0.00758523	POU4F2
ENSG00000186648	2159.07	1.10337	0.000386291	0.00758523	CARMIL3
ENSG00000062598	4323.07	0.362988	0.000387254	0.00758842	ELMO2
ENSG00000085831	241.095	1.15605	0.000387217	0.00758842	TTC39A
ENSG00000257870	3.35153	-5.05395	0.000386765	0.00758842	AC027287.2
ENSG00000265134	15.9245	-1.61354	0.000389739	0.00763184	MIR3190
ENSG00000125347	234.955	-1.48413	0.000390032	0.00763234	IRF1
ENSG00000239569	112.468	-0.758642	0.000390813	0.00764236	KMT2E-AS1
ENSG00000090372	7004.06	0.491909	0.000392984	0.00766923	STRN4
ENSG00000280053	47.5536	1.05319	0.00039263	0.00766923	AC011199.1
ENSG00000286800	5.10184	-3.59651	0.000392997	0.00766923	AC090348.1
ENSG00000115526	2207.58	0.32904	0.000394118	0.00768584	CHST10
ENSG00000102393	625.547	-0.474892	0.000395229	0.00770223	GLA
ENSG00000181619	472.994	0.910979	0.000396902	0.00772424	GPR135
ENSG00000198382	2064.17	0.705849	0.00039672	0.00772424	UVRAG
ENSG00000096968	1974.25	0.408485	0.000397668	0.00773003	JAK2
ENSG00000272084	104.349	0.827349	0.000397743	0.00773003	AL137127.1
ENSG00000178921	2272.51	-0.574485	0.000398375	0.00773702	PFAS
ENSG00000140600	1056.31	0.999809	0.000399333	0.00775033	SH3GL3
ENSG00000125746	514.116	0.634037	0.000400432	0.00776636	EML2
ENSG00000279196	96.9661	1.19154	0.000402098	0.00779336	AC135048.4
ENSG00000186300	1999.83	0.390407	0.000403099	0.00780744	ZNF555
ENSG00000176463	867.594	0.482599	0.000404616	0.00783149	SLCO3A1
ENSG00000000005	63.5442	-2.21922	0.000409644	0.00792328	TNMD
ENSG00000168939	345.036	0.449093	0.000409916	0.00792328	SPRY3
ENSG00000214842	15.0082	1.26043	0.000411461	0.00794773	RAD51AP2
ENSG00000260927	35.166	-1.04157	0.000411889	0.0079506	AC009107.2
ENSG00000155592	3859.41	0.397811	0.000414608	0.00799765	ZKSCAN2
ENSG00000109832	905.82	0.977221	0.000415114	0.008002	DDX25
ENSG00000122584	729.549	1.70678	0.000416647	0.00802611	NXPH1
ENSG00000152611	47.8924	-1.60714	0.000417023	0.0080279	CAPSL
ENSG00000204650	2088.42	0.38987	0.000418117	0.00804351	LINC02210
ENSG00000113368	3718.39	-0.631543	0.000420072	0.00806661	LMNB1
ENSG00000163069	3261.7	-0.230706	0.000419912	0.00806661	SGCB
ENSG00000164379	10.425	-2.11887	0.000420169	0.00806661	FOXQ1
ENSG00000151553	3529.67	0.278924	0.00042107	0.00807302	FAM160B1
ENSG00000157502	689.342	0.827727	0.000420932	0.00807302	PWWP3B
ENSG00000249338	1.93383	4.10477	0.000422282	0.0080908	HMGB1P47
ENSG00000140859	2112.15	0.455732	0.000424045	0.00810819	KIFC3
ENSG00000230006	367.803	1.73852	0.000423673	0.00810819	ANKRD36BP2
ENSG00000235121	7.67908	-2.11823	0.000423978	0.00810819	AL645504.1
ENSG00000085840	276.513	-1.56722	0.00042458	0.00811296	ORC1
ENSG00000166206	9726.3	0.872128	0.000425887	0.008127	GABRB3
ENSG00000277368	12.4018	-1.37197	0.00042576	0.008127	AL138966.2
ENSG00000120645	974.559	0.913718	0.000427154	0.00814026	IQSEC3
ENSG00000184811	6.62245	-2.84116	0.000426878	0.00814026	TRARG1
ENSG00000206113	11.0653	-3.44022	0.000428004	0.008151	CFAP99
ENSG00000066923	63.0561	0.715432	0.000429573	0.0081754	STAG3
ENSG00000163959	4.33831	2.28015	0.000432474	0.0082251	SLC51A
ENSG00000280351	103.484	0.912014	0.000433053	0.0082306	AC127496.7
ENSG00000114999	6473.6	0.321819	0.000433778	0.00823888	TTL
ENSG00000091651	521.175	-1.10521	0.000434942	0.00823898	ORC6
ENSG00000182670	51826.6	0.295122	0.000434838	0.00823898	TTC3
ENSG00000261189	7.66485	-2.13811	0.00043475	0.00823898	AL031058.1
ENSG00000261728	12.7285	1.36596	0.000434882	0.00823898	AL138690.1
ENSG00000249693	12.1325	-1.49959	0.000435725	0.00824832	THEGL
ENSG00000178467	1859.61	1.1167	0.000437599	0.00827278	P4HTM
ENSG00000279803	24.678	1.0002	0.000437432	0.00827278	AC009090.5
ENSG00000224152	154.139	-0.884082	0.000438943	0.00829267	AC009506.1
ENSG00000249042	809.552	0.695043	0.000440274	0.00831229	AC008771.1
ENSG00000237737	146.629	1.53372	0.000440862	0.00831787	DCTN1-AS1
ENSG00000075340	11013.1	0.617275	0.00044158	0.00832589	ADD2
ENSG00000084073	2559.37	-0.570061	0.000443933	0.00835917	ZMPSTE24
ENSG00000172159	1707.74	0.906792	0.000443922	0.00835917	FRMD3
ENSG00000272523	21.8886	-1.17734	0.000445501	0.00838314	LINC01023
ENSG00000073350	44.9248	-1.75536	0.000446602	0.00838327	LLGL2
ENSG00000126003	1024.37	-0.777009	0.000446687	0.00838327	PLAGL2
ENSG00000136866	1729.86	0.530275	0.000445946	0.00838327	ZFP37
ENSG00000277363	3773.54	0.880119	0.000446661	0.00838327	SRCIN1
ENSG00000178201	131.234	0.726245	0.000448755	0.00841653	VN1R1
ENSG00000165072	118.264	-2.54181	0.000451364	0.00845533	MAMDC2
ENSG00000278891	15.4772	1.61868	0.000451419	0.00845533	AC105101.1
ENSG00000154553	104.259	-1.73775	0.000451961	0.00845992	PDLIM3
ENSG00000108551	677.69	1.15415	0.000453267	0.0084732	RASD1
ENSG00000261208	3.4171	-4.3147	0.000453052	0.0084732	AL365475.1
ENSG00000065970	1311.15	0.447511	0.000454118	0.00848353	FOXJ2
ENSG00000110195	39.2461	-3.60176	0.000455439	0.00850221	FOLR1
ENSG00000167723	45.8436	-1.39438	0.000455716	0.00850221	TRPV3
ENSG00000178665	1128.38	0.416128	0.000456327	0.00850802	ZNF713
ENSG00000165171	34.0813	-1.10336	0.000459504	0.00856165	METTL27
ENSG00000115353	195.411	1.88702	0.000460186	0.00856313	TACR1
ENSG00000267383	137.343	-0.779866	0.000459898	0.00856313	AC011447.3
ENSG00000272100	8.64597	1.59751	0.000461051	0.00857361	AL513218.1
ENSG00000181409	1028.89	1.14301	0.000462777	0.0086001	AATK
ENSG00000152402	2862.8	0.715553	0.00046342	0.00860642	GUCY1A2
ENSG00000167861	2334.25	0.835378	0.00046405	0.00860688	HID1
ENSG00000205208	1348.59	-0.637359	0.000464032	0.00860688	C4orf46
ENSG00000132688	11374.2	-1.27321	0.000466481	0.00864423	NES
ENSG00000157110	167.396	-1.87437	0.000466672	0.00864423	RBPMS
ENSG00000178028	2148.65	0.394376	0.000467549	0.0086492	DMAP1
ENSG00000258603	16.8009	1.52081	0.000467324	0.0086492	AC005225.2
ENSG00000148680	146.326	1.83664	0.000468285	0.00865718	HTR7
ENSG00000113924	11.1506	-1.71825	0.000470347	0.00867837	HGD
ENSG00000167100	3558.32	0.722782	0.00047	0.00867837	SAMD14
ENSG00000260876	10.0805	-2.40331	0.000470193	0.00867837	LINC01229
ENSG00000275714	1368.01	-1.24418	0.000471573	0.00869536	HIST1H3A
ENSG00000158352	1476.62	-1.681	0.000472529	0.00870345	SHROOM4
ENSG00000178425	614.236	-0.555135	0.000472624	0.00870345	NT5DC1
ENSG00000004838	177.045	-1.37119	0.000473121	0.00870696	ZMYND10
ENSG00000169252	84.5087	-2.16041	0.000473607	0.00871027	ADRB2
ENSG00000010610	22.3237	-2.05086	0.0004744	0.00871804	CD4
ENSG00000186862	222.873	0.955162	0.000474643	0.00871804	PDZD7
ENSG00000109906	1058.2	-1.37709	0.000475718	0.00873214	ZBTB16
ENSG00000105928	860.881	0.640615	0.000476472	0.00874034	GSDME
ENSG00000278099	46.7875	0.795453	0.00047984	0.00879645	U1
ENSG00000157103	1385.38	1.5044	0.000481652	0.00881829	SLC6A1
ENSG00000183166	1134.3	1.35405	0.000481444	0.00881829	CALN1
ENSG00000257185	22.6134	1.31259	0.000483224	0.0088357	LINC02293
ENSG00000283324	3.11281	-4.95808	0.000483124	0.0088357	CTXND2
ENSG00000135390	5716.35	-0.485346	0.000483741	0.00883803	ATP5MC2
ENSG00000157036	1147.34	0.306679	0.000483973	0.00883803	EXOG
ENSG00000168060	2.8448	-4.03383	0.00048472	0.00884599	NAALADL1
ENSG00000259554	45.8878	1.31087	0.00048573	0.00884895	AC084882.1
ENSG00000262772	28.1857	1.312	0.000485816	0.00884895	LINC01977
ENSG00000266573	14.5697	-1.20185	0.000485468	0.00884895	AC018697.1
ENSG00000128203	966.165	0.789667	0.000486275	0.00885164	ASPHD2
ENSG00000107518	11805.3	0.732924	0.00048694	0.00885808	ATRNL1
ENSG00000142538	33.9897	-2.08371	0.000488297	0.00887708	PTH2
ENSG00000109610	25.2917	-2.78897	0.000491395	0.00892768	SOD3
ENSG00000106333	1718.88	-2.32242	0.000493056	0.00895215	PCOLCE
ENSG00000226124	16.4438	-1.5833	0.000493504	0.00895456	FTCDNL1
ENSG00000143434	3145.1	0.705903	0.000495329	0.00897622	SEMA6C
ENSG00000164603	2299.46	0.423155	0.000495014	0.00897622	BMT2
ENSG00000274070	11028.3	0.546014	0.000500921	0.00907177	CASTOR2
ENSG00000172379	9070.17	0.67599	0.000501553	0.00907743	ARNT2
ENSG00000132164	257.247	0.941869	0.000502688	0.00908726	SLC6A11
ENSG00000141404	5178.24	0.657944	0.000502735	0.00908726	GNAL
ENSG00000250334	3.50966	-5.11147	0.000504262	0.00910907	LINC00989
ENSG00000118496	3867.44	0.43826	0.000504697	0.00911115	FBXO30
ENSG00000235927	11.8958	-1.98222	0.000505692	0.00912331	NEXN-AS1
ENSG00000121211	9.14413	-1.6355	0.000508207	0.00915764	MND1
ENSG00000272936	65.8656	0.680269	0.000508239	0.00915764	AC096586.1
ENSG00000139266	1215.48	0.759054	0.000509074	0.00915928	2024-03-09
ENSG00000237289	565.971	0.8462	0.000509296	0.00915928	CKMT1B
ENSG00000248131	14.6683	-3.94028	0.000508789	0.00915928	LINC01194
ENSG00000072415	1061.37	-0.837432	0.000511976	0.0091858	MPP5
ENSG00000084731	14211.6	0.74359	0.000512063	0.0091858	KIF3C
ENSG00000243144	17.0362	-2.43603	0.00051173	0.0091858	AC079760.2
ENSG00000287915	9.13968	-2.03024	0.000511099	0.0091858	AC037433.1
ENSG00000118298	367.755	-1.84463	0.000513492	0.00919983	CA14
ENSG00000233547	11.2087	-2.68596	0.000513375	0.00919983	AL158212.2
ENSG00000156298	4115.84	0.846091	0.0005148	0.00921107	TSPAN7
ENSG00000164330	6664.88	-1.25611	0.000515416	0.00921107	EBF1
ENSG00000168393	812.037	-0.79517	0.000515104	0.00921107	DTYMK
ENSG00000275120	77.4679	0.971578	0.000514507	0.00921107	AC048382.5
ENSG00000071242	5813.01	0.758259	0.00051861	0.00926233	RPS6KA2
ENSG00000160963	3996.06	-0.627651	0.000520444	0.00928926	COL26A1
ENSG00000112149	1013.34	-1.1262	0.000521443	0.00930124	CD83
ENSG00000168658	17.5009	-2.04668	0.000522004	0.00930542	VWA3B
ENSG00000170855	781.524	-0.533316	0.000523921	0.00933374	TRIAP1
ENSG00000174485	2379.23	0.424211	0.00052448	0.00933784	DENND4A
ENSG00000083799	4473.03	0.675049	0.000526587	0.00936364	CYLD
ENSG00000253888	6.58279	-2.66196	0.000526584	0.00936364	AC090150.1
ENSG00000011007	4070.11	0.212638	0.000527437	0.00936942	ELOA
ENSG00000279718	7.10573	-3.56193	0.000527572	0.00936942	SNX18P12
ENSG00000245812	77.8727	-1.32722	0.000529075	0.00939026	LINC02202
ENSG00000027869	4.85553	-3.01232	0.000534526	0.00944857	SH2D2A
ENSG00000100814	1737.11	-0.941084	0.000533224	0.00944857	CCNB1IP1
ENSG00000108176	1182.52	1.20346	0.000532835	0.00944857	DNAJC12
ENSG00000130477	8674.56	0.844153	0.000533602	0.00944857	UNC13A
ENSG00000165219	4546.45	0.270041	0.000534572	0.00944857	GAPVD1
ENSG00000187187	564.255	0.430645	0.000533704	0.00944857	ZNF546
ENSG00000213977	323.658	-0.845303	0.000534687	0.00944857	TAX1BP3
ENSG00000178171	2608.69	1.15583	0.000535268	0.00945015	AMER3
ENSG00000233756	22.7553	1.2393	0.000535441	0.00945015	DSCAM-IT1
ENSG00000114923	3510.47	0.735322	0.000536692	0.00946636	SLC4A3
ENSG00000183172	956.407	0.452592	0.000537332	0.00947176	SMDT1
ENSG00000125895	1098.24	1.28994	0.00053845	0.0094856	TMEM74B
ENSG00000253857	35.1988	1.01665	0.000538873	0.00948718	AC022679.1
ENSG00000165929	55.9195	-0.94194	0.000539221	0.00948743	TC2N
ENSG00000110975	267.101	1.77259	0.000539756	0.00949097	SYT10
ENSG00000278905	18.8866	-1.98502	0.000540784	0.00950316	AC106818.1
ENSG00000183655	1542.49	0.473479	0.000542199	0.00952215	KLHL25
ENSG00000024048	3924.48	0.398885	0.000542794	0.00952671	UBR2
ENSG00000133985	1983.16	0.777357	0.000543523	0.00952921	TTC9
ENSG00000183654	120.591	0.929858	0.000543618	0.00952921	2024-03-11
ENSG00000272619	58.601	0.794996	0.000543942	0.00952921	AC093673.2
ENSG00000104112	5548.65	0.77334	0.000544975	0.0095333	SCG3
ENSG00000172828	59.9788	-0.784441	0.000544622	0.0095333	CES3
ENSG00000198815	3592.52	0.35997	0.000545182	0.0095333	FOXJ3
ENSG00000182389	1722.54	0.587722	0.000546174	0.00954478	CACNB4
ENSG00000181908	27.6843	1.28651	0.000546867	0.00954517	LINC02724
ENSG00000246130	7.51452	-2.23918	0.000546721	0.00954517	AC107959.2
ENSG00000138741	241.865	-0.817897	0.000548692	0.00956795	TRPC3
ENSG00000175318	51.5045	1.66525	0.000548845	0.00956795	GRAMD2A
ENSG00000186377	350.23	0.979244	0.000550348	0.00957653	CYP4X1
ENSG00000188229	6158.17	-0.657959	0.000550339	0.00957653	TUBB4B
ENSG00000277734	8.78008	-1.84507	0.000549895	0.00957653	TRAC
ENSG00000229896	9.68672	-2.01922	0.000551848	0.00959676	AL157373.2
ENSG00000103044	527.76	0.966259	0.000553471	0.00961909	HAS3
ENSG00000143669	3653.21	0.674394	0.00055803	0.00968865	LYST
ENSG00000250317	488.13	-0.483249	0.000558155	0.00968865	SMIM20
ENSG00000139629	9.27326	-2.62017	0.000563939	0.00978309	GALNT6
ENSG00000131944	80.8294	-0.555626	0.000565641	0.00980663	FAAP24
ENSG00000182601	699.615	1.26775	0.000567423	0.00982554	HS3ST4
ENSG00000286653	42.5738	-1.07586	0.000567367	0.00982554	AC092125.2
ENSG00000261215	35.2389	1.03441	0.000567903	0.00982787	AL162231.4
ENSG00000000003	2943.97	-1.36679	0.00056966	0.00985228	TSPAN6
ENSG00000130684	1912.24	0.517615	0.000570104	0.00985397	ZNF337
ENSG00000267530	5.20438	-3.09068	0.000574427	0.00992264	LINC01836
ENSG00000087460	87930.9	0.965263	0.00057527	0.00993117	GNAS
ENSG00000128564	13238.5	1.40004	0.000576057	0.00993873	VGF
ENSG00000075275	941.947	-2.27499	0.000577129	0.00995119	CELSR1
ENSG00000105699	274.075	-1.91958	0.000578693	0.00997211	LSR
ENSG00000279067	9.54577	1.42051	0.000579899	0.00998683	AC002540.1
ENSG00000139973	6356.71	1.20897	0.000582846	0.0100254	SYT16
ENSG00000274712	254.901	0.636883	0.000582833	0.0100254	AC005332.4
ENSG00000136698	57.7272	2.51358	0.000583782	0.0100355	CFC1
ENSG00000267191	87.7476	0.82632	0.000584747	0.010046	AC006213.3
ENSG00000124787	240.155	-0.59169	0.000585451	0.010052	RPP40
ENSG00000020129	4737.32	0.644817	0.000586834	0.0100636	NCDN
ENSG00000059915	3948.66	1.13801	0.000586646	0.0100636	PSD
ENSG00000144771	2.65107	-4.71129	0.000588809	0.0100887	LRTM1
ENSG00000171097	42.4708	0.72202	0.000589005	0.0100887	KYAT1
ENSG00000266094	471.135	0.862269	0.000589411	0.0100895	RASSF5
ENSG00000224596	54.2221	0.839462	0.000590664	0.0101049	ZMIZ1-AS1
ENSG00000165383	1.88738	-4.22136	0.000591612	0.010109	LRRC18
ENSG00000182903	2185.02	0.392563	0.000591606	0.010109	ZNF721
ENSG00000178104	10333.8	0.593281	0.00059214	0.0101119	PDE4DIP
ENSG00000134369	8165.17	0.524867	0.000592499	0.010112	NAV1
ENSG00000123358	889.329	0.91447	0.000596859	0.0101446	NR4A1
ENSG00000134548	356.814	-2.3945	0.000595498	0.0101446	SPX
ENSG00000144893	1196.35	1.06208	0.000598177	0.0101446	MED12L
ENSG00000157554	566.787	-3.06532	0.000597542	0.0101446	ERG
ENSG00000161082	7065.12	0.965783	0.000598145	0.0101446	CELF5
ENSG00000169174	2460.49	-3.00104	0.000595141	0.0101446	PCSK9
ENSG00000176978	533.307	0.807093	0.000594829	0.0101446	DPP7
ENSG00000243431	36.0228	0.937653	0.000596816	0.0101446	RPL5P30
ENSG00000253953	2216.89	0.864384	0.000598337	0.0101446	PCDHGB4
ENSG00000262209	38.4541	-2.51357	0.000596239	0.0101446	PCDHGB3
ENSG00000280953	9.75515	-2.23376	0.000597304	0.0101446	LINC01163
ENSG00000133627	974.727	0.777592	0.000601297	0.0101836	ACTR3B
ENSG00000148737	1091.7	-2.08555	0.000601352	0.0101836	TCF7L2
ENSG00000227598	8.85509	-1.77121	0.000604513	0.010231	Z94721.1
ENSG00000142459	2843.4	0.56233	0.000605488	0.0102414	EVI5L
ENSG00000234696	1.91308	-4.23139	0.000606177	0.010247	GPR50-AS1
ENSG00000260279	33.5446	0.853034	0.00060837	0.0102779	AC137932.1
ENSG00000213988	316.979	-0.862821	0.000609106	0.0102843	ZNF90
ENSG00000250397	48.3739	1.20194	0.000610102	0.010295	AP006623.1
ENSG00000008196	2081.19	-1.98361	0.00061069	0.0102988	TFAP2B
ENSG00000136854	5103.67	0.772404	0.000611277	0.0103026	STXBP1
ENSG00000162174	1433.6	0.841724	0.000614338	0.010348	ASRGL1
ENSG00000088727	236.666	-0.658331	0.000615941	0.0103689	KIF9
ENSG00000225383	5.78318	-3.7177	0.00061768	0.010392	SFTA1P
ENSG00000189238	15.7739	1.97397	0.000618843	0.0104054	LINC00943
ENSG00000156920	11.1272	-2.31562	0.000619894	0.0104146	ADGRG4
ENSG00000180998	2739.41	0.755229	0.000620384	0.0104146	GPR137C
ENSG00000181826	841.016	-1.32822	0.000620489	0.0104146	RELL1
ENSG00000119431	618.83	0.321304	0.000621292	0.0104219	HDHD3
ENSG00000164118	1013	-0.328875	0.000623589	0.0104543	CEP44
ENSG00000118473	3814.94	0.846373	0.000625555	0.0104811	SGIP1
ENSG00000282381	13.9661	-2.25823	0.000627864	0.0105136	AC104073.4
ENSG00000133863	130.709	-1.11314	0.000628519	0.0105183	TEX15
ENSG00000147642	2139.08	1.08875	0.000629169	0.010523	SYBU
ENSG00000183317	1202.75	1.11587	0.000630699	0.0105424	EPHA10
ENSG00000261645	49.2186	-2.11508	0.000631136	0.0105435	DISC1FP1
ENSG00000054690	1008.99	1.05567	0.000631974	0.0105451	PLEKHH1
ENSG00000247372	13.8714	-1.5787	0.000631809	0.0105451	AC008897.2
ENSG00000038002	143.44	-0.811581	0.000632878	0.0105478	AGA
ENSG00000228999	17.4774	-2.43574	0.000632878	0.0105478	AC096570.1
ENSG00000115355	12592.5	0.369197	0.000633976	0.01056	CCDC88A
ENSG00000166352	1143.77	-0.275886	0.000638868	0.0106352	C11orf74
ENSG00000253452	6.54997	1.7001	0.0006393	0.0106362	AC124290.1
ENSG00000115350	386.046	-0.814684	0.000639958	0.0106409	POLE4
ENSG00000033122	3400.09	1.27259	0.000640885	0.0106501	LRRC7
ENSG00000116745	134.075	-3.29788	0.000645773	0.0107221	RPE65
ENSG00000165891	737.204	-2.61285	0.000645974	0.0107221	E2F7
ENSG00000250488	1.96966	-4.25861	0.000646991	0.0107327	LINC02233
ENSG00000188486	1567.49	-1.18771	0.000650535	0.0107852	H2AFX
ENSG00000251664	700.645	1.2446	0.000653225	0.0108235	PCDHA12
ENSG00000072657	1611.22	1.56919	0.000656157	0.0108658	TRHDE
ENSG00000208028	25.0064	-1.42445	0.000657161	0.010876	MIR616
ENSG00000168014	2323.89	0.34121	0.000657906	0.0108821	C2CD3
ENSG00000268041	85.2282	1.55778	0.000659778	0.0109003	ERFL
ENSG00000285665	1.94423	-4.28039	0.000659619	0.0109003	AL031274.1
ENSG00000188385	469.024	1.03303	0.000662164	0.0109334	JAKMIP3
ENSG00000164796	2833.45	1.31961	0.000665502	0.0109821	CSMD3
ENSG00000152592	10.1343	-1.6147	0.000667707	0.0110121	DMP1
ENSG00000237807	18.9229	-1.35745	0.000668723	0.0110225	AC022034.1
ENSG00000005102	72.8885	-2.14313	0.000669795	0.0110312	MEOX1
ENSG00000263050	34.7448	1.05938	0.000670027	0.0110312	AC090617.5
ENSG00000168959	1002.02	1.83569	0.000670591	0.0110341	GRM5
ENSG00000104814	79.3807	0.930019	0.000672458	0.0110584	MAP4K1
ENSG00000260589	43.4149	-0.804513	0.00067409	0.0110789	STAM-AS1
ENSG00000111252	680.648	0.52925	0.000676641	0.0111144	SH2B3
ENSG00000245694	2742.05	-1.6414	0.000679333	0.0111505	CRNDE
ENSG00000273375	20.0351	0.947632	0.000679625	0.0111505	AC055764.2
ENSG00000261996	13.4209	1.46764	0.000680042	0.0111509	AC004706.1
ENSG00000279702	17.9286	1.18135	0.000681372	0.0111662	AL356266.1
ENSG00000115866	2248.23	-0.339663	0.000682149	0.0111725	DARS
ENSG00000240225	1808.69	0.784946	0.000684565	0.0112057	ZNF542P
ENSG00000160180	5.35793	-3.60082	0.000687714	0.0112507	TFF3
ENSG00000065320	846.141	0.860507	0.000689681	0.0112764	NTN1
ENSG00000267651	63.4279	1.31773	0.000690464	0.0112827	AC015961.1
ENSG00000235296	20.1603	1.27409	0.000691414	0.0112918	AC145207.1
ENSG00000138613	1088.83	-0.522116	0.0006937	0.0113161	APH1B
ENSG00000274211	4647.01	0.444425	0.000693382	0.0113161	SOCS7
ENSG00000102287	456.599	-1.96191	0.000695885	0.0113387	GABRE
ENSG00000223786	7.58892	-2.45813	0.000695718	0.0113387	AL357507.1
ENSG00000165973	1154.9	1.17267	0.000697217	0.0113539	NELL1
ENSG00000273796	9.16957	-1.69435	0.000698781	0.0113729	BX322562.1
ENSG00000172915	13158.9	0.561014	0.000699589	0.011373	NBEA
ENSG00000214381	18.8056	-1.95593	0.000699341	0.011373	LINC00488
ENSG00000170113	4512.23	0.661031	0.000700243	0.0113771	NIPA1
ENSG00000279841	33.619	0.917225	0.000701505	0.0113911	AC092135.3
ENSG00000268707	9.75731	1.67349	0.000703071	0.0114036	AL158151.4
ENSG00000287016	12.893	-1.83805	0.000702875	0.0114036	AC010996.1
ENSG00000258536	7.08188	1.7944	0.000704617	0.0114221	FKBP1BP1
ENSG00000058085	78.2471	1.13303	0.000707025	0.0114546	LAMC2
ENSG00000168071	234.749	1.12036	0.000708107	0.0114656	CCDC88B
ENSG00000107771	5181.22	0.272664	0.000709097	0.0114686	CCSER2
ENSG00000153283	14.3423	-1.63029	0.000708985	0.0114686	CD96
ENSG00000108509	870.724	0.716821	0.000711702	0.0114976	CAMTA2
ENSG00000118640	14.7002	-1.73368	0.000711635	0.0114976	VAMP8
ENSG00000183684	1703.5	-0.53741	0.000716233	0.0115643	ALYREF
ENSG00000143578	233.736	-0.899829	0.000718718	0.0115978	CREB3L4
ENSG00000019505	13770.3	0.862039	0.000720094	0.0116068	SYT13
ENSG00000124191	447.342	1.18386	0.000719815	0.0116068	TOX2
ENSG00000018236	12351.4	0.651085	0.000721747	0.0116269	CNTN1
ENSG00000112249	4078.47	-0.497877	0.000722763	0.0116366	ASCC3
ENSG00000139998	3690.25	0.748261	0.000723881	0.011648	RAB15
ENSG00000115556	433.287	-1.2573	0.000727465	0.0116859	PLCD4
ENSG00000164008	907.749	0.489503	0.000727177	0.0116859	C1orf50
ENSG00000259126	14.6617	-2.17693	0.000726752	0.0116859	AL161752.1
ENSG00000145016	2979.37	0.731983	0.00072964	0.0117142	RUBCN
ENSG00000110427	4262.43	0.855772	0.000731822	0.0117294	KIAA1549L
ENSG00000159885	394.874	0.356036	0.000731535	0.0117294	ZNF222
ENSG00000170743	1256.77	1.34626	0.000731298	0.0117294	SYT9
ENSG00000258986	1016.8	1.15483	0.000733427	0.0117485	TMEM179
ENSG00000142686	1514.52	1.10145	0.000734719	0.0117625	C1orf216
ENSG00000153820	532.85	1.5119	0.000736037	0.011777	SPHKAP
ENSG00000230366	25.8498	0.848488	0.000737739	0.011791	DSCR9
ENSG00000278175	307.379	-0.56071	0.000737675	0.011791	GLIDR
ENSG00000152467	66.4253	4.56735	0.000738725	0.0118001	ZSCAN1
ENSG00000104888	59.7571	-1.11491	0.000740428	0.0118008	SLC17A7
ENSG00000200680	44.2986	1.2252	0.000740227	0.0118008	SNORD115-4
ENSG00000204842	2676.37	0.246053	0.000739417	0.0118008	ATXN2
ENSG00000227456	70.1465	-0.942258	0.000740301	0.0118008	LINC00310
ENSG00000112293	1014.96	0.832405	0.000741941	0.0118183	GPLD1
ENSG00000118402	2655.45	0.528976	0.000744879	0.0118518	ELOVL4
ENSG00000233932	81.7336	0.855912	0.000744655	0.0118518	CTXN2
ENSG00000065609	5225.72	0.966102	0.000748303	0.0118996	SNAP91
ENSG00000167642	3202.72	0.678212	0.000752206	0.0119526	SPINT2
ENSG00000198840	12912	0.565163	0.000752475	0.0119526	MT-ND3
ENSG00000223703	4.65623	-2.62159	0.000757707	0.012029	AC027612.1
ENSG00000099875	2392.5	-0.674743	0.000761121	0.0120764	MKNK2
ENSG00000155849	1091.71	0.843552	0.000761965	0.0120831	ELMO1
ENSG00000106617	764.572	0.647844	0.000768045	0.0121727	PRKAG2
ENSG00000187546	8.52696	-2.29425	0.000770604	0.0122031	AGMO
ENSG00000202188	15.7447	1.31471	0.000770823	0.0122031	SNORD115-31
ENSG00000163661	1050.43	-1.46752	0.000772424	0.0122081	PTX3
ENSG00000225907	10.8332	1.3121	0.00077204	0.0122081	RPS27P16
ENSG00000250579	95.2709	1.75285	0.000771987	0.0122081	AC022424.1
ENSG00000105991	4.44391	-4.70781	0.000774464	0.0122335	HOXA1
ENSG00000133083	25838.2	0.459527	0.000779969	0.0122932	DCLK1
ENSG00000177707	1891.89	-0.878425	0.000779573	0.0122932	NECTIN3
ENSG00000181038	320.113	-0.332588	0.000779573	0.0122932	METTL23
ENSG00000187736	453.097	-0.695697	0.000778832	0.0122932	NHEJ1
ENSG00000197619	1161.23	0.297353	0.000781393	0.0123088	ZNF615
ENSG00000173020	3773.34	0.464404	0.000782429	0.0123183	GRK2
ENSG00000236333	516.298	1.57784	0.000783072	0.0123216	TRHDE-AS1
ENSG00000129535	79.7392	0.801122	0.000785985	0.0123572	NRL
ENSG00000251076	3.9841	-3.79374	0.000786208	0.0123572	AC104126.1
ENSG00000204323	11.0524	-2.38719	0.000787172	0.0123656	SMIM5
ENSG00000171119	46.8739	-1.37537	0.000787898	0.0123701	NRTN
ENSG00000183346	10.0011	-2.31302	0.00079042	0.0124029	CABCOCO1
ENSG00000286757	81.3115	-2.22301	0.00079167	0.0124156	AL137139.2
ENSG00000182004	2676.18	-0.649731	0.000792782	0.0124262	SNRPE
ENSG00000127084	292.462	2.27963	0.000793704	0.0124338	FGD3
ENSG00000225964	4.59834	2.16866	0.000795557	0.0124492	NRIR
ENSG00000261963	43.2242	1.02573	0.000795561	0.0124492	CCDC92B
ENSG00000122483	469.846	-0.599961	0.000796991	0.0124647	CCDC18
ENSG00000236352	11.5462	-1.41752	0.000798206	0.0124768	AC005220.1
ENSG00000234797	75.2535	-1.03926	0.000799124	0.0124775	RPS3AP6
ENSG00000274253	152.202	1.61998	0.000799123	0.0124775	AC138649.1
ENSG00000241935	7.32382	-2.52975	0.000801072	0.012501	HOGA1
ENSG00000083290	5286.33	0.336828	0.000802101	0.0125034	ULK2
ENSG00000284874	289.053	0.79604	0.000801805	0.0125034	AC000093.1
ENSG00000272341	207.04	0.953827	0.000804941	0.0125408	AL137003.2
ENSG00000141526	45.8754	-1.34615	0.000806986	0.0125657	SLC16A3
ENSG00000105048	152.178	-1.29502	0.000809155	0.0125926	TNNT1
ENSG00000167992	159.558	0.676072	0.000810279	0.0126032	VWCE
ENSG00000177106	153.19	0.930852	0.000811776	0.0126196	EPS8L2
ENSG00000261722	11.9598	-1.54377	0.000812639	0.0126228	AC092376.1
ENSG00000279409	11.4378	1.49734	0.000812871	0.0126228	AC020658.6
ENSG00000072858	447.634	2.5605	0.000816078	0.0126588	SIDT1
ENSG00000076344	627.324	1.14912	0.000815961	0.0126588	RGS11
ENSG00000166342	298.496	0.916283	0.000818651	0.0126918	NETO1
ENSG00000173727	12.3656	1.61481	0.000819193	0.0126933	AP000769.1
ENSG00000175518	10.6191	-1.50175	0.000820311	0.0127037	UBQLNL
ENSG00000122733	1004.05	0.967318	0.000821661	0.0127176	PHF24
ENSG00000114554	18283.8	0.525051	0.000822867	0.0127294	PLXNA1
ENSG00000090975	1014.52	0.74315	0.00082369	0.0127352	PITPNM2
ENSG00000105321	534.709	-0.678846	0.000824671	0.0127434	CCDC9
ENSG00000185519	205.324	1.63352	0.000825574	0.0127504	FAM131C
ENSG00000285188	9.37635	1.5933	0.00082853	0.0127891	AC008397.2
ENSG00000054392	530.304	-1.01385	0.000830414	0.0127974	HHAT
ENSG00000066248	303.096	0.98636	0.000830016	0.0127974	NGEF
ENSG00000137478	2883.14	0.367841	0.000830169	0.0127974	FCHSD2
ENSG00000151150	19022.4	0.624985	0.000831395	0.0128056	ANK3
ENSG00000008853	6606.51	0.610036	0.000833214	0.0128262	RHOBTB2
ENSG00000183117	1264.22	0.7488	0.000833636	0.0128262	CSMD1
ENSG00000091513	127.787	1.14083	0.000834342	0.0128301	TF
ENSG00000228716	3054.07	-0.842565	0.000836753	0.0128602	DHFR
ENSG00000146233	211.564	-1.31648	0.000837789	0.0128692	CYP39A1
ENSG00000130226	2624.57	1.33987	0.000840693	0.0129068	DPP6
ENSG00000099901	3053.94	-0.468293	0.00084378	0.0129292	RANBP1
ENSG00000110799	17.7787	-2.13485	0.000843083	0.0129292	VWF
ENSG00000164124	30.3289	1.33175	0.000843968	0.0129292	TMEM144
ENSG00000232936	23.0415	-1.22607	0.000842635	0.0129292	AL157400.2
ENSG00000111674	12240.7	0.817923	0.000844521	0.0129307	ENO2
ENSG00000072195	2732.32	0.553666	0.000846102	0.0129456	SPEG
ENSG00000179083	552.496	0.940829	0.000846409	0.0129456	FAM133A
ENSG00000110328	568.228	-0.8105	0.000849531	0.0129664	GALNT18
ENSG00000128309	1161.83	-0.482892	0.000848804	0.0129664	MPST
ENSG00000232295	37.3383	-2.46114	0.000849588	0.0129664	AL589935.1
ENSG00000233695	4.70265	-2.60329	0.000848474	0.0129664	GAS6-AS1
ENSG00000102383	1134.72	0.632373	0.000850955	0.0129803	ZDHHC15
ENSG00000154229	3653.24	0.467417	0.000851429	0.0129805	PRKCA
ENSG00000140092	337.71	-1.68645	0.00085494	0.0130212	FBLN5
ENSG00000244363	17.6863	-1.70883	0.000855013	0.0130212	RPL7P23
ENSG00000107819	2288.69	0.710273	0.000857419	0.0130509	SFXN3
ENSG00000116852	19808.6	0.725342	0.000858714	0.0130535	KIF21B
ENSG00000171817	1060.66	0.942554	0.000858834	0.0130535	ZNF540
ENSG00000265944	4.97605	-4.11728	0.00085897	0.0130535	LINC01387
ENSG00000137936	504.222	-1.03941	0.00086099	0.0130721	BCAR3
ENSG00000259153	441.166	0.856006	0.000861573	0.0130721	AC004816.1
ENSG00000285106	16.6181	1.67521	0.000861474	0.0130721	AC016831.7
ENSG00000185386	1734.29	0.609984	0.000862236	0.0130752	MAPK11
ENSG00000113248	1169.9	0.830398	0.000863111	0.0130815	PCDHB15
ENSG00000265565	10.8092	-1.55727	0.000864321	0.0130928	MIR3143
ENSG00000075461	5706.34	0.554768	0.000866036	0.0131118	CACNG4
ENSG00000084444	3673.59	0.818888	0.000867709	0.0131302	FAM234B
ENSG00000174871	3060.84	0.905254	0.000868904	0.0131412	CNIH2
ENSG00000196867	1453.63	-0.570033	0.00086953	0.0131437	ZFP28
ENSG00000047932	3726.83	0.304531	0.00087074	0.013155	GOPC
ENSG00000093100	15.2012	1.18942	0.000877032	0.0132347	AC016026.1
ENSG00000201300	15.2945	1.3512	0.00087701	0.0132347	SNORD115-27
ENSG00000249459	444.408	0.777602	0.000877409	0.0132347	ZNF286B
ENSG00000124610	62.6898	-8.55753	0.000878669	0.0132396	HIST1H1A
ENSG00000246145	6.31997	-3.08168	0.000878582	0.0132396	RRS1-AS1
ENSG00000117425	232.271	1.04576	0.000879963	0.0132429	PTCH2
ENSG00000152661	8100.3	-2.91133	0.000879532	0.0132429	GJA1
ENSG00000279968	29.3199	-1.17015	0.000880283	0.0132429	GVQW2
ENSG00000076864	1081.59	1.12502	0.000885236	0.0133104	RAP1GAP
ENSG00000122335	1708.69	0.449481	0.000885875	0.0133105	SERAC1
ENSG00000187783	21.533	-1.24062	0.000887025	0.0133105	TMEM72
ENSG00000232392	7.67572	-2.69365	0.000886858	0.0133105	AC002366.1
ENSG00000251396	74.3068	-0.64051	0.000887118	0.0133105	LINC01301
ENSG00000198853	8756.39	0.557547	0.00088763	0.0133112	RUSC2
ENSG00000068078	710.833	-2.98382	0.000888609	0.0133188	FGFR3
ENSG00000149451	112.712	-1.8066	0.000889341	0.0133228	ADAM33
ENSG00000184903	253.631	-0.68343	0.000890668	0.0133291	IMMP2L
ENSG00000260230	4225.97	0.975761	0.000890698	0.0133291	FRRS1L
ENSG00000151883	2662.73	0.684086	0.000891871	0.0133396	PARP8
ENSG00000106399	476.768	-0.551821	0.000893609	0.0133586	RPA3
ENSG00000143429	163.002	-0.557624	0.000894184	0.0133601	LSP1P4
ENSG00000107521	392.277	-0.947098	0.000895492	0.0133608	HPS1
ENSG00000156959	4374.62	0.947575	0.000894882	0.0133608	LHFPL4
ENSG00000184144	4438.16	-1.06282	0.000895635	0.0133608	CNTN2
ENSG00000132359	1783.15	1.07897	0.000896331	0.0133641	RAP1GAP2
ENSG00000131470	319.472	-0.639928	0.000899213	0.0134001	PSMC3IP
ENSG00000107859	4.62014	-3.99773	0.000900336	0.0134098	PITX3
ENSG00000285938	11.7918	-1.65816	0.000901605	0.0134216	AC072022.2
ENSG00000185774	713.897	0.849976	0.000902948	0.0134346	KCNIP4
ENSG00000162144	894.315	-0.504299	0.000907904	0.0135013	CYB561A3
ENSG00000162105	1708.23	0.905731	0.000911318	0.013545	SHANK2
ENSG00000107807	12.5264	-2.43046	0.000913415	0.013569	TLX1
ENSG00000135472	1667.32	1.0374	0.000915487	0.0135927	FAIM2
ENSG00000251600	30.5127	2.18839	0.000916717	0.0136039	AC107223.1
ENSG00000203737	59.7054	1.01376	0.000917493	0.0136083	GPR52
ENSG00000146433	3478.44	0.311441	0.000921043	0.0136325	TMEM181
ENSG00000151718	2146.49	-0.9291	0.000920219	0.0136325	WWC2
ENSG00000267751	56.7071	-1.1784	0.000920136	0.0136325	AC009005.1
ENSG00000280145	94.5878	0.713587	0.000920771	0.0136325	CU638689.4
ENSG00000104219	3477.61	0.752996	0.000922556	0.0136407	ZDHHC2
ENSG00000174437	12287.4	0.337627	0.000922471	0.0136407	ATP2A2
ENSG00000205279	57.9724	-1.1656	0.000923592	0.0136418	CTXN3
ENSG00000254806	25.4027	1.01514	0.000923128	0.0136418	SYS1-DBNDD2
ENSG00000106479	1556.74	0.258715	0.00092549	0.0136557	ZNF862
ENSG00000161533	3970.11	0.362424	0.000925368	0.0136557	ACOX1
ENSG00000111305	33.1587	-2.06921	0.000926871	0.0136689	GSG1
ENSG00000019144	5100.62	0.453206	0.000929294	0.0136976	PHLDB1
ENSG00000065989	294.919	0.748496	0.000930494	0.013701	PDE4A
ENSG00000164604	1862.5	1.15494	0.000930264	0.013701	GPR85
ENSG00000006756	1830.61	-0.586787	0.000931542	0.0137094	ARSD
ENSG00000279181	3.40158	2.50653	0.000933478	0.0137308	AC110801.1
ENSG00000157470	248.611	0.989225	0.000937253	0.0137792	FAM81A
ENSG00000007171	114.975	-1.38649	0.000938787	0.0137854	NOS2
ENSG00000077312	1660.28	-0.638886	0.000939068	0.0137854	SNRPA
ENSG00000231213	24.8314	2.81232	0.000939131	0.0137854	PLSCR5
ENSG00000248714	95.2811	0.884336	0.000940151	0.0137933	AC091180.2
ENSG00000119927	2130.97	-0.298611	0.0009422	0.0138162	GPAM
ENSG00000119514	524.563	-1.54298	0.000947129	0.0138813	GALNT12
ENSG00000198794	6903.04	0.80166	0.000950874	0.013929	SCAMP5
ENSG00000142949	11528.4	0.449117	0.000956015	0.0139834	PTPRF
ENSG00000145331	363.821	-0.430726	0.000955489	0.0139834	TRMT10A
ENSG00000260343	7.49311	-4.7142	0.00095606	0.0139834	LINC01043
ENSG00000130054	1029.69	0.857429	0.000957524	0.0139976	FAM155B
ENSG00000283945	34.1932	-1.35397	0.000961169	0.0140436	LINC00032
ENSG00000113845	1457.7	-0.223398	0.000964401	0.0140623	TIMMDC1
ENSG00000163291	3000.18	0.48264	0.00096477	0.0140623	PAQR3
ENSG00000178573	2529.72	-1.86839	0.00096434	0.0140623	MAF
ENSG00000258498	944.59	1.62829	0.00096492	0.0140623	DIO3OS
ENSG00000274210	148.708	1.38612	0.000963967	0.0140623	U1
ENSG00000270885	1732.51	0.783444	0.000966504	0.0140782	RASL10B
ENSG00000103966	416.912	-1.04764	0.000968796	0.0140971	EHD4
ENSG00000255028	10.4635	-1.87715	0.00096874	0.0140971	AP003049.2
ENSG00000134287	5570.89	0.453021	0.000969889	0.0141058	ARF3
ENSG00000145147	7725.24	-0.988539	0.000972694	0.0141249	SLIT2
ENSG00000148158	6611.7	0.506962	0.000972661	0.0141249	SNX30
ENSG00000185033	1000.77	0.44365	0.000971954	0.0141249	SEMA4B
ENSG00000109956	4819.95	0.676378	0.000973461	0.0141289	B3GAT1
ENSG00000231725	26.4697	1.37963	0.000974169	0.0141319	VN1R110P
ENSG00000262246	683.871	0.667036	0.000975256	0.0141405	CORO7
ENSG00000235280	81.8199	1.20515	0.000976744	0.0141548	MCF2L-AS1
ENSG00000170390	4690.15	0.517214	0.00098017	0.0141972	DCLK2
ENSG00000168615	2321.26	-0.827188	0.000988671	0.0143058	ADAM9
ENSG00000197410	1001.2	1.16252	0.000988354	0.0143058	DCHS2
ENSG00000040731	1804.05	0.74281	0.000991356	0.0143301	CDH10
ENSG00000288597	81.818	0.808816	0.000991229	0.0143301	NA
ENSG00000266903	10.1698	-2.09151	0.00099322	0.0143497	AC243964.3
ENSG00000108255	5.03845	-4.88525	0.000994952	0.0143604	CRYBA1
ENSG00000236860	14.3041	1.10386	0.000994972	0.0143604	RPL39P29
ENSG00000150873	100.178	-1.72641	0.000995696	0.0143636	C2orf50
ENSG00000279208	6.43653	-3.12839	0.000998121	0.0143913	CR381653.2
ENSG00000154710	245.499	0.3396	0.00100032	0.0144054	RABGEF1
ENSG00000155744	2935.33	0.368434	0.00100006	0.0144054	FAM126B
ENSG00000164649	664.101	-1.57591	0.00100062	0.0144054	CDCA7L
ENSG00000139182	8579.47	0.871364	0.00100235	0.014423	CLSTN3
ENSG00000177426	1013.78	-2.29523	0.00100306	0.0144259	TGIF1
ENSG00000137804	20.8268	-1.33534	0.00100444	0.0144385	NUSAP1
ENSG00000095739	761.739	-1.75422	0.00100738	0.0144661	BAMBI
ENSG00000172461	3353.71	1.26309	0.00100709	0.0144661	FUT9
ENSG00000119946	203.228	1.56069	0.00100881	0.014472	CNNM1
ENSG00000203814	4118.48	-0.87452	0.00100853	0.014472	HIST2H2BF
ENSG00000282826	1179.31	0.229246	0.001012	0.0145104	FRG1CP
ENSG00000104953	221.159	1.8721	0.0010127	0.0145131	TLE6
ENSG00000226450	136.7	0.729767	0.00101453	0.014532	CYP2D8P
ENSG00000162551	345.816	-1.0233	0.00101587	0.014544	ALPL
ENSG00000214456	56.6274	-1.6423	0.00101661	0.0145472	PLIN5
ENSG00000033170	2658.5	0.528355	0.00101843	0.0145552	FUT8
ENSG00000132932	10165.3	1.15396	0.00101922	0.0145552	ATP8A2
ENSG00000176170	344.97	-2.14678	0.0010192	0.0145552	SPHK1
ENSG00000197930	2915.28	0.37894	0.00101973	0.0145552	ERO1A
ENSG00000280780	10.3419	-1.68224	0.00101873	0.0145552	JAKMIP2-AS1
ENSG00000126249	358.504	0.628862	0.00102497	0.0146205	PDCD2L
ENSG00000231064	148.377	-1.48013	0.00102533	0.0146205	AC234582.1
ENSG00000198719	1349.07	-1.44266	0.00102704	0.0146375	DLL1
ENSG00000141298	3553.82	0.595128	0.00103145	0.014693	SSH2
ENSG00000249425	6.76515	-3.22364	0.00103208	0.0146946	LINC02477
ENSG00000230426	11.0115	-1.50357	0.00103394	0.0147138	ERVMER61-1
[truncated: 4,264 more rows]

## Sheet: S11_B_KO_Proteomics
Table S11
Proteins	log2fc	p-value	q-value (FDR)
C12orf4	0.777132	6.10256e-06	0.0369937
SHROOM2	-0.689669	1.05889e-05	0.0320949
THY1	1.16344	1.63418e-05	0.0330213
EI24	0.394221	2.99689e-05	0.0454179
MID1	-2.73284	3.60066e-05	0.0436544
GPCPD1	-1.56453	3.78691e-05	0.0382604
SESN2	-1.79408	4.24765e-05	0.0367847
FAM172A	1.34431	4.48155e-05	0.033959
RPS6KA3	-1.42957	6.17726e-05	0.0416073
ATL2	0.552745	7.45253e-05	0.0451772
PDE12	-0.812003	9.82268e-05	0.0541319
OARD1	-0.758556	0.000103343	0.0522052
MIB2	0.6114	0.000116125	0.0541498
GINS4	-0.585654	0.00011808	0.0511286
NAA10	-0.668163	0.000132347	0.0534859
MED16	-0.541051	0.000154727	0.0586221
ETFDH	0.979792	0.000166438	0.0593497
IPO7	-0.421726	0.000182571	0.0614859
ENDOD1	0.907472	0.000216549	0.0690905
CWF19L1	-0.510769	0.000228513	0.0692621
SACS	-0.471028	0.000243543	0.0703028
CAMK1D	0.476268	0.000245734	0.067711
PIN4	-0.85333	0.00025953	0.0684031
RPS27L	-1.02955	0.000269121	0.0679754
MMP3	-0.379708	0.000356583	0.0864641
ADSL	-0.378414	0.000361222	0.0842203
PRKCI	-0.280354	0.000362813	0.0814583
CACFD1	1.42099	0.000400285	0.0866618
EIF2S1	-0.191915	0.000446205	0.0932722
ANXA3	-1.67711	0.000458123	0.0925715
SDSL	-0.9459	0.000542047	0.105996
VAV2	-0.69253	0.000571895	0.108338
ASMTL	-0.447451	0.000623611	0.114556
EIF3L	-0.253525	0.000652689	0.116371
IPO5	-0.434181	0.00065559	0.113548
GSTCD	-0.845413	0.000667924	0.112471
EEF1G	-0.122748	0.000765585	0.125432
USP10	-0.422251	0.000807814	0.128868
PRMT5	-0.289918	0.000829637	0.128955
CRB2	-2.11425	0.000853053	0.12928
RAB30	0.922939	0.00087498	0.129369
GLDC	-0.657177	0.000924189	0.133391
COASY	-0.460362	0.0010653	0.150182
FHL1	-0.964829	0.0011104	0.152984
PKM	-0.429729	0.00113271	0.152588
COPG2	-0.215744	0.00122059	0.160852
RUVBL1	-0.093331	0.00129681	0.167262
SLC12A2	-0.446303	0.00130388	0.164669
PSD3	-1.74193	0.00134471	0.16636
ZNF608	0.431122	0.00134553	0.163132
YOD1	-1.106	0.00135698	0.161295
SKIV2L	-0.279148	0.00144217	0.168124
CD81	0.170763	0.00154517	0.176732
LRP2	-1.38397	0.0015596	0.175079
TPBG	-2.29648	0.00166636	0.183663
IKBKG	-0.73456	0.0016903	0.182975
UBE2E1	-0.302761	0.0017449	0.185571
OXA1L	0.638261	0.00176181	0.184139
CTPS1	-0.348303	0.00178963	0.183877
BOD1L1	1.22034	0.00185149	0.187063
CD3EAP	-1.59861	0.00188498	0.187323
GTF2F2	-0.271565	0.00189383	0.185168
PIP4P2	1.04467	0.0018989	0.182716
DYNC2H1	-0.475969	0.00191487	0.181374
EPPK1	-1.92514	0.00196005	0.182798
CSNK1A1	-0.225493	0.0019663	0.180601
ADPRHL2	0.275478	0.00197264	0.17848
CNP	0.245473	0.00202412	0.180444
CHAF1B	-0.727621	0.00203758	0.179012
SDK2	-0.578388	0.002046	0.177184
CASP6	-0.822367	0.00206418	0.17624
ABCC4	-1.02785	0.0020761	0.174796
EIF3M	-0.317407	0.00210692	0.174961
ALDOB	0.604832	0.00228192	0.186932
RUVBL2	-0.117169	0.0023591	0.190678
GUK1	0.420834	0.00240914	0.192161
FGD1	-0.776276	0.00244318	0.192345
CNOT8	-1.3811	0.0025089	0.194987
YBX1	0.293871	0.00257046	0.197242
TPP2	-0.294842	0.00260339	0.197272
PAICS	-0.64969	0.00267601	0.200271
SQLE	-0.298708	0.00276421	0.204349
PSMD5	-0.298946	0.00279537	0.204163
GCA	-1.40429	0.00279977	0.20205
PPAT	-0.747288	0.00284084	0.202602
PPP4R3A	-0.355734	0.00291398	0.205402
RANBP1	-0.505673	0.00292513	0.203817
TNFRSF10B	-1.15011	0.00295845	0.203797
TRMT5	-0.483603	0.00298269	0.203158
RETSAT	-0.580486	0.00323207	0.217698
NOB1	-0.471334	0.0034076	0.226999
RP2	-1.2062	0.00343544	0.226366
PEX11B	0.771607	0.00343864	0.22414
SAMD4B	-0.258785	0.00350815	0.226238
GNB4	0.704249	0.00353297	0.22544
VPS4B	-0.276538	0.00365846	0.231016
NRDE2	-1.47696	0.00369882	0.231157
CNTN2	-1.42656	0.00379693	0.234867
PHF20L1	0.724166	0.00387706	0.237401
THNSL1	0.303274	0.00390725	0.236857
MRPL28	0.313981	0.00392141	0.235362
DCTPP1	-1.6003	0.00395474	0.235036
DUSP12	-0.505513	0.00395846	0.232973
NAT14	-0.395119	0.0040236	0.234529
PRPS2	-0.79937	0.00406005	0.2344
JAG1	-0.635371	0.00406671	0.23257
GOLGA7	0.841983	0.00412079	0.23346
TRMT6	-0.821147	0.00412147	0.231336
DDX6	-0.144985	0.00417668	0.232285
UBAP2	-0.727128	0.00431167	0.237612
PAG1	1.64997	0.00453765	0.247813
EEF1D	-0.362139	0.00454586	0.246045
CCDC85C	-1.02284	0.00459539	0.246524
PYCR3	-0.514139	0.00473382	0.251723
ST7	0.824203	0.00474326	0.250032
PPIAL4G	0.801305	0.0047858	0.250099
INPP5B	-1.57008	0.00478743	0.248046
TTC4	-0.735939	0.00486616	0.249988
OSBPL9	-0.147237	0.0049297	0.251125
TWF2	0.250924	0.00498402	0.251776
UBE4B	-0.318127	0.00506687	0.253846
TLE1	-1.04483	0.0050764	0.252239
RSPO3	-2.79501	0.00509648	0.251178
RAB15	0.5575	0.00519972	0.254199
BTBD17	-1.17656	0.0052355	0.253901
SMNDC1	0.333349	0.00540756	0.260164
MAPK12	0.672486	0.00551223	0.263111
ANP32B	-0.222586	0.00552084	0.261464
DRG1	-0.462214	0.00553352	0.260033
PHPT1	-0.216028	0.00558124	0.260257
NAA40	-0.829402	0.00560736	0.25948
ACP1	-0.159678	0.00568909	0.261267
PPFIA1	-0.259692	0.00578091	0.263488
CPEB4	1.79525	0.00580064	0.262414
APMAP	0.471913	0.00603575	0.271028
ARFIP1	-0.440488	0.00606612	0.270389
PCDHA1	1.24395	0.00609695	0.269779
CACYBP	-0.212837	0.00636392	0.279551
EIF4G1	-0.27578	0.0063765	0.278089
SCN3A	1.90808	0.00698727	0.302549
PSME3	-0.338277	0.0070359	0.302494
RAB9A	-1.17001	0.00703908	0.300499
PRKAG1	-0.248631	0.00721095	0.305684
YIPF4	0.650567	0.00727333	0.306187
ROBO2	-0.885127	0.0072745	0.304124
IVNS1ABP	-1.05135	0.00751978	0.312226
FUCA1	0.522521	0.00752115	0.310158
BRI3	0.59276	0.0075645	0.309838
LAMTOR2	0.614331	0.0075725	0.308084
SLIT2	-0.882386	0.00766355	0.30971
LTN1	-0.388503	0.00769305	0.308843
EFL1	-0.201778	0.00782044	0.311891
PRKAR1A	0.242076	0.00791608	0.313642
PODXL	-1.67585	0.00805424	0.317044
KPNA2	-0.783922	0.00808288	0.316119
USE1	0.581091	0.00809046	0.314387
PPM1G	-0.203521	0.0080909	0.312402
PPP3CA	0.351822	0.00821408	0.31515
GPX4	0.334411	0.00824087	0.31419
ESD	-0.161479	0.00838913	0.317843
SSH2	0.851225	0.0084123	0.316741
HAUS4	-1.09819	0.00850507	0.318258
CARS2	0.278283	0.00862142	0.320632
TATDN1	-0.480713	0.0086286	0.318942
TBC1D15	-0.385413	0.00884008	0.324779
IFT46	-0.531262	0.00889813	0.324943
ENPP4	1.44341	0.00893027	0.324163
TTC28	-0.300631	0.00898341	0.324151
RPL23A	-0.277412	0.00901429	0.323341
MRPS14	0.681635	0.00911518	0.325036
POU3F2	-1.61518	0.00913157	0.323717
CPPED1	0.526038	0.00931278	0.328222
WDR73	-0.59077	0.00932288	0.326678
ADK	-0.295278	0.00944849	0.329177
ARMC9	-0.295761	0.00956398	0.331296
PPP1R3F	1.15551	0.00982795	0.338506
FAM171A1	0.540264	0.00988304	0.33848
SMYD5	-0.441978	0.00991289	0.337595
NDN	0.767822	0.00991386	0.335742
STRAP	-0.130835	0.00997293	0.335866
SMS	-1.02176	0.0100866	0.337816
HK2	-0.452375	0.0101172	0.336979
CTNND1	0.254995	0.0101263	0.335442
TBCD	-0.343634	0.0102398	0.337356
PRPF39	-0.752877	0.0103243	0.338303
RAB24	0.423422	0.0103747	0.338127
SLC41A3	0.963873	0.0105338	0.341476
SMG9	-0.390824	0.0105956	0.341652
RIOK2	-3.04941	0.0106186	0.340582
DAB2IP	0.287353	0.0106976	0.34131
G3BP1	-0.425332	0.0107093	0.339895
TMEM192	0.480273	0.0108036	0.341101
GLO1	-0.403633	0.0108485	0.340745
ZNF316	0.520958	0.0109073	0.340827
COQ8B	-0.538797	0.0110923	0.34483
AKT1S1	-0.837027	0.0111287	0.344193
XIAP	-0.924023	0.0111653	0.343573
RIC8A	-0.168979	0.0111762	0.342174
CDK13	-0.917565	0.0112882	0.343865
WDR77	-0.220242	0.0113101	0.342808
NDOR1	-0.9296	0.0114116	0.344166
PTGES3	-0.274316	0.0116044	0.348247
ANAPC4	-0.35047	0.0118684	0.354415
ORMDL3	-0.347726	0.0120547	0.358214
HSPBP1	-0.481453	0.0123021	0.363781
UBA2	-0.165666	0.0123834	0.364409
HECTD1	-0.329616	0.0124315	0.364055
PIR	-0.565121	0.012454	0.362962
GET4	-0.299393	0.0125331	0.363521
RABEPK	-0.552185	0.0125595	0.36255
UBXN1	-0.275368	0.0126396	0.363135
MYT1	0.794811	0.0126474	0.361645
PPP4C	-0.283859	0.012693	0.361244
RPAP1	-0.375526	0.0127268	0.360515
PPP2R1B	-1.50802	0.0127311	0.358957
MRPL20	0.420702	0.0129176	0.36253
ASS1	-0.919372	0.01293	0.361205
GJA1	-1.82914	0.0131031	0.364364
COG1	-0.183464	0.0132765	0.367499
LYPD1	-1.342	0.0132932	0.366289
RPL29	-0.42983	0.0133083	0.365045
CNOT3	0.277163	0.0133935	0.365728
PCCA	0.518387	0.0135625	0.36868
SLC30A1	-0.352773	0.0136549	0.369536
SMG1	-0.204921	0.0136699	0.368298
ARFGAP2	-0.189003	0.013679	0.366911
PLCD1	-0.362109	0.013679	0.365297
IMPDH2	-0.209623	0.0136891	0.363963
SCAF11	1.36246	0.0137028	0.362735
RPL19	-0.295638	0.0137514	0.362439
RAB11B	0.535667	0.0137835	0.361712
EIF2S3	-0.237983	0.0138145	0.360963
CDC27	-0.879778	0.0138801	0.361121
UBR7	-0.734322	0.0138944	0.359947
PDLIM1	-0.937192	0.0139317	0.359379
NHEJ1	-0.512465	0.0140218	0.360171
ZYX	-0.408703	0.0140302	0.358866
REPS1	-0.338854	0.0140672	0.3583
NAA50	-0.425211	0.0141367	0.358563
ITM2B	0.437515	0.0141704	0.357922
OAT	0.800126	0.0143391	0.36068
NR2C2	1.20817	0.0143555	0.3596
SCO1	0.532408	0.0143578	0.358176
PAFAH2	0.643285	0.0149458	0.371318
NUDCD1	-0.414223	0.0151816	0.375635
CHCHD7	0.93477	0.0152628	0.376111
PLCB3	-1.14654	0.0152867	0.375173
NMD3	-0.423798	0.0153028	0.374054
HTATSF1	-0.535569	0.0153794	0.374418
HACE1	-0.400998	0.0153929	0.373247
EIF3E	-0.313018	0.015531	0.375095
GALC	0.65614	0.0156862	0.377341
COMMD6	-0.295531	0.0156979	0.37613
PTDSS2	0.252858	0.0158331	0.377876
AHCYL1	-0.512394	0.0159585	0.379373
CLNS1A	-0.675191	0.0160885	0.38097
EZR	-0.8987	0.0161038	0.37985
DERA	-0.435532	0.0162903	0.38276
LSAMP	0.514953	0.0163696	0.383137
CHP1	0.387399	0.0164098	0.382601
CPNE1	-0.277583	0.016833	0.390964
STARD3	0.631483	0.016838	0.389589
HM13	0.473434	0.016843	0.388221
MEX3C	-0.917851	0.0168776	0.387546
ZC3H7A	-0.510071	0.0169042	0.386692
PDCD6IP	-0.29335	0.0170356	0.388231
MAT2B	-0.634773	0.0170654	0.387455
IFT74	-1.0931	0.0171197	0.387238
ACACA	-0.170133	0.0171952	0.387499
ADCY6	0.715995	0.0171983	0.386135
SETMAR	-0.287291	0.0174859	0.391141
MICU2	0.653819	0.017488	0.389751
APOE	-2.07181	0.0178843	0.397123
SAC3D1	-1.15203	0.0179902	0.398016
DDHD1	1.16604	0.0180434	0.397743
ARAF	-0.914281	0.0181059	0.397674
IPO9	-0.245302	0.0181948	0.398184
DHTKD1	0.294646	0.0183074	0.399206
PAN2	-0.820046	0.0183374	0.398428
DCAF16	-0.403688	0.0183943	0.398237
MAT2A	-0.628329	0.0184024	0.396995
CDK17	0.184383	0.0185229	0.398178
SAE1	-0.181401	0.0186643	0.399798
IPO11	-0.595593	0.018669	0.398491
UNC5D	1.36767	0.018761	0.399049
MMUT	0.519465	0.0189384	0.401415
FBXL20	0.333056	0.0189632	0.400539
ROCK2	-0.28707	0.0191279	0.402617
LARS	-0.133645	0.0192422	0.403619
CADM4	0.448219	0.0193297	0.404057
EIF3F	-0.282518	0.019389	0.403905
HEXA	0.434942	0.019462	0.404036
DACH1	-2.01721	0.0195047	0.40354
STAG2	-1.23598	0.0196282	0.404715
RBPMS2	-0.675786	0.0196469	0.403728
SLC5A6	-0.694104	0.019812	0.405745
NHLRC2	-0.141037	0.0201826	0.411942
EVI5L	0.560729	0.020198	0.410873
ATG5	-0.250447	0.0203724	0.413035
NUF2	-1.17512	0.0204361	0.412945
CCNB1	-0.806877	0.0206176	0.415229
NADSYN1	-1.41462	0.0207646	0.416805
ADGRL3	-0.552023	0.021104	0.42222
TMEM169	1.40902	0.0211629	0.422005
PAK4	-0.314447	0.0211925	0.421209
KIF1BP	-0.30427	0.0213795	0.423538
GTF2F1	-0.458489	0.0213847	0.422262
MSI1	-0.829556	0.0215217	0.423585
BAG3	-1.04373	0.0215674	0.423111
NAP1L1	-0.563415	0.021599	0.422366
CDC16	-0.448123	0.0219485	0.42782
TYMS	-1.52524	0.0220138	0.427716
GTPBP1	-0.245724	0.0220369	0.426799
SMCR8	-1.85326	0.022043	0.425556
PPP6C	-0.22114	0.0221796	0.426834
EIF2A	-0.284664	0.0223009	0.42781
UPRT	0.734554	0.0223074	0.426585
TMSB4X	-0.39318	0.0224104	0.427208
DGKZ	0.576858	0.0224373	0.426378
TNPO1	-0.159954	0.0224401	0.425099
EIF3A	-0.262851	0.0230685	0.435642
FBXO41	0.903581	0.0232247	0.43723
TRMT10C	0.212844	0.0233846	0.438878
RPLP0	-0.207333	0.0234388	0.438537
EDEM3	0.301961	0.0234555	0.4375
SMARCA1	-0.667302	0.0235054	0.437085
TPX2	-1.78307	0.0236774	0.438936
PSMG3	-0.683712	0.0237393	0.438743
ATPAF1	-0.39738	0.0237565	0.437726
PHF6	-1.42106	0.0239476	0.43991
WDR92	-0.414068	0.0239848	0.439262
TMED4	0.431214	0.0242187	0.44221
MRPL44	0.203939	0.0243991	0.444166
GRB10	-0.362607	0.0244412	0.4436
XPOT	-0.470349	0.0245695	0.444599
MPP5	-0.879888	0.0248978	0.449198
NQO1	-1.15879	0.0249556	0.448904
GTF2A2	0.225393	0.0249922	0.448232
CSDE1	-0.201997	0.0255513	0.456908
RBFA	0.561755	0.0255513	0.455564
EPHA3	0.830029	0.0256879	0.456656
GALNS	0.40402	0.0257017	0.455566
DOCK11	-0.862035	0.0258174	0.456282
ZFHX4	0.473755	0.0259991	0.458158
CXXC4	1.2991	0.0260639	0.457968
TUBGCP3	-0.564546	0.0261624	0.458372
NES	-0.801163	0.0262954	0.459373
TUBG1	-0.823114	0.0263364	0.458769
DNAJB2	0.452712	0.0264161	0.458838
PRUNE2	0.442537	0.0264517	0.458144
OSBPL1A	-0.72767	0.026455	0.456894
CRABP1	-1.29821	0.0270204	0.465335
OGDHL	0.759435	0.027371	0.470036
SVBP	0.647019	0.0274678	0.470366
RDH14	0.197762	0.0275143	0.469836
YIF1B	0.342951	0.0276868	0.471453
KIAA1191	1.03077	0.0276869	0.470135
DNAAF2	-0.5335	0.0277435	0.46978
SAMD1	0.679009	0.0277976	0.469385
FASN	-0.34176	0.0278387	0.468773
NRP2	0.802401	0.0280414	0.470878
UQCRFS1	0.48987	0.0280893	0.470379
SDF2	0.34465	0.028445	0.475023
THTPA	-0.624467	0.0285358	0.475232
UBE2L6	-0.403391	0.0285842	0.474732
RBM26	-0.162206	0.0286537	0.474586
FLYWCH2	-0.162299	0.0286541	0.473299
FBXO3	-0.636213	0.0286661	0.472211
BZW2	-0.17018	0.0287271	0.471935
UHRF1BP1L	0.829714	0.0288234	0.472237
SYVN1	0.595902	0.0288326	0.471115
NARS	-0.267119	0.0290646	0.473628
CBX4	1.48366	0.029086	0.472706
SBDS	-0.244546	0.0291448	0.472396
MCU	0.438246	0.0293645	0.474686
FOCAD	-0.179832	0.0293707	0.473525
GRPEL1	0.344331	0.0294971	0.474301
TNPO3	-0.274802	0.0295826	0.474418
EXOSC9	-0.656887	0.0296707	0.474574
SLC25A23	0.742889	0.0297337	0.474331
SCML2	-0.84824	0.0297573	0.473462
TTC37	-0.306342	0.0298924	0.474365
MICALL1	-0.392707	0.029916	0.4735
SLC38A7	0.725832	0.0299896	0.47343
VKORC1L1	0.306812	0.030048	0.47312
TM9SF4	-0.510179	0.030263	0.475271
PPT1	0.384311	0.0302852	0.47439
ITCH	-0.725175	0.0302961	0.473337
CD59	0.421932	0.0306804	0.47811
NT5DC1	-0.625483	0.0309889	0.481678
POLB	-0.429177	0.0310458	0.481329
VPS18	0.24467	0.0311096	0.481087
POMGNT2	0.594045	0.0313596	0.48372
DNAJC7	-0.501089	0.0314432	0.483778
PCDH7	-0.551409	0.0314456	0.48259
MTTP	0.434432	0.0314823	0.481933
TIGAR	-0.405895	0.0315869	0.482317
EIF3H	-0.206643	0.0317726	0.483933
TMX2	0.219703	0.0317738	0.482738
NFXL1	0.388149	0.0318489	0.48267
ARMT1	-0.22137	0.0319345	0.482761
ACOX3	0.439986	0.0319384	0.481619
HSP90AB1	-0.169337	0.0320676	0.482367
SLC25A12	1.0916	0.032121	0.481973
PPT2	-0.428345	0.0323533	0.484261
IFT81	-0.730214	0.032562	0.486184
FAHD1	0.703858	0.0326035	0.485608
SGF29	-0.508602	0.0326322	0.484844
GNL2	-0.261162	0.0326618	0.484097
CNOT9	-0.227298	0.0328384	0.485528
ARIH2	-0.291788	0.0329366	0.485794
TRNAU1AP	-0.750535	0.0330636	0.486485
FAM192A	-0.324204	0.0332331	0.487795
CLN6	-0.654232	0.0332503	0.486868
BAX	-0.180574	0.0338667	0.494698
YARS	-0.205912	0.0340148	0.495668
EMC6	-0.430345	0.0341589	0.496574
TTI2	-0.835814	0.03453	0.500767
CEP170B	0.553023	0.0346471	0.501267
PSMG2	-0.540666	0.0346876	0.500658
CNOT1	-0.201734	0.0347004	0.499653
GNAI3	0.488819	0.0347636	0.499377
TRIM56	-2.02398	0.0351293	0.503437
TMEM128	0.240808	0.035154	0.502603
MTCH1	0.316405	0.0352479	0.50276
ARL10	1.0233	0.0352822	0.502067
CUL4A	-0.299514	0.0352939	0.501058
CHEK1	-0.718383	0.0354141	0.501589
WARS2	0.714514	0.0354543	0.500988
C7orf26	-0.421974	0.0354953	0.500401
GGH	0.644935	0.0356085	0.500833
DNLZ	0.614047	0.0356981	0.50093
PCCB	0.460323	0.0358491	0.501887
PIGBOS1	0.395117	0.0361654	0.505149
SLIT1	0.792128	0.0366279	0.510433
NOP16	-0.306916	0.0366635	0.509758
ARL8B	0.405851	0.0366753	0.508754
NEK9	-1.098	0.0367868	0.509136
CD276	0.509367	0.0368322	0.508603
HMGCS1	-0.355099	0.0369039	0.508435
TRMT11	-0.569515	0.0369695	0.508183
CLIP3	0.7708	0.0371979	0.510166
RAF1	-0.538363	0.0372114	0.5092
GATM	0.501282	0.0372643	0.508776
LRPPRC	0.222783	0.03743	0.509889
DGKE	0.614343	0.0374878	0.509532
BRD9	0.506555	0.0377564	0.512034
NUP58	0.571638	0.0378619	0.512319
GPAT4	0.405551	0.0379474	0.512333
TBPL1	-0.148278	0.0379539	0.511282
BIRC2	0.255311	0.0381306	0.512522
PQBP1	0.355224	0.0381512	0.511665
ACOT8	0.678907	0.0381657	0.510729
SUCLG1	0.432089	0.0381977	0.510032
BCAT2	0.683825	0.0382594	0.509733
MANF	0.276884	0.0384428	0.511054
RPP38	-1.12498	0.0384971	0.510656
PRDX6	-0.484783	0.0386978	0.512197
CLCC1	0.883623	0.0390299	0.515466
ANKRD13D	1.11306	0.0390891	0.515127
STRN3	0.0998784	0.0391061	0.514233
ZC3H15	-0.402683	0.039295	0.515598
YIPF5	0.270737	0.0393345	0.515002
SEC23IP	-0.228549	0.0393969	0.514707
GLRX3	-0.287658	0.0395157	0.515149
EIF2B1	-0.165567	0.0395261	0.514178
REPIN1	-0.751286	0.0396174	0.514263
SPRYD4	0.665616	0.0397764	0.515224
TUB	1.31935	0.0398613	0.515223
RPL12	-0.148348	0.0399663	0.51548
CIP2A	-0.753641	0.0400633	0.515635
ECPAS	-0.32715	0.0401087	0.515125
PIGU	0.28147	0.04017	0.514821
ECE1	0.457135	0.0401834	0.513907
MAP2K7	-0.125492	0.0402751	0.513994
DNAJB1	-0.352806	0.0402759	0.512925
LCMT2	-0.615205	0.0403321	0.512564
L2HGDH	0.287431	0.0405947	0.514822
CBX8	0.546945	0.0406271	0.514157
PTPN9	0.296478	0.0406393	0.51324
CYB5A	-0.237749	0.0406565	0.51239
RNMT	0.160236	0.0406816	0.511643
CNIH4	0.491369	0.040949	0.51394
AKR7A2	-0.23412	0.0410563	0.514222
RASSF2	-0.620731	0.041214	0.515133
SERINC1	0.602019	0.0412578	0.514619
ALDH2	0.306868	0.0414054	0.515399
CES2	0.446446	0.0415306	0.515898
PRMT6	0.466004	0.0415307	0.514845
ASPSCR1	-0.451636	0.0415371	0.513874
PRIM2	-1.11782	0.041904	0.517356
CTPS2	-0.423209	0.0422331	0.52036
FKBP5	-0.779007	0.0424193	0.521594
PTPRG	-0.476931	0.0424592	0.521028
PTRH1	0.486938	0.0425588	0.521195
RDH13	0.814187	0.0425831	0.520442
LRFN3	0.265238	0.0426441	0.520138
KXD1	0.675624	0.0427855	0.520815
SRSF12	0.550149	0.0428427	0.520466
IDE	-0.83066	0.0428962	0.520074
SMARCD3	0.551822	0.0430886	0.521364
SCARB2	0.513849	0.0432306	0.522039
CCNL1	-0.368817	0.0432663	0.521432
CHD7	-0.275825	0.0432773	0.52053
SNAPIN	0.152657	0.0433104	0.519896
ATP5ME	0.355331	0.0433547	0.5194
OSGEPL1	0.216061	0.0434045	0.51897
TCEAL4	1.79583	0.0434677	0.518703
PRRC1	-0.354957	0.0436156	0.519446
ZNF280C	-1.04392	0.0436445	0.51877
MRPL48	0.328762	0.0437146	0.518587
RPS6KB1	-0.692584	0.0437305	0.517762
PHETA1	-0.248022	0.0438257	0.517878
PI4K2A	0.417038	0.0438378	0.517014
RRM2B	-0.385814	0.0439879	0.517776
RPL4	-0.363323	0.0440459	0.517454
NT5C	-0.519576	0.0443059	0.519502
THSD7A	-0.534696	0.0443564	0.519089
RPL5	-0.342053	0.0445479	0.520327
CDC42SE2	0.57845	0.0446267	0.520244
HMOX2	0.527436	0.0447616	0.520815
LLGL1	-0.520579	0.0447663	0.519872
BAG6	-0.20183	0.0447784	0.519018
PCYOX1	0.347388	0.0449516	0.520032
VAMP4	1.02468	0.0450944	0.52069
KPNA1	-0.472166	0.0451823	0.520714
PRMT1	-0.360589	0.0452757	0.520799
TIMM10B	0.407821	0.0454292	0.521576
ATIC	-0.361065	0.0459532	0.526594
WDFY1	0.105949	0.046081	0.527063
PGAM5	0.12762	0.0460974	0.526257
ACAT1	0.365487	0.0464059	0.528783
MT-CO1	-0.73223	0.0464473	0.528262
ANO10	0.590574	0.0464566	0.527378
MTFR1L	0.733439	0.0465648	0.527619
SAAL1	-0.649309	0.0466013	0.527047
ARL2	-0.240692	0.0466135	0.526203
GLUL	-0.685813	0.0467195	0.52642
NXT1	-0.92841	0.0467826	0.526152
MRPL49	0.266889	0.0468377	0.525797
LARP4	-0.435197	0.0468606	0.525081
PRPSAP1	-0.280726	0.0469399	0.524999
B4GAT1	0.535303	0.0470709	0.525495
PFAS	-0.573123	0.0471028	0.524884
HMGB3	-0.479115	0.0471974	0.524974
KIAA1324	2.02478	0.0472765	0.52489
VPS26A	-0.0801632	0.0473458	0.524699
SLC27A3	0.742422	0.0474198	0.52456
RIDA	-0.507138	0.0476748	0.526421
DIMT1	-1.04096	0.0477574	0.526373
EIF2S2	-0.284333	0.047989	0.527966
LGALS1	-1.74879	0.0481604	0.528891
RPL6	-0.294676	0.0482124	0.528506
EPHX1	0.551534	0.0482642	0.528118
POTEI	0.171851	0.0485195	0.529956
BCCIP	-0.43113	0.0485941	0.529816
SH3PXD2B	-0.252685	0.0486767	0.529763
COX20	0.500335	0.0488183	0.530353
PIK3AP1	-0.351313	0.0488282	0.529511
SMURF1	0.733262	0.049294	0.533608
NXN	-0.697551	0.0495459	0.535378
BCL11A	0.95724	0.0496639	0.535699
MPV17	0.762928	0.0497293	0.535452
SERGEF	0.598252	0.0497377	0.534593
ARHGEF18	1.00976	0.0498772	0.535143
LPCAT4	0.791733	0.050004	0.535556
FAM118B	-0.431963	0.0500096	0.53467
EXOSC8	-0.461823	0.0500152	0.533789
GGA2	-1.03987	0.0501072	0.533831
ANO8	0.828048	0.0501154	0.532982
AHDC1	0.35799	0.0501577	0.532498
CSE1L	-0.349214	0.0502533	0.53258
DLST	0.488429	0.0504115	0.533324
FAM162A	0.349233	0.0505301	0.533647
RPS10	-0.306187	0.0505654	0.533091
PREB	0.438068	0.050604	0.532572
FBXO22	-0.677098	0.050721	0.532878
MAD2L2	0.474472	0.0508057	0.532845
DNAJA3	0.287802	0.0508434	0.532319
MCMBP	-0.816766	0.0509227	0.53223
WASF2	-0.808672	0.0510368	0.532505
CAMK4	0.565409	0.0512424	0.533731
MIA2	0.732402	0.0517452	0.538043
GMPS	-0.53897	0.0517962	0.537652
TIMM10	0.336533	0.0520838	0.539713
RICTOR	-0.448826	0.0523555	0.541603
MIA3	0.486617	0.052421	0.541357
FGFBP3	-1.44959	0.0524303	0.540532
SNRPF	-0.271415	0.0525825	0.54118
NNT	0.643938	0.0526993	0.541463
DARS	-0.129643	0.0529605	0.543226
TIMM21	0.277779	0.0529649	0.542353
MRPL18	0.282839	0.0529788	0.541581
EIF3B	-0.262481	0.0530052	0.540939
PACSIN2	0.259137	0.053051	0.540496
RFX3	-0.494069	0.0530607	0.539688
TSPAN13	1.41191	0.0530964	0.539147
COG8	-0.296678	0.0531937	0.539231
SELENOT	0.76494	0.0532941	0.539347
NASP	-0.769688	0.0536183	0.541723
MRPS30	0.150477	0.0537014	0.541661
PDHA1	0.380009	0.053711	0.540857
UBAC1	-0.437572	0.0538343	0.541199
EPHB2	0.981866	0.0540744	0.542713
PHKB	-0.390342	0.054101	0.542084
PPP4R2	-0.33998	0.0542208	0.542387
NLGN3	0.893915	0.0543169	0.542453
NUBP1	-0.194395	0.0544313	0.542701
SSB	-0.267405	0.0549059	0.546534
GOSR2	0.409597	0.0549633	0.546209
RPUSD3	0.490624	0.0551073	0.546744
ZNF260	-1.12187	0.055174	0.546511
MZT2B	-0.384681	0.0552105	0.54598
STK11IP	0.490152	0.0552167	0.545153
CIRBP	0.356575	0.0552236	0.544334
DHX34	-0.402984	0.0552683	0.54389
RBM12	-0.215717	0.0552833	0.543156
MRI1	-0.577108	0.0553083	0.542522
COG4	-0.183203	0.0553233	0.541793
IPO8	-0.612287	0.0553339	0.541023
TMEM65	0.33466	0.0553565	0.540373
TRIM32	-0.286645	0.0553958	0.539886
ADO	-0.570622	0.0554308	0.53936
ANKS1B	-0.59343	0.0555534	0.539687
CHURC1	0.466068	0.0556184	0.539454
LTF	0.83981	0.0556807	0.539196
GTF2E1	-0.397966	0.0557037	0.538558
RHOA	0.104884	0.0558405	0.539021
ATP13A1	0.204006	0.055877	0.538516
IPO4	-0.667094	0.0558856	0.537743
ACAA1	0.411937	0.0561028	0.538978
ZCCHC17	0.211819	0.0562276	0.539322
GBA	0.688305	0.0564609	0.540705
COG6	-0.590445	0.0566513	0.541672
SLIRP	0.378346	0.0566597	0.540899
MON2	-0.303289	0.0567037	0.540468
SLC38A1	0.579269	0.0567561	0.540118
LSM7	0.15211	0.0570791	0.542341
DDX3X	-0.369791	0.0571456	0.542123
COL4A3BP	-0.512135	0.0571655	0.541465
ANKRD28	-0.35314	0.0571724	0.540685
NDUFS6	0.419944	0.0572829	0.540886
BDH1	1.50248	0.0575198	0.542279
GAK	-0.128372	0.0576157	0.542339
BCAT1	-0.47137	0.057617	0.541511
VDAC2	0.518944	0.0577404	0.54183
COX15	1.05059	0.0579084	0.542567
SMG8	-0.694196	0.0581476	0.543967
MPC1	0.882564	0.0584316	0.545782
ZSCAN18	0.512717	0.0585239	0.545803
DDI1	-0.312135	0.0585299	0.54502
MANBA	1.02362	0.0585734	0.544589
HIF1AN	-0.346929	0.058653	0.544494
AK4	-0.870233	0.0586907	0.544011
PDHX	0.322552	0.0589802	0.54586
CPSF3	-0.371583	0.0589906	0.545124
POP7	-0.24428	0.0593284	0.54741
SCAP	0.250428	0.0596294	0.549351
ACAD8	0.282022	0.0596457	0.548668
MED25	-0.609143	0.0597266	0.548579
RNF113A	-0.46137	0.0597418	0.547889
MPPED2	1.15711	0.0598343	0.547909
TAF10	-0.194119	0.0602123	0.550539
FBLL1	0.91106	0.0604485	0.551866
NDUFAF3	0.345142	0.0609741	0.555827
IFT140	-0.148042	0.0612519	0.557521
DUSP23	-0.584009	0.0613024	0.557144
MBTD1	-0.642809	0.0614615	0.557754
MED18	-0.891323	0.0614706	0.557002
ACO1	-0.811739	0.0615809	0.557169
RGS12	0.572065	0.0616209	0.5567
COL26A1	-1.37555	0.0619338	0.558695
ELMOD2	0.474565	0.0622329	0.560558
ATP5MG	0.41535	0.0624128	0.561345
CADM1	0.442695	0.0625587	0.561824
IGF2BP1	-0.428047	0.0625791	0.561175
BAG5	-0.3036	0.0626451	0.560937
MCOLN1	0.705212	0.0628066	0.561554
MAP3K7	-0.323853	0.0629004	0.561564
DHRS7	0.571095	0.0632604	0.563948
EIF4E	-0.151334	0.0635166	0.5654
MED20	-0.616962	0.0637813	0.566924
FAM89B	-0.28674	0.0638968	0.567119
NRDC	-0.338355	0.0639642	0.566887
CSNK2A2	-0.119245	0.0640078	0.566446
PSAT1	-0.844978	0.0642752	0.567982
ITM2C	0.378216	0.064442	0.568628
ORMDL1	0.439688	0.0644612	0.567971
CAAP1	-0.237562	0.0644963	0.567455
ECH1	0.435854	0.0645098	0.566751
MMGT1	-0.333988	0.0645307	0.566115
CDC23	-0.469672	0.0645532	0.565493
OSBPL6	0.339089	0.064842	0.567204
LPAR2	-0.363338	0.0650219	0.567957
MRPS5	0.15821	0.0650284	0.567198
CLU	-1.0318	0.0650425	0.566505
SLC25A36	0.923685	0.0651261	0.56642
MT-CO2	-0.55068	0.0651274	0.565619
MEST	1.26471	0.0656516	0.569356
EIF3I	-0.277096	0.0657545	0.569434
SMAD4	-0.418146	0.0658119	0.569118
LAMTOR1	0.323536	0.0659088	0.569144
CNPY2	0.535732	0.066047	0.569526
EYA3	-0.419355	0.0662839	0.570757
DNAJC11	0.384498	0.0663437	0.570461
PKIA	1.27789	0.0664219	0.570325
PLPPR4	1.81781	0.0664966	0.570159
PAAF1	-0.271537	0.0665377	0.569706
EXOG	0.822531	0.0666451	0.56982
ARHGAP5	-0.344153	0.0666678	0.569211
ANAPC2	-0.698677	0.0668178	0.56969
TPT1	-0.152823	0.0669266	0.569816
ALDH16A1	-0.329612	0.0669612	0.569311
ASRGL1	0.658356	0.0673931	0.57218
MTOR	-0.175205	0.0675214	0.572468
CLCN5	-0.808822	0.067559	0.571987
GAA	0.433353	0.0677658	0.572937
DMD	-0.704371	0.0678877	0.573169
DNER	1.67011	0.0679185	0.572631
AAMP	-0.326654	0.0679663	0.572238
PTMS	0.434783	0.0681216	0.572751
BCS1L	0.540064	0.0681745	0.572401
SCAI	0.81204	0.0683817	0.573347
SNX17	-0.3169	0.0684385	0.57303
KIF1B	-0.28314	0.0684542	0.572372
RIMS4	0.977428	0.0686201	0.572968
PSME4	0.15829	0.0687175	0.572992
TMEM14C	0.348388	0.0687506	0.572481
OPA3	0.622762	0.0688242	0.572307
MTMR12	-0.579261	0.0688272	0.571548
DCUN1D5	-0.273659	0.0689995	0.572196
KDR	-0.978753	0.0690076	0.571481
SBNO1	-0.569442	0.0691107	0.571554
DNPH1	-0.498819	0.0692023	0.571532
TMUB1	0.67613	0.0692716	0.571326
COX7A2	-0.590287	0.0694934	0.572377
ELP3	-0.684672	0.0695019	0.57167
WDHD1	-1.14371	0.0698755	0.573964
ARL6IP5	0.558523	0.0699354	0.573678
MDH2	0.509399	0.0700119	0.57353
EEF1AKNMT	-0.432215	0.0702547	0.574742
POLR2H	-0.379743	0.0702588	0.574001
RPF2	-0.541905	0.0703688	0.574126
OTULIN	-0.27907	0.0706398	0.575562
PI4KA	0.23754	0.0706811	0.575126
GNAS	1.12502	0.0709876	0.576846
TMEM222	0.485698	0.0710811	0.576832
MSTO1	-0.809691	0.071111	0.576303
TCF25	-0.12475	0.0711465	0.575821
ZNF219	-0.564232	0.0711641	0.575195
GRIA1	1.08357	0.0712454	0.575086
MFF	0.665714	0.0713658	0.575292
NTMT1	-0.34051	0.0714067	0.574857
COX6C	-0.532264	0.0715737	0.575437
PTGR1	0.508629	0.0720961	0.57887
GSTP1	-0.486912	0.0722104	0.57902
DGAT1	0.482609	0.0723905	0.579698
RB1	-1.18976	0.0726064	0.580659
APOO	0.587247	0.0726348	0.580121
CPNE3	-0.304976	0.0727125	0.579978
CD47	1.02162	0.0727281	0.57934
MYH10	-0.141352	0.0729186	0.580095
NIPSNAP2	0.362591	0.0730788	0.580608
RAB14	0.662564	0.0731388	0.580324
ATP5F1B	0.400841	0.0731522	0.579671
NELFE	-0.457051	0.0732724	0.579866
NEIL2	-0.487382	0.0733871	0.580016
ILVBL	0.164459	0.073479	0.579987
POFUT1	-0.8523	0.0734835	0.579268
OSGEP	0.102903	0.0736307	0.579674
CNTN1	1.16119	0.0736408	0.579002
SEMA4D	1.4435	0.0738681	0.580037
NSMCE4A	-1.51211	0.0739844	0.580199
PFKL	-0.198678	0.0740436	0.579913
TANC2	1.04487	0.0740811	0.579457
TSSC4	0.738746	0.0741816	0.579496
SFT2D3	-0.534861	0.0742311	0.579136
PA2G4	-0.327067	0.0743189	0.579076
B3GLCT	0.50278	0.0746163	0.580647
VDAC3	0.46332	0.0748691	0.581867
LMAN2L	0.325346	0.0750737	0.58271
VPS41	-0.259786	0.0751539	0.582587
ASCC3	-0.331725	0.0751995	0.582196
NTPCR	-0.573818	0.0753115	0.582319
DHX29	-0.228421	0.0755457	0.583386
HOOK3	0.219497	0.0755504	0.58268
ONECUT3	0.839069	0.0757953	0.583826
LYPLAL1	0.224926	0.0759741	0.584461
LANCL1	0.0649561	0.0760929	0.584633
NDUFA4	-0.508417	0.0761212	0.58411
CPOX	0.510492	0.0761227	0.583383
ZNF24	-0.489365	0.0762295	0.583464
MAP2K2	-0.150814	0.0763548	0.583685
RPE	-0.229246	0.0764212	0.583458
PRIM1	-0.943735	0.0764666	0.58307
AFG3L2	0.379069	0.0765363	0.582868
SCG3	0.995356	0.0767682	0.5839
CNTNAP5	-1.51057	0.0768656	0.583909
POLA1	-1.04496	0.0769211	0.583599
LIG1	-1.00355	0.0771231	0.5844
ATP5PD	0.331483	0.0772297	0.584477
LETM1	0.484817	0.0773042	0.584312
IFT22	-0.588323	0.077354	0.58396
MACROD1	0.600032	0.077399	0.583573
ALDH5A1	0.952805	0.0774994	0.583604
PLA2G15	0.336809	0.0775552	0.5833
ARCN1	-0.17029	0.0775604	0.582616
NAA15	-0.261937	0.077615	0.582305
TUBB4B	-0.292235	0.0776752	0.582036
UTP14A	-0.848158	0.0776928	0.581449
FAM20B	0.441162	0.0777138	0.580889
MED27	-0.821154	0.0779237	0.581741
RANGAP1	-0.305143	0.078024	0.581773
VARS	-0.205164	0.0781588	0.582062
ASF1B	-1.40567	0.0782973	0.582379
BZW1	-0.446271	0.078626	0.584106
SFXN3	0.907098	0.0786761	0.583763
ALKBH4	-0.377009	0.0787119	0.583315
ATRN	0.482236	0.0789386	0.584281
PAM16	0.620023	0.0792308	0.585728
MTDH	0.347027	0.0792735	0.58533
UMPS	-0.385736	0.0793204	0.584964
HNRNPH2	0.30546	0.07938	0.584692
GLUD1	0.287313	0.079626	0.585792
RPA3	-0.551228	0.0796971	0.585605
ANAPC5	-0.827792	0.0799093	0.586453
HDAC3	-0.284607	0.0799925	0.586354
SPC24	-0.808264	0.0800036	0.585727
VAX1	1.43026	0.0800625	0.585451
ACOT13	0.60321	0.0800626	0.584747
EEF2	-0.210286	0.0800895	0.584239
ESF1	-1.13324	0.0801053	0.583652
HDHD3	0.725074	0.080258	0.584063
GDNF	-0.894274	0.0802963	0.58364
MRPL32	0.481406	0.0803617	0.583416
CDC40	-0.811442	0.0803672	0.582758
RPS5	-0.321052	0.0803681	0.582068
PRKCA	0.696186	0.0803732	0.581411
GIGYF2	-0.336583	0.080621	0.582508
RAC1	0.400037	0.0808113	0.583188
LIPA	-0.259115	0.0809586	0.583556
PIK3R4	-0.146122	0.0810038	0.583189
EIF4G3	-0.0965397	0.0810325	0.582704
RPS18	-0.277658	0.081061	0.582218
COMMD4	-0.349892	0.0811015	0.581819
LRRC41	-0.718358	0.0812822	0.582427
MAD2L1	-0.835367	0.0813916	0.582522
TRAPPC11	-0.200589	0.0816418	0.583623
DIABLO	0.665362	0.081704	0.58338
LAP3	-0.419644	0.0817522	0.583037
WARS	-0.134791	0.0818487	0.58304
OCIAD2	1.07932	0.0822623	0.585298
TMED7	0.304496	0.0822695	0.584663
GGT7	0.327806	0.0822734	0.584006
GSPT1	-0.28452	0.0822803	0.583372
C11orf49	0.590922	0.0822982	0.582817
NCBP1	-0.25096	0.0826648	0.58473
EIF2B2	-0.116838	0.0826928	0.584247
MACO1	0.695795	0.082768	0.584098
HCN4	1.61206	0.0831057	0.585799
EDC3	-0.0755769	0.0831986	0.585773
CHL1	1.24647	0.0834357	0.58676
RBM10	-0.228798	0.0835187	0.586663
IDH3G	1.00214	0.0835306	0.586068
MAGED2	-0.609248	0.0835558	0.585567
PEA15	0.33024	0.0835596	0.584917
POU2F2	0.943446	0.0836992	0.585219
SLC8A1	1.34616	0.0840378	0.586909
TIMMDC1	0.262609	0.0844857	0.589358
PLGRKT	0.496177	0.0845975	0.58946
KYAT3	-0.196297	0.0849455	0.591205
RAB12	0.798129	0.0851016	0.591612
MAST1	0.976713	0.0851761	0.591452
HGH1	-0.485316	0.0854	0.592328
ITGA7	0.975114	0.0855438	0.592647
AGO3	0.854434	0.0857133	0.593144
VGF	2.21762	0.0860716	0.594944
SAMM50	0.362828	0.0863673	0.596308
BEND3	-0.833679	0.0863993	0.59585
PTPRS	0.740956	0.086404	0.595206
NPTN	0.706989	0.0865186	0.595319
ALDH7A1	-0.168056	0.0866725	0.595701
KDELR1	0.393597	0.0866972	0.595196
GNB1L	-0.47475	0.0867461	0.594859
MRPL33	-0.433467	0.0868079	0.59461
GTF2B	-0.23767	0.0868613	0.594304
NCOR1	0.377217	0.0869064	0.593942
CLN5	0.581772	0.0869387	0.593493
TENM1	0.749777	0.0870654	0.59369
CS	0.517095	0.0870741	0.593082
GGA3	0.717236	0.0873696	0.594427
DCTN5	0.558983	0.0874454	0.594276
SUB1	0.377004	0.0874951	0.593948
GEMIN5	-0.339079	0.087788	0.595269
C1QBP	0.280173	0.0878667	0.595138
SFXN1	0.702895	0.0880185	0.5955
RPL21	-0.360227	0.0880266	0.594891
GRIA2	1.49848	0.0882001	0.595399
TPMT	-0.325857	0.0882558	0.595113
ATXN3	-0.656423	0.088277	0.594595
RMND5A	-0.265772	0.0882771	0.593936
RRAS2	0.0844318	0.0885256	0.594947
TOR1A	0.220921	0.0885507	0.594456
RRM1	-0.640326	0.0885758	0.593967
FAM76B	0.383949	0.0887039	0.594169
RAB4B	0.904164	0.0887571	0.593869
CROT	-0.64452	0.0888506	0.593839
ETFB	-0.254049	0.0892108	0.59559
ETHE1	0.345534	0.0894879	0.596783
TMEM126B	0.779051	0.0896117	0.596952
RAB23	0.55888	0.0896543	0.59658
SLC30A9	0.360416	0.0896651	0.595997
C11orf68	-0.530057	0.0897368	0.595821
CENPA	-0.984519	0.0897969	0.595567
PRKACB	1.55859	0.0899636	0.596021
HMGN5	0.375461	0.0901368	0.596517
ZNF521	-0.760696	0.0902851	0.596847
ETF1	-0.171188	0.0904052	0.596989
TFCP2	0.234013	0.0904862	0.596874
SYN3	1.82504	0.090502	0.596329
GID8	-0.180242	0.0905593	0.596059
GIPC1	-0.183062	0.0906912	0.59628
PTPN2	-0.405368	0.0911153	0.59842
FAM126B	1.42629	0.0912574	0.598704
CHKA	-0.191598	0.091323	0.598486
THUMPD1	-0.17833	0.0914486	0.598662
RPL8	-0.347141	0.0914529	0.598045
RPS24	-0.329719	0.0917581	0.599394
INPPL1	0.632241	0.091956	0.60004
BRD8	0.590544	0.0920753	0.600173
SCP2	0.355954	0.0921626	0.600096
PDHB	0.379102	0.0922501	0.600022
WDR4	-1.1359	0.0922947	0.599668
MAPK9	0.266993	0.0924192	0.599834
ASCC1	-0.459641	0.0925512	0.600049
POMT2	0.539164	0.0926613	0.600121
EEF1B2	-0.136842	0.0926707	0.599541
KCTD15	-0.796863	0.0927315	0.599295
PGAP1	1.19298	0.0928625	0.599502
FAM114A1	0.546215	0.0929191	0.59923
LRBA	-0.23651	0.0929511	0.598799
PVR	0.99281	0.0929971	0.598459
TBCEL	-0.876679	0.0930492	0.598159
INPP5K	0.314172	0.0931288	0.598037
ACTR3	0.30721	0.09318	0.597733
SELENOF	0.236163	0.0933807	0.598387
RTKN	-0.678087	0.0937447	0.600085
CPT1C	1.55504	0.0938058	0.599842
ANAPC1	-0.678585	0.0939455	0.600103
SLC25A22	0.974251	0.0939834	0.599713
CLPTM1	0.285588	0.0940126	0.599269
MED8	-0.320952	0.0940675	0.598989
TRIM71	-0.604691	0.0940966	0.598545
ABCC1	0.270416	0.0941112	0.598011
MTCH2	0.583397	0.0941903	0.597886
GALE	0.136617	0.0942328	0.59753
CDIPT	0.888904	0.0943367	0.597564
RPL10A	-0.215827	0.094433	0.59755
NRXN2	1.03159	0.0946826	0.598505
UGGT1	0.280568	0.0947098	0.598053
NIPSNAP3A	0.706455	0.0949252	0.598789
COX7C	-0.518335	0.0949519	0.598335
SLC35E2B	1.36068	0.095081	0.598527
DOLPP1	0.330718	0.0952113	0.598725
TMEM68	0.299724	0.0953163	0.598764
MTFP1	-0.529805	0.0953393	0.598289
VPS4A	-0.155431	0.0953991	0.598045
SLC25A1	0.431975	0.0954607	0.597813
LAMTOR3	0.382006	0.095619	0.598186
KRT19	-0.499193	0.0956727	0.597905
ATP5F1A	0.38388	0.0959361	0.598934
SUCLA2	0.580644	0.0961254	0.599498
QTRT2	-0.520662	0.0961506	0.599039
PCYOX1L	0.315717	0.0964521	0.6003
TRIM46	1.33414	0.0965571	0.600338
OGDH	0.333652	0.0967849	0.601137
ZMPSTE24	-0.195047	0.0967999	0.600615
ACADSB	0.526323	0.0969103	0.600685
TOMM70	0.542403	0.0972619	0.602249
SYNE1	0.420715	0.0977919	0.604913
VAPB	0.503104	0.0978787	0.604832
OSBPL11	-0.632687	0.098016	0.605064
CDC37	-0.0533882	0.0981978	0.60557
AK3	0.806902	0.0982796	0.605458
KIAA0355	-0.33838	0.0984113	0.605654
MOXD1	2.40673	0.098432	0.605167
MFN2	0.623953	0.0985112	0.60504
TIMM13	0.499822	0.0985489	0.60466
NDUFAF6	0.622547	0.0986135	0.604444
C16orf58	0.858752	0.0987079	0.604412
ETFA	-0.309737	0.0987107	0.603819
METTL2B	-0.605884	0.0987663	0.60355
RPL27	-0.298958	0.0987729	0.602982
VPS16	0.224004	0.0988853	0.603061
NDRG1	-0.475963	0.0989203	0.602668
UQCRH	0.518177	0.0989799	0.602426
EIF4E2	-0.159324	0.0990868	0.602472
ACOX1	0.615798	0.0991332	0.602149
DYM	-0.154885	0.0992423	0.602209
GINS3	-1.2293	0.0992674	0.601759
GRID1	0.986387	0.099344	0.601622
UBLCP1	-0.300071	0.0994832	0.601863
PKN1	-0.362845	0.0995659	0.601763
CHCHD1	0.56441	0.0998052	0.602608
FYN	-0.244792	0.0999385	0.602813
ATF5	-0.165865	0.10002	0.602705
UBE2D1	0.924851	0.100122	0.602719
N4BP1	-0.267526	0.100151	0.602298
KPNB1	-0.12516	0.100434	0.603398
HAX1	0.992459	0.100498	0.603185
POU2F1	-0.313935	0.10054	0.602841
ATP5PF	0.605682	0.100556	0.602343
ACBD3	0.218162	0.100762	0.602981
SCD	-0.476142	0.100806	0.602649
PLXNC1	1.06675	0.101027	0.603375
ASAP3	-0.58587	0.101047	0.602899
COA7	0.60472	0.101119	0.602736
GLS	0.836324	0.101174	0.602471
ZNF512B	0.561116	0.101238	0.602264
COA6	0.523832	0.101262	0.601813
TDRD3	-0.471557	0.101392	0.601998
GOLGA2	0.317947	0.101412	0.601526
SIK3	-0.586844	0.10142	0.600985
SPAG9	0.123895	0.10145	0.600577
PARL	0.388706	0.101476	0.600144
LRPAP1	0.299507	0.101608	0.60034
CLCN4	0.710172	0.101629	0.599879
PHYHIPL	1.0518	0.102001	0.601487
TMEM167A	0.319411	0.10225	0.602369
DHCR24	-0.585057	0.102286	0.601999
RAPH1	0.90144	0.10242	0.602205
BASP1	0.987229	0.102562	0.60245
RPS3A	-0.346005	0.102603	0.602107
RFC1	-1.00088	0.102651	0.601808
IARS	-0.135439	0.102684	0.601418
ABHD10	0.550191	0.102746	0.601206
ANXA1	-0.825798	0.102837	0.601156
CELF5	1.02173	0.102934	0.601142
RAB5C	0.140307	0.102975	0.600801
HEXB	0.287729	0.103011	0.600436
VEZT	0.242666	0.103093	0.600334
PRKAR1B	0.635732	0.103202	0.600394
TSC22D2	-0.296935	0.103316	0.600479
PIP5K1C	0.35345	0.103486	0.600894
MICOS13	0.47861	0.103501	0.600406
USP11	0.524475	0.103545	0.600085
RPL36	-0.278524	0.103591	0.599781
HIBCH	0.269537	0.103733	0.60003
SETD3	-0.513648	0.103749	0.599546
AIDA	-0.116326	0.104018	0.600533
SCRIB	-0.308627	0.104083	0.600332
PPP1CB	0.202507	0.10409	0.599804
GABRB3	1.41946	0.104241	0.600103
HMG20A	0.567982	0.104434	0.600646
UROD	-0.628294	0.10447	0.600283
NELFCD	-0.432013	0.104532	0.600071
CLN8	0.729509	0.104614	0.599972
WDR11	0.0732805	0.104639	0.599545
LMTK3	1.06749	0.104862	0.600259
HMBS	-0.237323	0.10489	0.599853
RAB3C	1.34304	0.105055	0.600231
LARP4B	-0.316964	0.105082	0.59982
USP13	-0.431212	0.105086	0.599275
TMEM201	0.627062	0.105155	0.599109
ULK3	-0.376727	0.105247	0.599069
BTAF1	-0.445048	0.10527	0.598639
ELAC2	-0.490337	0.105912	0.601722
TUBGCP2	-0.437009	0.105924	0.601227
OXCT1	0.79989	0.10593	0.600701
NDUFAF5	0.631421	0.106065	0.6009
DLAT	0.534644	0.106136	0.600746
LONP1	0.340346	0.106334	0.601301
TCEA1	-0.386863	0.106523	0.601809
NPC1	-0.432798	0.106591	0.601636
AGFG1	0.187256	0.106611	0.601188
CUL1	-0.243796	0.106615	0.600651
RO60	-0.146568	0.106715	0.600654
INTS8	-0.538562	0.106727	0.600165
FDFT1	-0.196175	0.106761	0.599802
SAMHD1	0.705795	0.106929	0.60019
RAN	-0.138563	0.107065	0.600398
AGPAT1	0.388501	0.107276	0.601025
SLC25A6	0.416236	0.1073	0.600601
ATP6AP1	0.487314	0.107396	0.600584
BLVRA	0.077469	0.107426	0.600197
CLUH	-0.25217	0.107489	0.599999
SLC25A46	0.864585	0.107916	0.601828
USP34	-0.724083	0.107933	0.601369
DNAAF5	-0.802436	0.107994	0.601157
TDP1	-0.448468	0.108151	0.601477
P4HTM	1.55159	0.108172	0.601043
DCTD	-0.90719	0.108282	0.601101
ANKZF1	-0.517108	0.108454	0.60151
UBE2C	-0.661382	0.108613	0.601838
MRPS6	0.235719	0.108799	0.602321
RABL3	-0.484728	0.109	0.602883
TMED2	0.222654	0.109042	0.602565
OGFOD1	-0.505024	0.109166	0.6027
MAZ	-0.509945	0.10918	0.602227
WNT5B	-1.06869	0.109224	0.601924
C5orf51	-0.205455	0.109373	0.602197
PNISR	-0.409904	0.109416	0.601886
MEAF6	0.389414	0.109436	0.601453
IER3IP1	0.252662	0.109463	0.601058
MPC2	0.964045	0.109837	0.602561
DNAJC19	0.644139	0.109914	0.602437
ERGIC2	0.537593	0.109979	0.602253
RABGEF1	0.306457	0.110032	0.602
TBC1D13	-0.0983036	0.110103	0.601843
TRABD	-0.594759	0.110265	0.602184
ERG28	0.297228	0.110358	0.602151
RHOT1	0.652225	0.110376	0.60171
TRPT1	-0.60105	0.110552	0.602126
BORCS8	1.60654	0.11075	0.602665
RAB35	0.485193	0.110886	0.602863
STK38L	-0.281317	0.110973	0.602792
TSR2	-0.207534	0.111117	0.603038
TMEM205	-0.14388	0.111405	0.604061
WAPL	-0.719952	0.111599	0.604571
HIP1	-0.47892	0.111664	0.604381
GATC	0.216235	0.111769	0.60441
ZNF445	0.559218	0.111784	0.60395
FAAH	1.33234	0.111899	0.604035
CLVS1	1.65117	0.112043	0.604276
ORC2	-0.530291	0.11212	0.60415
NSDHL	0.123277	0.112137	0.603709
COX17	1.18249	0.112165	0.603321
LSM4	-0.128452	0.1123	0.603513
SCG2	1.02318	0.112556	0.604355
PHF21A	0.434772	0.112601	0.60406
STX7	0.96201	0.112604	0.603541
ARID1B	0.290957	0.113017	0.60522
RAE1	0.157302	0.113328	0.606351
SMARCC2	0.372091	0.113556	0.607034
MDK	-1.34083	0.113709	0.607316
RPL34	-0.323702	0.113742	0.606959
ZNF512	0.499211	0.113778	0.606616
WRAP53	-0.149775	0.113789	0.60614
TP53BP1	0.517694	0.113802	0.605678
SH2D3C	0.857266	0.11386	0.605458
C1orf122	0.579645	0.113955	0.605431
OCRL	-0.524292	0.114196	0.606177
MYDGF	0.404367	0.114265	0.606012
DDX39A	-0.428551	0.114535	0.606915
EIF1AX	-0.382532	0.1146	0.606728
ATP5F1C	0.353846	0.114619	0.6063
FTO	-0.0932737	0.11468	0.606094
IRF2BP2	0.326031	0.114915	0.606807
FAM169A	0.820317	0.115086	0.607181
SCAMP3	0.129636	0.115109	0.606776
ZKSCAN1	-0.335497	0.115113	0.606266
DSTN	0.319176	0.115458	0.60756
TIMM29	0.301982	0.1155	0.607252
SULT4A1	1.76108	0.115503	0.606743
CRYL1	0.269598	0.115508	0.606244
QARS	-0.21776	0.115544	0.605906
ATP2B1	0.640527	0.115667	0.606027
ASAH1	0.896922	0.115704	0.605698
RPL32	-0.332608	0.116003	0.606738
CSNK1G1	0.381407	0.116028	0.606346
GHITM	0.887711	0.116061	0.605998
FXR1	-0.364077	0.116083	0.605587
SPPL2B	0.58994	0.116096	0.605135
GON7	0.549594	0.116137	0.60483
ZNF346	0.347638	0.11641	0.605732
TMEM132A	0.723974	0.116631	0.60636
SORBS1	-0.589044	0.116703	0.606216
TMEM97	-0.336899	0.116841	0.606414
FBXO7	-0.218015	0.116851	0.605945
PPIL4	-0.144811	0.116859	0.605471
ROCK1	-0.696894	0.117262	0.607041
MRPL1	0.188161	0.117268	0.606553
NOVA1	1.20695	0.117338	0.606397
HBS1L	-0.173161	0.117341	0.605893
IGFBPL1	-0.524167	0.117455	0.60597
SIPA1L2	0.603751	0.117481	0.605587
DNAJC17	-0.371339	0.117598	0.605673
GEMIN4	-0.356661	0.117738	0.605881
CYCS	1.30019	0.118022	0.606827
GLMN	-0.137809	0.118169	0.607067
CYB5R1	0.732825	0.118214	0.606783
SPC25	-0.948317	0.118247	0.606442
MLLT3	1.0027	0.118739	0.608451
RAI1	0.593548	0.1188	0.608247
CDC42EP4	0.348097	0.118887	0.60818
NDUFS7	0.274667	0.119041	0.608452
EPM2AIP1	0.32356	0.119229	0.608899
VAPA	0.699521	0.119239	0.608441
PDK1	0.776307	0.119347	0.608479
POLD2	-0.61902	0.119359	0.608026
NCAM2	1.12201	0.119515	0.608313
IAH1	0.939397	0.119552	0.607989
CCDC25	-0.51542	0.119643	0.607945
MAIP1	0.418046	0.119757	0.608013
HSD17B10	0.277878	0.119882	0.608135
STRN4	0.437158	0.120203	0.609255
PDCL	-0.321824	0.120208	0.608771
PRAF2	0.583567	0.120335	0.608907
RAB5B	0.109285	0.120363	0.608541
CDH5	0.382304	0.120391	0.608177
2022-09-05	1.01756	0.120832	0.609893
ABCF2	-0.572394	0.12095	0.609981
HECW2	0.99238	0.121008	0.609769
GOPC	0.553044	0.121067	0.609557
PBXIP1	-0.90716	0.121241	0.609928
PLD3	0.606005	0.12132	0.609821
SCCPDH	0.689623	0.121353	0.609479
ZNF428	0.509916	0.121516	0.609791
FMN2	0.537246	0.121646	0.609941
ISLR2	1.66875	0.121783	0.610125
CARD19	0.685167	0.122045	0.610928
PHC1	0.370081	0.122108	0.610743
RAPGEF2	0.54425	0.12215	0.610446
UPF1	-0.100056	0.12217	0.610043
MRPL55	0.489298	0.122201	0.609697
EPHB3	0.912396	0.12232	0.609787
RAB7A	0.381326	0.122445	0.609913
GCHFR	1.02891	0.122487	0.60962
NCK2	-0.186701	0.122529	0.609328
GAS7	-0.654517	0.122555	0.608958
VCL	-0.340959	0.122563	0.608497
ABCA3	1.34821	0.122655	0.608456
TCF20	0.69632	0.122685	0.608109
MECP2	0.734554	0.123211	0.610217
ITFG1	0.569776	0.123373	0.610522
ORC4	-0.554862	0.123384	0.610075
PRMT3	-0.640932	0.123437	0.609843
BCAP31	0.461043	0.123582	0.610059
AMDHD2	0.345507	0.12366	0.609951
NUBP2	-0.318457	0.123722	0.609758
ATP5F1D	0.460943	0.1238	0.609645
PNPLA8	1.00716	0.123922	0.609751
GABRA3	2.20972	0.124007	0.609677
PCNA	-0.933542	0.124031	0.609298
POLR2L	-0.258321	0.124032	0.608812
PTPRZ1	-0.81244	0.124071	0.608509
RPL30	-0.280868	0.124287	0.609075
FER	0.559322	0.124303	0.608663
UQCRC1	0.249665	0.124334	0.608324
SP140L	-0.486647	0.124412	0.608215
METTL14	-0.319664	0.124455	0.607932
SLC25A11	0.596706	0.124476	0.607548
SNX29	0.164131	0.124564	0.607488
TEAD1	0.654062	0.124672	0.607523
CASC4	0.584541	0.124856	0.607932
TTC19	0.679076	0.124875	0.607537
RFC2	-0.783468	0.125268	0.60896
MT-ND3	0.672992	0.125268	0.608475
UNC119B	-0.543256	0.125338	0.608324
SHTN1	0.873326	0.125369	0.607988
DCLK2	0.526875	0.125677	0.608998
HEATR3	-0.563236	0.125683	0.608536
PPP1R12C	0.345591	0.125702	0.608146
ATP5PO	0.358237	0.125712	0.607707
HPCAL4	1.26892	0.125822	0.607753
RPS16	-0.340565	0.125996	0.608111
MAPK7	-0.469139	0.125999	0.607641
SLC25A3	0.388875	0.126047	0.60739
MLH1	-0.209837	0.12616	0.607451
COLGALT2	-1.01683	0.126173	0.607034
NCAPD2	-0.92603	0.126435	0.607809
ERCC4	-0.252058	0.126445	0.607379
JMJD6	-0.212277	0.126555	0.607424
SRC	0.427746	0.126662	0.607456
AARSD1	-0.213087	0.126662	0.606976
VPS37C	0.289359	0.126817	0.607238
NUDT15	-0.728101	0.127051	0.60788
CAMK2G	0.488644	0.127178	0.608007
SYN2	0.779178	0.12729	0.608063
CNRIP1	0.514241	0.12743	0.608251
NUCB2	0.564807	0.127492	0.608068
COX5B	-0.370498	0.127629	0.608243
YIPF3	0.378323	0.127757	0.608375
ACTR2	0.330066	0.127767	0.607946
ERO1A	0.55369	0.127815	0.607698
SRD5A3	-0.255452	0.127842	0.60735
TMLHE	-0.604935	0.127869	0.607002
LSM8	0.318444	0.127871	0.606536
EIF3D	-0.289916	0.128024	0.60679
UBASH3B	0.689276	0.128166	0.606986
STK38	-0.292777	0.128507	0.608128
FRG1	-0.275472	0.128545	0.607834
DTX3	0.651744	0.128994	0.609479
SUPT16H	-0.39729	0.128999	0.609026
PPP1R9A	0.939127	0.129017	0.608639
NUCB1	0.293197	0.129053	0.608335
CYB5R3	0.527471	0.129152	0.608329
HARS2	0.515243	0.12928	0.608461
RB1CC1	-0.260334	0.129376	0.608437
SRP68	-0.127343	0.12938	0.607985
FEN1	-0.735697	0.129796	0.609469
IDH3A	0.865784	0.130082	0.61034
RBMXL1	0.62767	0.1303	0.610889
APOOL	0.469381	0.130394	0.610857
PARS2	0.198066	0.130704	0.611836
MZT1	-0.470039	0.130981	0.612659
HSP90AB4P	-0.640909	0.131122	0.612844
TELO2	-0.396547	0.131153	0.612518
WASF3	0.887206	0.131162	0.612088
TP53I11	1.06509	0.131198	0.611784
RPS27A	-0.280697	0.131268	0.611641
RACK1	-0.34558	0.131323	0.61143
EPHA2	-0.863099	0.131528	0.611913
FUT8	0.899539	0.131543	0.611516
LIN28A	-0.549127	0.131556	0.611105
CD320	0.769245	0.131618	0.610925
FXR2	0.212715	0.132	0.612228
SPTB	0.68168	0.132014	0.611828
TUFM	0.271384	0.132083	0.611677
SMC4	-0.860254	0.132156	0.61155
EIF1	-0.186578	0.13218	0.611194
CTTN	0.561026	0.132209	0.61086
ELOVL2	0.254434	0.132254	0.610607
RPL3	-0.364072	0.132768	0.612509
PCDHGB6	0.450575	0.132781	0.612106
GORASP1	0.477081	0.13301	0.612694
RPS7	-0.329637	0.13305	0.612415
GNA11	0.324494	0.1331	0.612181
RPS25	-0.260425	0.133269	0.612491
GNRH1	0.728881	0.133294	0.612143
BAZ2A	-0.350062	0.133427	0.612288
CFL1	0.185814	0.133525	0.612275
CMBL	-0.412013	0.133664	0.612451
GTPBP3	0.850004	0.133671	0.61202
BAZ1A	-0.949278	0.133778	0.612046
MPI	-0.317476	0.133893	0.612112
TBC1D24	0.459718	0.133922	0.61178
DOCK7	0.295287	0.134112	0.612187
PSMG1	-0.483722	0.134224	0.61224
CPD	0.42294	0.134342	0.612318
AGPAT3	0.280326	0.134347	0.611877
TSPYL4	0.623644	0.134423	0.611768
SLMAP	0.497882	0.134424	0.611312
RPS8	-0.356435	0.134467	0.61105
TTI1	-0.517857	0.134644	0.611393
SLC16A2	-0.438166	0.13465	0.610966
ENGASE	0.377905	0.134725	0.610848
G6PC3	0.322796	0.134924	0.611293
PRKAR2B	1.08289	0.134954	0.610971
CLPB	0.753957	0.135097	0.611163
PTPN5	1.02698	0.135373	0.611953
2022-09-11	0.301196	0.135401	0.611627
EXOSC6	-0.560043	0.135425	0.611278
FN3K	0.712717	0.135473	0.611038
MT-ATP8	0.324666	0.135607	0.61119
SDHA	0.185683	0.135629	0.610833
CRLF3	0.244568	0.135756	0.610952
VAMP2	1.19398	0.135783	0.610619
RFC5	-0.761399	0.135808	0.610278
C6orf89	0.471268	0.136038	0.61086
SPG21	0.0880387	0.13606	0.610508
RPL24	-0.358221	0.13629	0.611087
MEIS1	-1.0206	0.136325	0.610793
EMD	0.276966	0.136593	0.61154
LAMP2	0.193408	0.136603	0.611137
AP3M2	0.561801	0.136689	0.61107
VPS11	0.266187	0.136703	0.610682
MT-ND6	0.577677	0.136738	0.610385
MYL9	-1.05863	0.136751	0.609998
SMARCD1	-0.444167	0.136761	0.609592
PCBD1	1.25955	0.136783	0.609244
PRNP	1.07625	0.136808	0.608904
SLC25A53	0.941134	0.136837	0.608589
RBM3	-0.635672	0.136853	0.608215
ERP29	0.467465	0.13718	0.609222
BPHL	0.478798	0.137194	0.608836
LARS2	0.170246	0.13742	0.609391
ATPAF2	0.769062	0.137502	0.609309
CELF4	1.12809	0.137817	0.610259
SCAMP1	0.635869	0.137967	0.610478
ATXN7L3B	-0.525099	0.138143	0.610811
USP7	-0.146375	0.138143	0.610366
AIG1	0.284817	0.138191	0.610135
XPR1	0.460065	0.138221	0.60982
ELP1	-0.471651	0.138338	0.609895
MYL6	-0.168989	0.138386	0.609661
SLC8A2	1.43118	0.138471	0.609592
TJP1	-0.477809	0.138488	0.609226
DYNLT3	1.25541	0.138537	0.609002
MAPK14	-0.976084	0.138702	0.609283
SVIL	0.975937	0.139152	0.610817
AHSA1	-0.14858	0.139248	0.610797
SNX2	-0.366723	0.139272	0.61046
ATP5IF1	0.726594	0.139376	0.610473
TAF15	0.448141	0.139614	0.611077
TOMM34	-0.295426	0.139686	0.61095
IGLON5	-0.293952	0.139703	0.610583
SMC2	-0.876648	0.139722	0.610227
NUDT8	-0.318773	0.13998	0.610913
WDR1	0.225613	0.140151	0.611222
ZSWIM8	0.427784	0.14033	0.611562
VAMP7	0.840148	0.140516	0.611932
NR2F1	-0.90502	0.140557	0.611671
UTP20	-0.649379	0.140586	0.611357
CRKL	-0.176939	0.140612	0.611033
ARHGAP39	0.658893	0.14102	0.612367
NKTR	-0.295888	0.141197	0.612694
SEC62	0.206834	0.141222	0.612366
ABLIM2	1.20203	0.141318	0.612344
SRPK1	-0.305127	0.141359	0.612083
TXN2	0.645945	0.141401	0.61183
ALPL	-0.620203	0.141408	0.611423
2022-09-10	-0.747921	0.141519	0.611468
HPRT1	-0.647053	0.141541	0.611127
MORF4L1	-0.232473	0.141871	0.612117
GNB2	0.693542	0.141904	0.611824
NSG2	0.862609	0.142123	0.612329
RPSA	-0.29179	0.142197	0.612214
CDC42	0.229539	0.142223	0.611892
PPP1R9B	0.654465	0.14223	0.61149
FKBP2	0.484072	0.14224	0.611096
TOP2A	-0.940594	0.142444	0.611543
ZNF768	-0.270276	0.142545	0.611543
C5orf24	0.500605	0.142556	0.611155
PTPRK	-0.448872	0.142634	0.61106
XPO1	-0.144582	0.142786	0.611277
ARMCX1	0.414182	0.143258	0.612867
TUBB2A	0.595548	0.143483	0.613396
KHDRBS2	1.37793	0.143645	0.613653
CCNY	0.135887	0.143648	0.613237
MTR	-0.618692	0.143702	0.613034
BICD1	0.370954	0.14375	0.612808
SERPINI1	0.690347	0.143974	0.613329
ARPC5	0.504683	0.144143	0.613619
RPS2	-0.31832	0.144181	0.613352
GRWD1	-0.578066	0.144219	0.613081
ARHGEF11	0.695444	0.144503	0.613858
SOD2	0.779633	0.144543	0.6136
AGK	0.339507	0.144627	0.613525
GBA2	0.508186	0.144646	0.613179
KAT7	-0.443418	0.144719	0.613058
EIF3C	-0.58915	0.144806	0.612997
PCIF1	-0.254106	0.144921	0.613058
TRIM27	-0.542165	0.145009	0.613
PIK3C2B	-0.424747	0.145237	0.613539
GATAD2A	-0.493778	0.145346	0.613571
SEZ6L	1.65939	0.145351	0.613167
DDX20	-0.315476	0.145492	0.613334
DERL1	0.544824	0.145539	0.613105
COMTD1	1.11304	0.14555	0.612723
GPR180	0.879378	0.145554	0.612317
EIF2B3	-0.197865	0.145741	0.61268
ZNF706	0.268641	0.145913	0.612974
CBR4	-0.41354	0.146115	0.6134
MRPL46	0.309533	0.146315	0.613815
PPA2	-0.13249	0.146368	0.61361
DDX24	-0.247028	0.146412	0.61337
ALKBH5	0.193203	0.146484	0.613251
CRABP2	-0.8279	0.146533	0.613031
ASNS	-0.382527	0.146559	0.612718
IVD	0.435368	0.14677	0.613176
DNAJC16	-0.238309	0.146808	0.612912
DBN1	0.560109	0.14686	0.612708
BRAT1	-0.662756	0.147083	0.613217
HRAS	0.981832	0.147154	0.613092
AP3S2	0.72251	0.147157	0.612682
EXOSC4	-0.369081	0.147196	0.612425
VPS33A	0.328497	0.147281	0.612359
PRDX5	0.363735	0.147289	0.611971
HDAC8	-0.560691	0.147347	0.611791
CHMP6	0.556184	0.147355	0.611406
IDH3B	0.882313	0.14745	0.611383
CIAO3	-0.438945	0.147589	0.61154
ARHGAP17	-0.684122	0.147637	0.611322
RSU1	-0.57373	0.147657	0.610987
TOM1	0.44295	0.147668	0.610616
PPP2CA	0.226896	0.147699	0.610327
NUDT1	-0.50456	0.147777	0.610233
GSDME	0.722433	0.147777	0.60982
TSN	0.510898	0.147961	0.610162
LYRM7	0.284347	0.147968	0.609778
ESYT2	0.411902	0.148065	0.609763
POLD1	-0.811771	0.148153	0.609711
TERF2IP	0.519092	0.148245	0.609676
SLC25A13	0.47785	0.148458	0.610135
TSR1	-0.828043	0.148473	0.609787
TMEM11	0.537195	0.148519	0.60956
MAP1LC3A	1.08459	0.148538	0.609228
ATP2C1	0.49155	0.148566	0.608931
CDK2	-0.969572	0.148894	0.609861
ILKAP	-0.353987	0.148965	0.60974
HDGFL3	1.02286	0.149051	0.609681
LONP2	0.423263	0.149194	0.609853
ACO2	0.360525	0.149563	0.610953
TAGLN2	-0.796383	0.149654	0.61091
ACHE	0.762672	0.149708	0.610722
DNM2	-0.187933	0.149854	0.610904
BTF3	-0.224612	0.149865	0.61054
MPRIP	-0.340662	0.149989	0.610634
SPG7	0.36621	0.150108	0.61071
FSCN1	0.216815	0.150125	0.610366
GNPNAT1	-0.729228	0.150277	0.610577
SNAP25	1.22075	0.150318	0.610334
RPL7	-0.366953	0.150623	0.611162
CA2	-0.802729	0.150676	0.610968
CHCHD6	0.613521	0.150769	0.610937
ITGA6	-0.680863	0.150833	0.610786
SLC35B4	0.833476	0.150851	0.610455
ECHS1	0.310101	0.150923	0.610338
REEP5	1.05486	0.150978	0.610152
EBP	0.377336	0.151039	0.609994
HP1BP3	0.516897	0.151229	0.610353
SPATA5	-0.841117	0.151357	0.610464
RDH11	0.26288	0.151418	0.610303
KIF11	-1.02795	0.151444	0.610003
UBE2G2	-0.223157	0.151455	0.609642
EARS2	-0.242111	0.151639	0.609976
RPS13	-0.26581	0.151666	0.609683
MCM6	-0.888674	0.151669	0.609288
CYLD	0.639884	0.151741	0.609174
ATP7A	1.15614	0.151825	0.609109
ADD1	0.35555	0.151834	0.608743
ARG2	1.88818	0.152075	0.609306
HECTD3	-0.419902	0.152131	0.609126
WASL	0.111782	0.152133	0.608731
EIF2B5	-0.186894	0.152173	0.608489
RPL15	-0.345999	0.152204	0.608212
UBR5	-0.494124	0.15227	0.608076
CNOT2	-0.0997314	0.152351	0.608001
RAP1B	0.330041	0.152416	0.607857
IQGAP1	-0.960238	0.152603	0.608205
GYS1	-0.299709	0.152918	0.609059
DPP6	1.24814	0.153025	0.609084
SLC25A4	0.916729	0.153025	0.608687
SLTM	0.439825	0.15305	0.608385
DNMT1	-0.393331	0.153058	0.60802
CISD1	1.06313	0.153064	0.607645
SEZ6L2	1.26839	0.153084	0.607327
BUD23	-0.582269	0.153089	0.606949
FANCI	-0.55659	0.153112	0.606643
CISD2	0.771302	0.153132	0.606328
TMPPE	0.646111	0.153219	0.606276
BICD2	-0.598929	0.153363	0.606449
PML	0.228556	0.153367	0.606068
VAT1L	1.69895	0.153528	0.60631
IDH2	0.368493	0.153541	0.605968
CRADD	0.238643	0.153711	0.606244
GOLGA3	0.16127	0.153806	0.606222
CC2D1A	0.701002	0.1541	0.606986
MAP11	0.428924	0.154117	0.606662
SEC22A	0.554302	0.154141	0.606361
PNPLA4	-0.74831	0.154229	0.606315
USP32	0.353221	0.154257	0.606031
EML4	0.10149	0.15427	0.605691
SYNGR1	1.03518	0.15464	0.606748
CANX	0.141151	0.154729	0.606704
NECTIN1	1.0509	0.154779	0.60651
RPS11	-0.325396	0.154786	0.606144
HECA	1.35935	0.154826	0.605909
SYT5	0.82825	0.154827	0.605521
RNPEP	0.147369	0.154842	0.605193
UCKL1	0.313191	0.154844	0.60481
PRTFDC1	0.894231	0.15491	0.604677
PTGES2	0.357639	0.155076	0.604938
FDXR	-0.606691	0.155187	0.604981
TMEM126A	0.398158	0.155224	0.604737
TUBB2B	0.440908	0.155287	0.604593
DBR1	-0.227003	0.155325	0.604353
CHGB	1.64704	0.15539	0.604216
LIG4	-0.225154	0.155427	0.603974
RAB1A	0.256975	0.155431	0.603604
PSAP	0.480911	0.155478	0.603398
RAB4A	0.459094	0.155541	0.603256
ERAP1	-0.224221	0.155784	0.603812
NIP7	-0.343835	0.155831	0.603608
SEPHS1	0.205374	0.15591	0.60353
ZDHHC5	0.619298	0.155957	0.603325
GAPDH	0.136108	0.15652	0.605119
CTNNBL1	-0.263458	0.15655	0.604849
HTT	-0.940193	0.156563	0.604511
PDCD4	-0.779565	0.156677	0.604568
EBAG9	1.00427	0.156834	0.604789
GLCCI1	0.571224	0.156834	0.604405
VPS37B	-0.352821	0.15688	0.604199
GNB1	0.71845	0.157151	0.604858
NDUFS5	0.314177	0.157289	0.605006
CFAP20	-0.190443	0.15734	0.604817
ISCU	0.570535	0.157472	0.604939
MGST3	0.503543	0.157495	0.604644
CBARP	1.20796	0.157576	0.604572
GART	-0.374144	0.157719	0.60474
RAB9B	1.15498	0.157928	0.605156
ARL8A	0.752684	0.158096	0.605419
EPS15	-0.851559	0.158155	0.605262
RAB2B	0.908066	0.158261	0.605287
CTSD	0.277768	0.158294	0.605032
TCEAL1	0.564591	0.158356	0.604887
CYC1	0.467615	0.158601	0.605442
VRK1	-0.694899	0.15866	0.605283
MCM4	-0.839305	0.159016	0.606261
OTC	0.890492	0.159072	0.606093
SV2A	1.17105	0.159116	0.605881
FAM241B	1.47698	0.15919	0.605782
HPCAL1	0.236423	0.159342	0.605979
SMPD1	0.462258	0.159448	0.606003
RAB31	0.960423	0.159671	0.606468
CRAT	0.390674	0.159748	0.606381
CWC15	0.730171	0.160095	0.607319
HSDL2	-0.703501	0.160143	0.60712
CLCN6	0.780628	0.160253	0.607158
TUBB6	-0.827528	0.16036	0.607186
RBM7	0.340521	0.160535	0.607467
HTRA2	0.458059	0.16073	0.607826
N4BP2	0.243632	0.160777	0.607627
UNC119	-0.246702	0.160879	0.607631
RAB3A	1.20486	0.16103	0.607824
MLF2	0.207358	0.161229	0.608194
ATP5PB	0.37998	0.161413	0.60851
VRK3	-0.630988	0.161484	0.608402
NCAPH	-0.982907	0.161538	0.608227
PCDH1	1.21347	0.161705	0.608476
TRIM28	-0.387076	0.161711	0.608123
MMADHC	0.687687	0.162032	0.608951
ARHGDIA	0.375669	0.162099	0.608825
AGO1	-0.583024	0.16216	0.608678
STAG1	0.599768	0.162232	0.608572
AMER2	1.28121	0.162272	0.608346
SDHAF2	0.269822	0.162328	0.608178
CRYZ	-0.255246	0.162466	0.60832
MBLAC2	0.733277	0.162518	0.608139
KLC4	0.277773	0.162721	0.608524
SEMA4C	0.885336	0.1628	0.608441
PHYHIP	0.569237	0.162829	0.608177
RPL7A	-0.310862	0.162831	0.607809
XPO4	-0.286407	0.162972	0.607962
SRCIN1	1.14208	0.163032	0.607811
CKMT1B	1.41813	0.16322	0.608137
EHD4	-0.919337	0.1635	0.608806
ANKHD1	-0.798102	0.163584	0.608746
SMARCAL1	-0.235953	0.163584	0.608373
CREBBP	-0.627559	0.16374	0.608578
HAT1	-0.856502	0.163934	0.608926
RNF114	-0.527704	0.163956	0.608634
ABHD16A	0.517427	0.164064	0.608664
BMI1	-0.645824	0.164118	0.608492
HSDL1	0.985717	0.164398	0.609156
DNAJC2	-0.609373	0.164552	0.609354
MT-ND5	0.378336	0.164895	0.610251
MCM2	-0.896802	0.164902	0.609905
RAB6A	0.292785	0.16492	0.6096
ARL15	0.89545	0.165097	0.609881
RPL13A	-0.392553	0.165106	0.609544
RPA2	-0.538526	0.165108	0.60918
HSPA13	0.268167	0.165261	0.609377
RAB22A	0.785526	0.165287	0.609101
ADAP1	1.35646	0.165327	0.608879
PDZD8	0.270205	0.165399	0.608773
SETDB1	-0.302169	0.165495	0.608755
WDR37	0.758285	0.165532	0.608524
PRKAA1	-0.306541	0.16565	0.608587
ACTN1	-0.439503	0.165707	0.608428
PPP2R5E	0.378548	0.165762	0.608262
MSH6	-0.558336	0.165966	0.608644
OLFM1	0.847313	0.166118	0.608833
RAB27B	1.66651	0.166213	0.608813
ALDH6A1	-0.473325	0.16645	0.609313
RIMS3	0.629637	0.166493	0.609102
USP22	-0.148052	0.166782	0.609789
CLPTM1L	0.280673	0.167175	0.610858
RAB2A	0.640542	0.167217	0.610645
CDK6	-1.00525	0.167243	0.61037
BYSL	-0.675257	0.167282	0.610148
ITPA	-0.464994	0.167352	0.610034
PGRMC1	0.205908	0.167413	0.609891
GTF3C2	-0.47944	0.167421	0.609554
ZNRF2	0.631797	0.167839	0.610709
DDI2	-0.421557	0.167854	0.610396
HK1	0.676498	0.167892	0.610167
ELP2	-0.392115	0.167905	0.609851
SHPK	-0.314933	0.168033	0.60995
SPTAN1	0.619042	0.168056	0.609667
RAI14	-0.599466	0.16806	0.609317
CAMSAP2	0.495323	0.168086	0.609047
GRAMD1A	0.598435	0.168139	0.608876
GNAI2	0.197794	0.168179	0.608658
RPL18	-0.348892	0.168397	0.609082
PNMA1	0.942948	0.168412	0.608775
CAPZA2	0.436831	0.168596	0.609074
SMARCAD1	-0.311486	0.168602	0.608735
KIAA1549	0.853492	0.168855	0.609286
RASA2	0.237203	0.168967	0.609328
MTHFD1	-0.46491	0.169001	0.609086
OPA1	0.753289	0.169041	0.608869
GPX1	0.145301	0.169298	0.609431
DHX57	-0.426373	0.169402	0.609444
EXOSC5	-0.608882	0.169477	0.609354
KRAS	0.594807	0.169499	0.609072
THUMPD3	-0.486961	0.169553	0.608904
EIF4A1	-0.450908	0.169612	0.608755
ZNF574	-0.603643	0.169886	0.60938
REEP2	1.1803	0.169971	0.609323
EPB41L5	-0.455878	0.170266	0.610018
RPS20	-0.270098	0.170593	0.610831
ARMCX2	0.352767	0.170604	0.610509
ANGEL2	-0.424155	0.170745	0.610653
GOT2	0.567984	0.170782	0.610426
NAGA	0.290548	0.170838	0.610267
DPH5	-0.372658	0.170842	0.60992
C6orf47	0.815057	0.17091	0.609804
ANKRD17	0.368714	0.171022	0.609845
LRRC4B	0.959798	0.171115	0.609817
PPP1R11	1.00339	0.171117	0.609465
DGUOK	0.528076	0.171217	0.609464
PRDX3	0.28901	0.171406	0.609778
HAGH	0.808145	0.171414	0.609449
VSNL1	2.74552	0.171427	0.60914
CIT	0.311546	0.171677	0.60967
ASNA1	0.20937	0.171702	0.609403
TTC27	-0.676323	0.171725	0.609128
GPSM1	0.238723	0.171863	0.609259
TMED3	0.801764	0.171945	0.609193
ARHGAP33	0.989286	0.172379	0.610375
RPA1	-0.600391	0.172429	0.610194
MSN	-0.149099	0.172588	0.610403
AAR2	-0.183983	0.172742	0.61059
PAM	1.02753	0.172846	0.610601
CNN3	-0.618153	0.172859	0.610291
RBBP7	-0.414855	0.172888	0.610041
STON2	-0.480196	0.172889	0.609689
ABCF1	-0.378702	0.172943	0.609523
PEMT	0.772952	0.172968	0.609259
PIAS1	-0.263597	0.173065	0.609245
GNPDA1	0.328967	0.173206	0.609387
RADX	1.57399	0.173286	0.609315
RMDN1	0.351397	0.173348	0.609179
SEC61A2	0.43571	0.17347	0.609254
NRXN1	0.633917	0.173506	0.60903
CARMIL2	0.985253	0.173712	0.609398
DBNL	0.184404	0.173838	0.60949
TNRC6B	0.46919	0.173885	0.6093
UBE3C	-0.534736	0.17391	0.609036
RUNDC3A	1.46168	0.173951	0.608827
SLC35E1	0.81992	0.173963	0.60852
MYCBP2	0.377508	0.174009	0.608329
PCP4	1.41283	0.174099	0.608291
RPS9	-0.339803	0.174187	0.60825
BDH2	-0.526822	0.174596	0.609325
MPHOSPH10	-0.589737	0.174943	0.610188
NACAD	0.999058	0.174985	0.609981
PTBP3	0.24273	0.175147	0.610197
PPP3CB	0.813584	0.175159	0.609889
SMARCC1	-0.495325	0.175213	0.609726
CDK1	-0.890526	0.17538	0.609957
IDS	0.814076	0.175404	0.609689
PLEKHA1	0.683012	0.175439	0.609464
BCAR1	0.400481	0.175717	0.610079
FAM136A	0.718806	0.175722	0.609745
ERP44	0.316317	0.175744	0.609474
CNTNAP4	-0.391277	0.175824	0.609403
ZPR1	-0.184946	0.175833	0.609084
CDK5RAP3	0.120377	0.175841	0.608764
PPOX	0.35952	0.175893	0.608596
SPATA20	0.497728	0.175983	0.608562
RAB21	0.46346	0.176049	0.608442
EPHA4	0.91112	0.17651	0.60969
COL18A1	-0.997515	0.176659	0.609855
EWSR1	0.126695	0.176839	0.610129
PPID	-0.183515	0.177004	0.610351
NAGK	0.302432	0.177258	0.610881
WDYHV1	-0.452089	0.177318	0.61074
CBX2	-0.433898	0.177394	0.610654
NBEA	0.709526	0.177448	0.610495
TMX4	0.461985	0.177555	0.610515
ARFGAP3	0.345296	0.177685	0.610616
TRIM24	-0.371131	0.17777	0.61056
PTTG1IP	0.735657	0.177848	0.610483
AHCY	-0.403461	0.177854	0.610161
AATF	-0.18617	0.17794	0.610109
NCAPG	-0.815164	0.177962	0.60984
CDK7	-0.263849	0.178069	0.609862
PLCB4	1.29412	0.1781	0.609622
BORCS7	1.23483	0.178406	0.610325
AHNAK	-0.874604	0.178622	0.610719
CCDC58	0.728234	0.17866	0.610505
SNX5	-0.622478	0.178736	0.610421
ACP2	0.379419	0.178791	0.610265
AS3MT	-0.721097	0.178827	0.610046
RPS14	-0.301053	0.178834	0.609725
CCDC88A	0.387573	0.17901	0.609984
SNRPC	0.218208	0.179016	0.609662
MARS2	0.55654	0.179207	0.609969
LRWD1	-0.536079	0.179279	0.609872
RPS3	-0.33532	0.179462	0.610151
ABAT	0.895285	0.179509	0.609968
LAMTOR5	0.631055	0.179703	0.610286
CDS2	0.990548	0.180031	0.611058
GCN1	-0.479492	0.180032	0.610718
UBR1	0.424103	0.18004	0.610403
CEMIP2	-0.741009	0.18005	0.610096
ZRANB2	-0.208573	0.180378	0.610866
RPS17	-0.299368	0.180606	0.611299
SERPINB6	-0.238888	0.180751	0.611448
GSKIP	-0.592219	0.180932	0.611719
FOXG1	1.00518	0.181025	0.61169
UBE2Q1	-0.455473	0.181108	0.611631
MDC1	-0.571334	0.181148	0.611423
OSBPL2	0.387057	0.181417	0.611993
TAX1BP3	-0.550552	0.181597	0.612258
COPZ1	-0.0633422	0.181606	0.611947
FYTTD1	0.699453	0.181697	0.611916
NLGN2	0.72421	0.1817	0.611586
FRMD5	0.489708	0.181741	0.611385
CPE	0.771621	0.181816	0.611297
RPL14	-0.340162	0.181887	0.611197
MROH1	0.738433	0.181928	0.610996
SPTBN1	0.589167	0.182227	0.61166
UHRF1	-0.884046	0.182403	0.611914
AIMP2	-0.0636245	0.182634	0.61235
YEATS4	-0.298455	0.182688	0.612193
CMAS	0.830163	0.182739	0.612023
YWHAQ	0.43975	0.182768	0.611784
PABPC1	-0.265325	0.182794	0.611533
TBRG4	0.119795	0.182884	0.611497
HIST1H1A	-0.798765	0.182921	0.611281
CRAD	0.921294	0.182986	0.611163
ME2	0.339758	0.183052	0.611045
ELAC1	-0.774929	0.183185	0.611154
POR	0.266629	0.183206	0.610888
VPS53	0.345426	0.183223	0.610611
SHC3	1.01464	0.183402	0.61087
FIBP	0.356832	0.183526	0.610947
CORO7	0.449719	0.183617	0.610915
NDUFAF4	0.383501	0.183734	0.610969
HPF1	-0.476625	0.183871	0.611088
PRKRIP1	-0.429669	0.18398	0.611115
WLS	-1.2507	0.184012	0.610888
MAF1	-0.539481	0.184017	0.610571
PCYT2	-0.296817	0.184146	0.610664
AKAP8L	0.425625	0.184222	0.610581
MED30	-0.240159	0.184295	0.610491
DAP3	0.178068	0.184357	0.610361
AIFM1	-0.3456	0.184371	0.610075
GFPT1	-0.372949	0.184398	0.609832
ALYREF	0.344694	0.18461	0.610201
PALM	0.944159	0.184693	0.610142
RAB3B	0.945003	0.184757	0.61002
CNTN4	1.57838	0.185031	0.610592
UTP18	-0.798914	0.185129	0.610582
UQCR10	0.529452	0.185187	0.610441
WDR20	0.5165	0.185227	0.610243
PDCL3	-0.190128	0.185261	0.610022
CD151	0.380783	0.185282	0.609762
SHC1	-0.804142	0.185313	0.609533
SCGN	2.4449	0.185328	0.60925
GNS	0.238021	0.185362	0.609034
DHPS	0.344508	0.185431	0.608929
NSUN5	-0.711329	0.18563	0.609251
NTM	0.749441	0.186408	0.611476
SLC22A17	0.924781	0.186456	0.611301
APP	0.65156	0.186703	0.611781
STX16	0.927082	0.186766	0.611657
RPS15	-0.196181	0.186777	0.611363
PARP1	-0.463092	0.187026	0.611846
NAGLU	-0.247403	0.187032	0.611538
CAD	-0.555369	0.187101	0.611432
GNAO1	1.21984	0.187174	0.611341
SOGA3	0.846183	0.187186	0.611051
DYNLL2	0.650007	0.187329	0.61119
FBXO45	0.674751	0.187334	0.610875
RIOX1	0.266572	0.187455	0.610943
H3F3B	0.420717	0.187769	0.611638
RPLP1	-0.141496	0.188071	0.61229
GPN1	-0.386986	0.188151	0.612222
MAP4K5	0.169343	0.188233	0.612162
CASKIN1	0.866435	0.188266	0.61194
MBD3	-0.25493	0.188273	0.611634
FAM118A	-0.364858	0.188282	0.611335
TIMM9	0.548176	0.188419	0.611455
PRKCB	1.79665	0.188452	0.611234
DHX40	-0.627299	0.188608	0.611414
TRAP1	0.130107	0.188624	0.611139
PTS	1.44987	0.188651	0.610897
RCN1	-0.124625	0.188661	0.610605
TPI1	0.362608	0.18888	0.610987
RNF20	-0.313507	0.188892	0.610702
INTS10	-0.477718	0.188955	0.610577
ANP32E	-0.74183	0.189141	0.610855
ECHDC1	-0.182498	0.189314	0.611087
AP3M1	-0.0861335	0.189532	0.611465
C2CD4C	0.426468	0.189673	0.611596
NOL10	-0.439901	0.189781	0.611619
SNX6	-0.182616	0.189783	0.6113
MT-ATP6	0.706238	0.190029	0.611767
ATM	-0.694954	0.190036	0.611464
MAN2B2	0.395792	0.190186	0.611623
MSL2	1.05695	0.190653	0.6128
YBEY	-0.433797	0.190681	0.612565
TGFBRAP1	0.436213	0.190756	0.612481
AGPS	0.24302	0.190794	0.612279
PIK3C2A	-0.720468	0.190876	0.612217
SLC25A17	0.980978	0.191014	0.612335
EEA1	0.413617	0.191062	0.612164
POLR1C	-0.319662	0.191077	0.611889
MYL6B	0.509342	0.191279	0.612213
FBN1	0.661046	0.191298	0.611951
ARPC1A	0.420442	0.191339	0.611761
ROMO1	0.463636	0.191363	0.611514
MCM5	-0.747682	0.191404	0.611324
METTL9	0.229019	0.191499	0.611305
ISY1	-0.52302	0.19154	0.611114
TBC1D9	0.610626	0.191569	0.610886
MALT1	-0.547861	0.191629	0.610755
SELENON	-0.47799	0.191637	0.610458
PIP4K2B	0.491539	0.191738	0.610461
COPB2	-0.21545	0.191959	0.610843
DR1	0.398941	0.192	0.610652
NAXE	0.530793	0.192034	0.61044
LONRF2	1.3807	0.192076	0.610254
ATP9A	0.548009	0.192116	0.610061
CDKN1B	0.795749	0.192122	0.609762
TAPT1	0.624253	0.192213	0.609729
KLF12	0.657011	0.192225	0.609451
EHBP1	0.513602	0.192306	0.609389
IWS1	-0.138385	0.192391	0.609338
PNMA8A	1.0492	0.192505	0.609382
GEMIN2	-0.498109	0.192545	0.60919
CCDC127	0.398435	0.192583	0.608991
GSR	0.464094	0.192645	0.608871
EPN2	0.379751	0.19288	0.609295
SRRM1	-0.298245	0.193051	0.609517
ACSF2	-0.950941	0.193174	0.609588
RTCA	0.285048	0.193264	0.609556
WDR70	-0.483707	0.193381	0.609608
ATP6AP2	0.261667	0.193389	0.609315
PDP1	0.356538	0.193448	0.609185
XPC	-0.680459	0.193496	0.609021
TIMM8A	0.606269	0.193668	0.609244
TMEM246	1.24023	0.193684	0.608979
BBS5	0.506222	0.19398	0.609593
CCDC51	0.464682	0.194405	0.610613
BAD	0.543349	0.194463	0.61048
NSF	0.783378	0.194504	0.61029
PHGDH	-0.673139	0.194641	0.610406
PLBD2	0.333414	0.194643	0.610097
CTIF	0.385053	0.194714	0.610003
HMGB2	-0.288191	0.194879	0.610204
RPL18A	-0.409843	0.194955	0.610126
EIF3K	-0.243361	0.195111	0.6103
CARM1	-0.139336	0.195114	0.609996
NEGR1	1.48632	0.195213	0.60999
UNC13A	0.996767	0.19526	0.609823
RND3	-0.888217	0.195277	0.609562
SUOX	-0.53276	0.195317	0.609373
TPM1	-0.698369	0.195385	0.609271
ATP6V0A1	0.824787	0.195454	0.609175
PRXL2A	0.298233	0.195653	0.609482
HLCS	-0.457257	0.195711	0.609348
RPL28	-0.336901	0.195736	0.609114
PARG	-0.5889	0.195758	0.60887
RETREG3	0.351828	0.195812	0.608725
SLC6A17	1.41476	0.195992	0.608972
YLPM1	0.2999	0.196005	0.608699
POLR2E	-0.261424	0.196025	0.608449
ARHGEF12	0.484198	0.196065	0.608263
NRCAM	0.961179	0.196174	0.60829
AGPAT4	0.598426	0.196344	0.608505
IMMT	0.278723	0.196514	0.608723
DRAP1	0.417392	0.196664	0.608875
EIF5B	-0.309622	0.196974	0.609523
TOR2A	-0.717813	0.196991	0.609266
PYURF	0.618163	0.197117	0.609344
PATL1	-0.170058	0.197171	0.6092
TRIM67	0.833149	0.197372	0.60951
BPNT1	0.514336	0.197633	0.610005
GNAQ	0.670906	0.197661	0.609781
AP3B1	-0.618851	0.19793	0.610301
SEMA6D	1.0698	0.197954	0.610066
CAMLG	0.596664	0.19811	0.610236
RABEP1	0.362878	0.198221	0.610266
VDAC1	0.224056	0.198244	0.610028
SLC25A14	0.778326	0.198574	0.610735
ATP5MF	0.365803	0.198652	0.610664
MCM7	-0.837112	0.198761	0.61069
DPF3	0.664945	0.198928	0.610893
NDUFS2	0.157965	0.199054	0.61097
UCHL1	0.727246	0.199093	0.61078
PTPRN2	0.394791	0.199098	0.610486
CHCHD3	0.218888	0.19918	0.610428
SYNE2	-0.306961	0.199187	0.610142
COPB1	-0.194421	0.199327	0.610263
TIA1	-0.165021	0.199805	0.611419
GSTA4	0.776025	0.199932	0.611499
LRCH2	0.642991	0.199981	0.611339
DNAJC9	-0.375433	0.200042	0.611217
PLEKHO1	-1.30105	0.200071	0.610997
ACBD5	0.161088	0.200073	0.610695
KCMF1	0.183675	0.200151	0.610626
WDR61	-0.130212	0.200273	0.610693
ARPC3	0.36695	0.200535	0.611184
NOLC1	0.320894	0.200589	0.611041
GUCY1B1	0.830554	0.200596	0.610755
ARPC5L	0.434249	0.20066	0.610642
TRIQK	0.424112	0.200708	0.610482
PRRC2C	-0.30554	0.200771	0.610367
PUF60	-0.103651	0.200779	0.610086
XPO5	-0.4029	0.201318	0.611419
NEDD4L	0.755491	0.20147	0.611574
LACTB	0.407072	0.201485	0.611313
[truncated: 4,529 more rows]

## Sheet: S11_C_KO_ATAC_seq
Table S11
chromosome	start	end	Gene	KO_Fold_Change_H3K4me1_ChIP_seq	p_value	FDR_adjusted_p_value
chr14	76284992	76286181	.	4.82	4.63e-21	1.02e-15
chr8	143012636	143014427	LY6E	-5.18	7.28e-17	5.34e-12
chr8	143012636	143014427	LY6E-DT	-5.18	7.28e-17	5.34e-12
chr8	14343318	14345069	SGCZ	4.49	3.36e-15	1.43e-10
chr18	42225029	42227664	LINC00907	3.93	3.91e-15	1.43e-10
chr1	151411077	151413278	POGZ	3.82	4.86e-15	1.53e-10
chr5	137723133	137724989	KLHL3	4.27	5.74e-15	1.58e-10
chr7	16100408	16101791	CRPPA	4.07	1.36e-14	2.99e-10
chr4	92941441	92942144	GRID2	3.92	2.91e-14	5.81e-10
chr3	138765172	138767166	PIK3CB	4.03	3.66e-14	6.42e-10
chr7	93421800	93423327	CALCR	4.23	3.79e-14	6.42e-10
chr11	56031132	56032335	OR5AS1	3.84	4.55e-14	7.08e-10
chr15	91169463	91171064	SV2B	3.75	4.83e-14	7.08e-10
chr1	75563150	75564598	SLC44A5	4.01	1.2e-13	1.28e-09
chr20	43078349	43079425	PTPRT	4.07	1.28e-13	1.28e-09
chr13	101541491	101542698	ITGBL1	4.08	2.53e-13	2.32e-09
chr1	45153602	45154425	ZSWIM5	3.85	3.13e-13	2.55e-09
chr10	87834916	87835815	CFL1P1	4.05	4.79e-13	3.63e-09
chr1	86875365	86877665	SELENOF	3.56	5.59e-13	4.1e-09
chr19	39710214	39711411	LGALS14	3.41	5.98e-13	4.11e-09
chr9	28482942	28484104	LINGO2	3.7	6.5e-13	4.33e-09
chr7	154002886	154004349	DPP6	3.66	6.87e-13	4.43e-09
chr5	148352469	148353398	LOC102546294	3.71	7.25e-13	4.43e-09
chr9	2035181	2036938	SMARCA2	3.37	1.07e-12	5.88e-09
chr7	3364382	3365196	SDK1	3.87	1.16e-12	6.21e-09
chr2	135108016	135110382	RAB3GAP1	4.07	1.22e-12	6.41e-09
chr13	101403138	101404341	NALCN	3.33	1.48e-12	7.53e-09
chr4	117671562	117673764	LINC01378	3.39	1.81e-12	8.27e-09
chr17	28070587	28071227	NLK	3.44	1.92e-12	8.46e-09
chr4	143691657	143693302	FREM3	3.8	2.03e-12	8.77e-09
chr16	14136117	14137875	MRTFB	3.29	2.25e-12	9.33e-09
chr3	107167335	107168930	LINC00882	3.51	2.91e-12	1.1e-08
chr8	97725438	97726779	MTDH	3.32	2.97e-12	1.11e-08
chr11	107546846	107548099	ALKBH8	3.5	3.06e-12	1.12e-08
chr6	110821150	110823126	AMD1	3.36	3.34e-12	1.17e-08
chr3	27400397	27401322	SLC4A7	3.71	4.02e-12	1.34e-08
chr3	6913146	6914747	GRM7	3.53	4.27e-12	1.4e-08
chr14	26646631	26647815	LINC02588	3.56	4.67e-12	1.47e-08
chr18	74527269	74529545	CNDP2	3.63	5.06e-12	1.57e-08
chr18	74527269	74529545	CNDP1	3.63	5.06e-12	1.57e-08
chr1	178228926	178230183	RASAL2	3.38	5.15e-12	1.57e-08
chr4	157239217	157240431	GRIA2	3.9	5.83e-12	1.67e-08
chr8	113261897	113263366	CSMD3	3.51	6.74e-12	1.85e-08
chr6	62137643	62138741	KHDRBS2	3.46	7.15e-12	1.92e-08
chr2	238863376	238865513	TWIST2	-4.08	7.75e-12	1.96e-08
chr6	122659182	122661766	PKIB	3.14	8.25e-12	2.02e-08
chr7	29660528	29662572	LOC646762	3.67	1.1e-11	2.52e-08
chr14	100937444	100938257	SNORD113-4	3.83	1.23e-11	2.71e-08
chr14	100937444	100938257	SNORD113-5	3.83	1.23e-11	2.71e-08
chr14	100937444	100938257	SNORD113-6	3.83	1.23e-11	2.71e-08
chr14	100937444	100938257	SNORD113-7	3.83	1.23e-11	2.71e-08
chr14	100937444	100938257	MEG8	3.83	1.23e-11	2.71e-08
chr16	23885529	23886327	PRKCB	3.46	1.27e-11	2.77e-08
chrX	114698908	114700078	HTR2C	3.48	1.34e-11	2.88e-08
chr16	56182395	56184596	LOC283856	3.41	1.41e-11	2.95e-08
chr9	33966468	33968931	UBAP2	3.25	1.46e-11	3.03e-08
chr15	50707592	50708268	SPPL2A	3.56	1.51e-11	3.11e-08
chr12	101475139	101476367	SPIC	3.8	1.63e-11	3.33e-08
chr4	80545391	80546985	CFAP299	3.23	1.72e-11	3.44e-08
chr6	147371067	147372389	STXBP5	3.36	1.78e-11	3.52e-08
chr1	96828490	96830249	PTBP2	3.43	1.86e-11	3.6e-08
chr1	235666003	235667428	LYST	3.2	1.91e-11	3.62e-08
chr7	88821919	88823228	ZNF804B	3.39	1.98e-11	3.72e-08
chr6	46247602	46248444	RCAN2	3.37	2.07e-11	3.8e-08
chr2	54280647	54281596	ACYP2	3.5	2.19e-11	3.86e-08
chr7	33341479	33342524	BBS9	3.43	2.47e-11	4.29e-08
chr7	110954067	110957733	IMMP2L	2.93	2.71e-11	4.62e-08
chr2	182210667	182211931	PDE1A	3.68	2.78e-11	4.66e-08
chr4	20998826	20999938	KCNIP4	3.43	2.78e-11	4.66e-08
chr12	80859552	80860835	LIN7A	3.07	2.8e-11	4.66e-08
chr6	145625722	145627039	EPM2A	3.35	2.82e-11	4.66e-08
chr12	132204078	132206437	GALNT9	-4.67	3.06e-11	4.99e-08
chr13	43498112	43499253	ENOX1	3.12	3.21e-11	5.15e-08
chr4	166011396	166013796	TLL1	3.5	3.48e-11	5.51e-08
chr7	107059652	107061397	PRKAR2B	3.02	3.79e-11	5.91e-08
chr11	34991689	34995230	PDHX	3.1	4.01e-11	6.03e-08
chr10	55430497	55432408	PCDH15	3.48	4.64e-11	6.67e-08
chr11	26457203	26459583	ANO3	3.09	4.66e-11	6.67e-08
chr10	8266068	8267409	LINC00708	3.83	4.68e-11	6.67e-08
chr5	42723360	42726126	GHR	3.4	4.7e-11	6.67e-08
chr3	101945117	101946349	LINC02085	3.07	4.79e-11	6.71e-08
chr1	207488118	207489780	CR2	3.11	4.85e-11	6.73e-08
chr3	169844452	169846263	LRRC31	3.59	5.3e-11	7.16e-08
chr3	42557850	42560123	SEC22C	3.02	5.37e-11	7.2e-08
chr12	15433572	15435382	PTPRO	3.33	5.66e-11	7.46e-08
chr13	26400220	26402061	CDK8	3.7	6.36e-11	8.28e-08
chr9	85692264	85693271	AGTPBP1	3.54	6.91e-11	8.95e-08
chr7	140127076	140128958	KDM7A	3.24	6.95e-11	8.95e-08
chr5	131447874	131449328	RAPGEF6	3.3	7.06e-11	9.03e-08
chr4	150913310	150914160	LRBA	3.71	7.3e-11	9.28e-08
chr3	33859888	33861035	PDCD6IP	3.07	7.65e-11	9.62e-08
chr2	114901933	114902829	DPP10	3.26	7.85e-11	9.81e-08
chr5	12989100	12990346	LINC02220	3.06	8.78e-11	1.06e-07
chr10	48432814	48435234	MAPK8	3.18	8.85e-11	1.06e-07
chrX	86723321	86724788	DACH2	2.92	8.86e-11	1.06e-07
chr8	84569634	84570950	RALYL	3.43	8.91e-11	1.06e-07
chr8	93802103	93803239	TMEM67	3.67	8.92e-11	1.06e-07
chr3	160261092	160263289	IFT80	3.31	9.49e-11	1.11e-07
chr3	160261092	160263289	TRIM59-IFT80	3.31	9.49e-11	1.11e-07
chr6	87621621	87622716	ORC3	3.03	9.74e-11	1.13e-07
chr9	19678024	19679252	SLC24A2	3.23	1.02e-10	1.16e-07
chr1	15668006	15668973	DDI2	3.28	1.02e-10	1.16e-07
chr2	55572680	55573355	PPP4R3B	3.24	1.03e-10	1.16e-07
chr5	136367288	136369731	TRPC7	3.45	1.06e-10	1.18e-07
chr8	139781256	139782648	TRAPPC9	3.2	1.06e-10	1.18e-07
chr6	41990991	41992208	CCND3	3.15	1.07e-10	1.18e-07
chr17	19779187	19783970	ULK2	2.97	1.1e-10	1.2e-07
chr2	24738694	24742240	NCOA1	2.83	1.11e-10	1.22e-07
chr5	109116303	109117413	FER	3.52	1.14e-10	1.24e-07
chr2	207584904	207586408	CREB1	2.94	1.14e-10	1.24e-07
chr2	207584904	207586408	METTL21A	2.94	1.14e-10	1.24e-07
chr3	125348653	125349790	ZNF148	3.08	1.15e-10	1.24e-07
chrX	110375451	110376673	AMMECR1	2.95	1.22e-10	1.28e-07
chr12	29645229	29647400	TMTC1	3.16	1.23e-10	1.28e-07
chr4	70069319	70070355	CSN1S2AP	3.11	1.23e-10	1.28e-07
chr6	26976311	26978326	LINC00240	3.18	1.25e-10	1.3e-07
chr7	144592277	144594831	TPK1	3.08	1.29e-10	1.32e-07
chr2	165150031	165150774	SCN3A	3.36	1.31e-10	1.32e-07
chr2	127347146	127348065	MAP3K2	2.95	1.35e-10	1.35e-07
chr15	29460289	29461370	FAM189A1	3.26	1.47e-10	1.45e-07
chr18	53214253	53215753	DCC	3.29	1.7e-10	1.64e-07
chr2	154342959	154345262	GALNT13	3.1	1.74e-10	1.66e-07
chr14	65624594	65627695	FUT8	2.8	1.74e-10	1.66e-07
chr5	84062435	84064154	EDIL3	3.11	1.81e-10	1.72e-07
chr10	94951144	94952807	CYP2C9	2.82	1.87e-10	1.76e-07
chr4	70022533	70024456	HTN3	3.27	1.89e-10	1.76e-07
chr1	202746206	202750649	KDM5B	2.79	1.9e-10	1.76e-07
chr1	240995992	240997036	RGS7	3.14	2e-10	1.85e-07
chr10	69119834	69120997	VPS26A	2.94	2.05e-10	1.87e-07
chr11	100983454	100986096	ARHGAP42	3.22	2.08e-10	1.89e-07
chr12	9938040	9940879	LINC02470	2.82	2.12e-10	1.92e-07
chr16	50777973	50780130	CYLD	2.71	2.15e-10	1.93e-07
chr21	30538101	30539493	KRTAP19-6	3.3	2.17e-10	1.93e-07
chr13	57712169	57715596	PCDH17	2.81	2.17e-10	1.93e-07
chr4	84787519	84789085	WDFY3	3.05	2.2e-10	1.94e-07
chr4	129825701	129826887	LINC02465	2.91	2.3e-10	2e-07
chr13	98392179	98394422	FARP1	2.83	2.38e-10	2.06e-07
chr18	56131712	56132575	LOC642484	3.5	2.45e-10	2.12e-07
chr18	56131712	56132575	LINC01539	3.5	2.45e-10	2.12e-07
chr10	46927935	46928556	PTPN20	3.6	2.49e-10	2.14e-07
chr3	88092355	88093510	CGGBP1	3.34	2.81e-10	2.39e-07
chr3	88092355	88093510	ZNF654	3.34	2.81e-10	2.39e-07
chr3	394406	395593	CHL1	3.45	3.02e-10	2.53e-07
chr7	92329189	92330099	ANKIB1	3.2	3.07e-10	2.55e-07
chr6	151751495	151752908	ESR1	3.61	3.12e-10	2.57e-07
chr6	69967767	69969120	COL19A1	3.46	3.18e-10	2.6e-07
chr1	84227162	84228328	PRKACB	3.27	3.39e-10	2.75e-07
chr3	177154395	177155524	TBL1XR1	2.96	3.42e-10	2.75e-07
chr15	83877128	83877999	ADAMTSL3	3.36	3.5e-10	2.79e-07
chr11	33353766	33355511	HIPK3	3.03	3.6e-10	2.85e-07
chr1	237506627	237508019	RYR2	3.24	3.65e-10	2.85e-07
chr4	167086889	167088407	SPOCK3	3.19	3.8e-10	2.93e-07
chr7	133710426	133712137	EXOC4	3.03	3.85e-10	2.96e-07
chr3	176817531	176818245	LINC01209	3.37	4.29e-10	3.22e-07
chr3	58919396	58920011	C3orf67	3.34	4.48e-10	3.31e-07
chr3	58919396	58920011	C3orf67-AS1	3.34	4.48e-10	3.31e-07
chr18	36750444	36752051	FHOD3	2.94	4.65e-10	3.41e-07
chr9	4649826	4650815	SPATA6L	3.17	4.66e-10	3.41e-07
chr3	179802571	179803703	PEX5L	3.37	4.71e-10	3.44e-07
chrX	105200229	105203452	IL1RAPL2	2.77	4.83e-10	3.47e-07
chr10	16801165	16802267	RSU1	3.08	4.83e-10	3.47e-07
chr12	78053092	78054434	NAV3	3.33	4.91e-10	3.52e-07
chr17	31197568	31199446	NF1	2.83	5.1e-10	3.62e-07
chr21	14818420	14819370	LINC02246	3.4	5.1e-10	3.62e-07
chr1	215815725	215816886	USH2A	3.74	5.11e-10	3.62e-07
chr7	122116410	122117597	AASS	3.12	5.16e-10	3.63e-07
chr9	111025907	111027327	LPAR1	2.86	5.29e-10	3.68e-07
chr4	177983272	177985052	LINC01098	3.09	5.3e-10	3.68e-07
chr2	42471732	42472787	KCNG3	2.75	5.31e-10	3.68e-07
chr12	75196831	75198162	KCNC2	3.46	5.38e-10	3.71e-07
chr1	147115334	147117481	NBPF13P	2.8	5.4e-10	3.71e-07
chr3	100304254	100306238	TBC1D23	3.51	5.49e-10	3.74e-07
chr6	107167274	107168314	PDSS2	3.32	5.5e-10	3.74e-07
chr1	234003372	234005856	SLC35F3	2.66	5.99e-10	3.99e-07
chr3	81070308	81073281	LINC02027	2.79	6.24e-10	4.11e-07
chr20	3581537	3583049	ATRN	2.98	6.32e-10	4.14e-07
chr6	68745811	68747909	ADGRB3	2.87	6.37e-10	4.14e-07
chr1	210811768	210813480	KCNH1	3.15	6.4e-10	4.14e-07
chr3	79744697	79746329	ROBO1	2.83	6.69e-10	4.28e-07
chr2	102132189	102132921	IL1R1	3.1	6.96e-10	4.39e-07
chr9	72118124	72120890	GDA	2.62	6.97e-10	4.39e-07
chr4	94285151	94286653	SMARCAD1	3.14	7.08e-10	4.41e-07
chrX	92317932	92318798	PCDH11X	3.55	7.2e-10	4.47e-07
chr11	105656667	105658159	GRIA4	3.2	7.22e-10	4.48e-07
chr12	29250018	29251467	FAR2	2.81	7.34e-10	4.53e-07
chr10	89507335	89509656	SLC16A12	2.81	7.55e-10	4.64e-07
chr1	69143576	69145039	LINC01707	3.17	7.66e-10	4.69e-07
chr3	125794802	125796110	MIR548I1	3	7.74e-10	4.71e-07
chr3	125794802	125796110	LOC105374312	3	7.74e-10	4.71e-07
chr3	16304000	16309192	OXNAD1	2.61	7.84e-10	4.74e-07
chr3	133846867	133850307	RAB6B	2.79	7.96e-10	4.79e-07
chr7	152181895	152183774	KMT2C	3.08	8.61e-10	5.09e-07
chr13	39749940	39751081	COG6	3.35	8.85e-10	5.19e-07
chr3	49593324	49595680	BSN	3.03	9.04e-10	5.27e-07
chr3	174112365	174113128	NLGN1	2.91	9.42e-10	5.43e-07
chr4	70001808	70002891	STATH	3.16	9.42e-10	5.43e-07
chr16	76868284	76869603	MIR4719	3.45	9.55e-10	5.47e-07
chr1	243773759	243774777	AKT3	2.79	9.59e-10	5.48e-07
chr1	246426047	246427422	SMYD3	3.04	1e-09	5.68e-07
chr7	146966643	146967826	CNTNAP2	3.21	1.01e-09	5.69e-07
chr3	6789174	6790243	GRM7-AS3	3.13	1.01e-09	5.69e-07
chr13	35361759	35363294	NBEA	3.22	1.05e-09	5.83e-07
chr7	49886883	49888036	VWC2	2.89	1.05e-09	5.83e-07
chr14	69813742	69815210	LOC100506358	2.86	1.09e-09	5.98e-07
chr15	54079120	54080749	UNC13C	2.8	1.13e-09	6.16e-07
chr14	37521948	37523293	MIPOL1	3.54	1.15e-09	6.22e-07
chr9	83786678	83787451	GKAP1	3.32	1.15e-09	6.22e-07
chr17	58879587	58881082	PPM1E	2.77	1.16e-09	6.22e-07
chr18	43022703	43025804	RIT2	3.17	1.16e-09	6.22e-07
chr1	71607398	71609081	NEGR1	2.97	1.2e-09	6.37e-07
chr3	126043736	126046611	SLC41A3	2.96	1.21e-09	6.41e-07
chr17	4291695	4294196	UBE2G1	2.84	1.22e-09	6.42e-07
chr4	75781028	75783436	USO1	2.99	1.25e-09	6.51e-07
chr1	93128888	93131631	MTF2	3.24	1.28e-09	6.57e-07
chr5	11350755	11351922	CTNND2	3.04	1.28e-09	6.57e-07
chr4	164133470	164134920	MARCHF1	3.1	1.29e-09	6.6e-07
chr3	63579146	63580124	SYNPR	3.22	1.29e-09	6.6e-07
chr10	108052097	108056194	LINC01435	2.63	1.31e-09	6.67e-07
chr2	170266221	170267807	MYO3B	3.09	1.32e-09	6.7e-07
chr14	34857759	34858802	BAZ1A	3.3	1.32e-09	6.7e-07
chr13	65874760	65876356	LINC01052	3.52	1.34e-09	6.77e-07
chr2	57983553	57984966	VRK2	2.99	1.39e-09	6.97e-07
chr11	63103553	63105121	SLC22A24	3.21	1.46e-09	7.25e-07
chr17	48321777	48323106	SKAP1	2.97	1.48e-09	7.32e-07
chr2	46322709	46323542	EPAS1	3.14	1.49e-09	7.33e-07
chr3	172384044	172386059	FNDC3B	2.8	1.53e-09	7.48e-07
chr5	67142855	67145042	MAST4	2.62	1.54e-09	7.55e-07
chr21	14583647	14584742	SAMSN1-AS1	3.33	1.56e-09	7.57e-07
chr21	14583647	14584742	SAMSN1	3.33	1.56e-09	7.57e-07
chr4	47037399	47038866	GABRB1	3.08	1.57e-09	7.6e-07
chr3	169430139	169430853	MECOM	2.77	1.58e-09	7.61e-07
chr7	41783813	41786008	INHBA-AS1	2.55	1.6e-09	7.67e-07
chr14	24867096	24867892	STXBP6	3.2	1.61e-09	7.74e-07
chr5	150096953	150099189	CSF1R	3.05	1.63e-09	7.79e-07
chr12	24050866	24052840	SOX5	3.12	1.65e-09	7.84e-07
chr8	31943773	31944644	NRG1	3.16	1.72e-09	8.12e-07
chr11	22854292	22855727	CCDC179	3.01	1.78e-09	8.34e-07
chr11	34875919	34877386	APIP	2.8	1.8e-09	8.39e-07
chr3	81649187	81650957	GBE1	2.91	1.81e-09	8.39e-07
chr12	110951994	110956094	LOC105369980	3.17	1.81e-09	8.39e-07
chr10	25272119	25273366	GPR158	2.86	1.86e-09	8.54e-07
chr3	21647858	21650760	ZNF385D	2.6	1.89e-09	8.63e-07
chr1	157597157	157598221	FCRL4	2.95	1.94e-09	8.78e-07
chr3	176596787	176599378	LINC01208	2.96	1.96e-09	8.83e-07
chr11	101091258	101092985	PGR	2.85	1.99e-09	8.93e-07
chr12	99298504	99301051	ANKS1B	2.68	2e-09	8.97e-07
chr14	58976766	58977914	LINC01500	2.78	2.11e-09	9.39e-07
chr13	92674515	92677124	GPC5	3.16	2.12e-09	9.39e-07
chr8	24424991	24427176	LOC101929294	2.81	2.13e-09	9.4e-07
chr12	101326305	101328425	UTP20	3.08	2.16e-09	9.5e-07
chr12	117954871	117956138	KSR2	2.83	2.17e-09	9.5e-07
chr5	82201052	82202292	ATG10	3.43	2.17e-09	9.5e-07
chr14	93487413	93488622	UNC79	2.89	2.23e-09	9.71e-07
chr2	196187796	196189186	HECW2	3.19	2.25e-09	9.76e-07
chr11	68556407	68559689	PPP6R3	2.78	2.26e-09	9.77e-07
chr2	214254923	214256777	SPAG16	2.53	2.29e-09	9.88e-07
chr11	82164707	82166333	MIR4300HG	2.74	2.3e-09	9.88e-07
chr12	4502137	4504224	C12orf4	3.09	2.36e-09	1.01e-06
chr22	44004666	44005547	PARVB	3.05	2.39e-09	1.01e-06
chr4	161809904	161811030	FSTL5	2.79	2.4e-09	1.01e-06
chr12	89652182	89652928	ATP2B1	3.23	2.45e-09	1.03e-06
chr3	193429639	193431587	ATP13A4	2.97	2.47e-09	1.03e-06
chr4	97663377	97664915	STPG2	3.05	2.48e-09	1.04e-06
chr1	174889731	174891521	RABGAP1L	2.72	2.49e-09	1.04e-06
chr6	96122873	96124491	FUT9	2.8	2.58e-09	1.07e-06
chr2	238845541	238849890	LOC100287387	-6.01	2.61e-09	1.07e-06
chr4	149722959	149724686	IQCM	2.75	2.62e-09	1.08e-06
chr5	145759500	145761353	PRELID2	2.93	2.67e-09	1.09e-06
chr6	47272125	47273316	TNFRSF21	2.71	2.7e-09	1.1e-06
chr12	132280185	132281820	LOC100130238	-3.93	2.82e-09	1.14e-06
chr4	21854474	21856238	KCNIP4-IT1	2.85	2.87e-09	1.16e-06
chr4	129039508	129041359	SCLT1	2.83	2.97e-09	1.19e-06
chr16	87402140	87403146	MAP1LC3B	3.24	3.13e-09	1.23e-06
chr16	87402140	87403146	ZCCHC14	3.24	3.13e-09	1.23e-06
chr1	56857025	56857492	C8A	3.07	3.18e-09	1.24e-06
chr13	96437275	96438878	HS6ST3	3.05	3.24e-09	1.26e-06
chr10	112614174	112615681	VTI1A	2.77	3.28e-09	1.27e-06
chr5	108173293	108174066	FBXL17	2.98	3.31e-09	1.28e-06
chr2	67392578	67394762	ETAA1	2.75	3.37e-09	1.29e-06
chr6	117379671	117381064	ROS1	3.05	3.41e-09	1.3e-06
chr2	124395210	124397649	CNTNAP5	2.81	3.48e-09	1.32e-06
chr20	9708441	9711650	PAK5	2.5	3.5e-09	1.32e-06
chr14	47667693	47669325	MDGA2	2.96	3.54e-09	1.33e-06
chr8	90834819	90836172	NECAB1	2.93	3.54e-09	1.33e-06
chr3	96911609	96912859	EPHA6	3.14	3.56e-09	1.33e-06
chr5	5447510	5449895	ICE1	3.17	3.57e-09	1.33e-06
chrX	115207279	115208892	LRCH2	2.98	3.57e-09	1.33e-06
chrX	111159307	111160689	PAK3	3.57	3.6e-09	1.34e-06
chr3	119992057	119994474	GSK3B	2.78	3.63e-09	1.35e-06
chr12	11791165	11792733	ETV6	2.66	3.7e-09	1.36e-06
chr1	35816419	35819701	AGO4	2.62	3.78e-09	1.38e-06
chr7	78781977	78784876	MAGI2	2.72	3.92e-09	1.42e-06
chr12	27720213	27721518	MRPS35	3.22	3.96e-09	1.42e-06
chr11	132017310	132018310	NTM	2.88	3.96e-09	1.42e-06
chr18	69518670	69520581	DOK6	3	4.11e-09	1.47e-06
chr3	57645742	57646536	PDE12	3.11	4.23e-09	1.5e-06
chr3	57645742	57646536	DENND6A	3.11	4.23e-09	1.5e-06
chr6	72325074	72326489	RIMS1	3.15	4.24e-09	1.5e-06
chrX	2616526	2619398	LINC00102	2.46	4.26e-09	1.5e-06
chrX	2616526	2619398	CD99P1	2.46	4.26e-09	1.5e-06
chr6	119639138	119640869	LOC105377975	2.79	4.31e-09	1.51e-06
chr11	103442161	103443943	DYNC2H1	2.85	4.46e-09	1.55e-06
chr8	17047026	17047973	MICU3	2.96	4.49e-09	1.55e-06
chr5	8419196	8421605	LINC02226	2.97	4.58e-09	1.58e-06
chr8	58905018	58907061	TOX	2.79	4.6e-09	1.58e-06
chr8	63208853	63211050	YTHDF3	2.71	4.67e-09	1.59e-06
chr2	162771181	162773318	KCNH7-AS1	3.18	4.7e-09	1.6e-06
chr2	162771181	162773318	KCNH7	3.18	4.7e-09	1.6e-06
chr2	166258561	166260032	SCN1A-AS1	2.97	4.71e-09	1.6e-06
chr2	166258561	166260032	SCN9A	2.97	4.71e-09	1.6e-06
chr11	8949769	8951669	TMEM9B	2.81	4.72e-09	1.6e-06
chr7	82961067	82964581	PCLO	2.79	4.74e-09	1.61e-06
chr7	11090361	11091292	PHF14	3.17	4.81e-09	1.62e-06
chrX	112216660	112217692	RTL4	3.09	4.82e-09	1.62e-06
chr6	25090502	25092041	CMAHP	3.15	4.91e-09	1.64e-06
chr2	164660225	164661357	COBLL1	3.48	5e-09	1.66e-06
chr3	64780336	64781291	ADAMTS9-AS2	2.72	5.01e-09	1.66e-06
chr15	62033760	62034520	VPS13C	2.65	5.04e-09	1.67e-06
chr11	88783735	88784862	GRM5	2.82	5.31e-09	1.74e-06
chr3	180799007	180799853	LOC101928882	3.01	5.38e-09	1.75e-06
chr21	21305365	21308134	NCAM2	2.54	5.41e-09	1.76e-06
chr5	22525468	22527843	CDH12	2.77	5.5e-09	1.77e-06
chr14	41701782	41703210	LRFN5	2.87	5.53e-09	1.78e-06
chr7	129484826	129488315	STRIP2	2.58	5.55e-09	1.78e-06
chr12	126101648	126102730	LINC02359	2.74	5.64e-09	1.79e-06
chr3	135107263	135108432	EPHB1	2.81	5.64e-09	1.79e-06
chr16	8524257	8525324	TMEM114	2.8	5.79e-09	1.83e-06
chr12	25513571	25514852	LMNTD1	2.82	5.95e-09	1.86e-06
chr2	165260692	165263400	SCN2A	2.86	5.97e-09	1.86e-06
chr12	66251457	66252555	MIR6502	3.2	5.99e-09	1.86e-06
chr12	66251457	66252555	IRAK3	3.2	5.99e-09	1.86e-06
chr14	78865315	78866440	NRXN3	3.42	5.99e-09	1.86e-06
chr13	74108916	74110383	KLF12	2.66	6e-09	1.86e-06
chr22	24308304	24309881	SPECC1L	2.71	6.09e-09	1.89e-06
chr22	24308304	24309881	SPECC1L-ADORA2A	2.71	6.09e-09	1.89e-06
chr4	141324102	141326393	LINC02432	2.63	6.3e-09	1.94e-06
chr8	103889021	103891585	RIMS2	2.72	6.32e-09	1.94e-06
chr11	132925888	132929314	OPCML	2.84	6.35e-09	1.95e-06
chr5	53573621	53574827	NDUFS4	2.62	6.42e-09	1.97e-06
chr5	152667189	152668494	LINC01470	3.02	6.58e-09	2e-06
chr9	98586871	98587924	GABBR2	2.74	6.66e-09	2.01e-06
chr11	95909565	95910826	MTMR2	3.05	6.66e-09	2.01e-06
chr10	51475238	51477680	PRKG1	2.67	6.95e-09	2.08e-06
chr3	158344964	158346194	RSRC1	3.21	7.02e-09	2.09e-06
chr21	40218273	40219786	DSCAM	2.64	7.04e-09	2.1e-06
chr7	120349876	120351183	KCND2	3.18	7.05e-09	2.1e-06
chr8	55181870	55186119	XKR4	2.67	7.06e-09	2.1e-06
chrX	75290820	75293104	UPRT	2.51	7.12e-09	2.1e-06
chr3	194446138	194448959	ATP13A3	2.9	7.18e-09	2.12e-06
chr8	86663487	86664313	CNGB3	2.88	7.19e-09	2.12e-06
chr2	49937577	49940574	NRXN1	2.66	7.23e-09	2.12e-06
chr12	877709	878974	WNK1	2.64	7.23e-09	2.12e-06
chr1	46588514	46593144	MKNK1	2.38	7.23e-09	2.12e-06
chr7	103376181	103378716	SLC26A5	2.7	7.25e-09	2.12e-06
chr4	123165591	123166911	SPATA5	2.86	7.32e-09	2.13e-06
chr2	136933807	136934744	THSD7B	3.2	7.36e-09	2.14e-06
chr6	57120434	57121554	ZNF451	2.75	7.43e-09	2.16e-06
chr6	57120434	57121554	ZNF451-AS1	2.75	7.43e-09	2.16e-06
chr13	49077473	49078902	FNDC3A	2.9	7.54e-09	2.18e-06
chr5	42776218	42777691	CCDC152	3.21	7.68e-09	2.21e-06
chr8	24318692	24319557	ADAM28	2.9	7.71e-09	2.22e-06
chr6	152582708	152584741	SYNE1	2.53	7.71e-09	2.22e-06
chr11	30008128	30010034	KCNA4	2.91	7.76e-09	2.22e-06
chr15	32075036	32076182	CHRNA7	3.75	7.92e-09	2.25e-06
chr10	94156928	94159661	PLCE1	2.5	7.97e-09	2.26e-06
chr8	142991365	142993042	CDC42P3	-3.08	8.04e-09	2.27e-06
chr3	130966748	130967958	ATP2C1	2.99	8.18e-09	2.3e-06
chr3	1363702	1365390	CNTN6	2.98	8.19e-09	2.3e-06
chr1	7132174	7134856	CAMTA1	2.61	8.2e-09	2.3e-06
chr1	66054635	66056045	LOC101927139	2.5	8.25e-09	2.31e-06
chr1	66054635	66056045	PDE4B	2.5	8.25e-09	2.31e-06
chr6	130842759	130843660	EPB41L2	3.07	8.35e-09	2.33e-06
chr4	121927521	121929240	TRPC3	2.91	8.44e-09	2.35e-06
chr3	76819235	76821340	ROBO2	2.7	8.47e-09	2.35e-06
chr2	219394751	219396410	DNPEP	2.61	8.48e-09	2.35e-06
chr1	190206560	190208259	BRINP3	2.93	8.65e-09	2.38e-06
chr3	130585260	130587638	COL6A6	2.8	8.81e-09	2.41e-06
chr4	65316180	65317078	EPHA5	3.16	8.86e-09	2.42e-06
chr5	148203873	148204961	SPINK6	2.9	8.94e-09	2.42e-06
chrX	41804455	41805411	CASK	2.91	8.96e-09	2.42e-06
chr3	87825754	87826575	HTR1F	3.12	8.97e-09	2.42e-06
chr8	93432574	93433756	LINC00535	2.82	8.97e-09	2.42e-06
chr8	26549022	26551851	DPYSL2	2.75	9.14e-09	2.46e-06
chr5	62546904	62551501	IPO11	2.7	9.47e-09	2.53e-06
chr3	82264923	82266699	LINC02008	2.87	9.59e-09	2.55e-06
chr1	186127393	186130828	HMCN1	2.59	9.73e-09	2.58e-06
chr7	140748624	140750096	BRAF	3.03	9.83e-09	2.59e-06
chr4	128174963	128175991	LARP1B	3.16	9.88e-09	2.6e-06
chr17	51901871	51903698	CA10	2.97	9.95e-09	2.61e-06
chr1	179978113	179979083	CEP350	2.54	1.01e-08	2.63e-06
chr2	205306491	205307262	PARD3B	2.95	1.01e-08	2.63e-06
chr18	34612398	34613475	DTNA	2.64	1.02e-08	2.64e-06
chr11	59984312	59986318	OOSP1	2.59	1.02e-08	2.64e-06
chr5	144310431	144311648	KCTD16	3.13	1.02e-08	2.64e-06
chr11	13995335	13997275	SPON1	3.14	1.03e-08	2.66e-06
chr4	48195382	48197896	TEC	2.48	1.04e-08	2.67e-06
chr5	120548296	120549387	PRR16	2.78	1.04e-08	2.67e-06
chr3	100454536	100456297	LNP1	3.05	1.04e-08	2.68e-06
chr5	19691296	19692378	CDH18	3.25	1.05e-08	2.68e-06
chr6	65084440	65085859	EYS	3.06	1.08e-08	2.75e-06
chr8	41923766	41925007	KAT6A	3.15	1.1e-08	2.77e-06
chr7	64663130	64663533	ZNF107	2.67	1.1e-08	2.77e-06
chr12	85870080	85872700	NTS	2.67	1.11e-08	2.78e-06
chr7	30400659	30402594	LINC01176	2.51	1.11e-08	2.79e-06
chr2	30723694	30725507	CAPN13	2.44	1.13e-08	2.81e-06
chr3	121484573	121486178	POLQ	3.32	1.13e-08	2.81e-06
chr2	169064599	169066032	DHRS9	2.83	1.13e-08	2.81e-06
chr12	18436043	18438668	PIK3C2G	2.53	1.15e-08	2.85e-06
chr17	37870751	37871572	YWHAEP7	2.7	1.16e-08	2.86e-06
chr1	196388816	196391780	KCNT2	2.83	1.17e-08	2.88e-06
chr5	87375284	87376919	CCNH	2.96	1.18e-08	2.89e-06
chr5	87375284	87376919	RASA1	2.96	1.18e-08	2.89e-06
chr3	159567249	159568982	IQCJ-SCHIP1	2.99	1.18e-08	2.89e-06
chr3	159567249	159568982	SCHIP1	2.99	1.18e-08	2.89e-06
chr10	96533910	96536228	TM9SF3	2.49	1.19e-08	2.9e-06
chr5	131741173	131742501	FNIP1	3.2	1.19e-08	2.9e-06
chr8	28123276	28124132	ELP3	3.24	1.2e-08	2.91e-06
chr11	108143076	108144462	ACAT1	2.71	1.21e-08	2.92e-06
chr12	78895500	78896602	SYT1	3.07	1.21e-08	2.92e-06
chr2	198087926	198089421	PLCL1	2.58	1.22e-08	2.93e-06
chr2	73414798	73416337	ALMS1	2.75	1.22e-08	2.93e-06
chr7	31820563	31821726	PDE1C	2.59	1.22e-08	2.94e-06
chr3	2593114	2593895	CNTN4	2.84	1.23e-08	2.94e-06
chr5	72887111	72888802	TNPO1	2.77	1.23e-08	2.95e-06
chr1	78990483	78991975	ADGRL4	2.91	1.23e-08	2.95e-06
chr9	112083998	112086003	SUSD1	2.56	1.25e-08	2.97e-06
chr10	116425367	116427170	PNLIPRP3	2.51	1.26e-08	2.99e-06
chr2	51283905	51284675	LOC730100	2.62	1.26e-08	3e-06
chr2	179941287	179942707	CWC22	2.77	1.27e-08	3.02e-06
chr10	118713653	118715254	CACUL1	3.14	1.27e-08	3.02e-06
chr4	98632913	98633777	TSPAN5	2.62	1.28e-08	3.03e-06
chr21	25049954	25051403	LINC01692	3.22	1.31e-08	3.09e-06
chr2	132523898	132525279	GPR39	2.82	1.32e-08	3.11e-06
chr18	4296001	4296943	DLGAP1-AS5	2.77	1.33e-08	3.13e-06
chr18	4296001	4296943	DLGAP1	2.77	1.33e-08	3.13e-06
chr8	47494512	47496967	SPIDR	2.7	1.36e-08	3.17e-06
chr13	20087519	20089364	ZMYM2	2.57	1.36e-08	3.17e-06
chr5	118476326	118477303	LINC02208	2.85	1.37e-08	3.18e-06
chr1	167767831	167769665	MPZL1	2.44	1.4e-08	3.23e-06
chr8	27415920	27417177	PTK2B	3.05	1.4e-08	3.23e-06
chr7	96056945	96059180	DYNC1I1	2.75	1.41e-08	3.24e-06
chr15	48198703	48201353	CTXN2	2.51	1.42e-08	3.25e-06
chr15	48198703	48201353	SLC12A1	2.51	1.42e-08	3.25e-06
chr5	114326849	114328064	KCNN2	2.42	1.45e-08	3.31e-06
chr14	70101005	70102482	SLC8A3	2.68	1.46e-08	3.33e-06
chr10	26146703	26149961	MYO3A	2.62	1.48e-08	3.35e-06
chr9	37840795	37843046	DCAF10	2.59	1.49e-08	3.36e-06
chr3	168672701	168674233	EGFEM1P	2.98	1.51e-08	3.37e-06
chr9	117710842	117712674	TLR4	2.57	1.51e-08	3.37e-06
chr1	178007869	178009220	CRYZL2P	2.6	1.53e-08	3.4e-06
chr1	178007869	178009220	CRYZL2P-SEC16B	2.6	1.53e-08	3.4e-06
chr9	20446043	20447808	MLLT3	3.17	1.54e-08	3.42e-06
chr8	78563365	78564632	PKIA-AS1	2.89	1.54e-08	3.42e-06
chr8	78563365	78564632	PKIA	2.89	1.54e-08	3.42e-06
chr15	72210193	72211436	PKM	2.71	1.54e-08	3.43e-06
chr12	87767584	87769107	LINC02258	2.9	1.55e-08	3.44e-06
chr5	58988202	58989526	PDE4D	2.65	1.57e-08	3.46e-06
chr1	199379083	199380561	LINC02789	2.75	1.6e-08	3.52e-06
chr15	82290768	82291912	ADAMTS7P1	3.06	1.62e-08	3.54e-06
chr12	40493347	40494695	MUC19	2.63	1.64e-08	3.57e-06
chr6	37908862	37910687	ZFAND3	2.32	1.64e-08	3.58e-06
chr10	66089923	66091049	CTNNA3	3.07	1.66e-08	3.61e-06
chr1	246669429	246671516	CNST	2.41	1.67e-08	3.63e-06
chr7	157180770	157182098	UBE3C	2.78	1.68e-08	3.64e-06
chrX	106735533	106736353	RNF128	2.73	1.69e-08	3.64e-06
chr18	47907278	47911561	SMAD2	2.45	1.71e-08	3.68e-06
chr7	156442109	156444133	LOC285889	2.89	1.71e-08	3.68e-06
chr1	218292902	218294956	RRP15	2.83	1.72e-08	3.69e-06
chr2	130131881	130132713	POTEF	2.74	1.72e-08	3.69e-06
chr2	130131881	130132713	MED15P9	2.74	1.72e-08	3.69e-06
chr14	96330898	96332447	ATG2B	3.16	1.72e-08	3.69e-06
chr2	148512296	148513665	MBD5	2.7	1.74e-08	3.72e-06
chr4	188103752	188105760	TRIML2	2.6	1.74e-08	3.72e-06
chr4	101080691	101081730	PPP3CA	2.96	1.75e-08	3.72e-06
chr7	66270175	66271400	TPST1	2.55	1.75e-08	3.72e-06
chr12	94218692	94219763	PLXNC1	2.86	1.76e-08	3.74e-06
chr8	35498138	35500174	UNC5D	2.64	1.77e-08	3.75e-06
chr8	143042266	143043768	C8orf31	-3.58	1.77e-08	3.75e-06
chr14	30572828	30573997	G2E3	2.5	1.77e-08	3.76e-06
chr14	30572828	30573997	G2E3-AS1	2.5	1.77e-08	3.76e-06
chr4	171050092	171050651	LINC02431	2.92	1.79e-08	3.76e-06
chr12	96280895	96283410	CDK17	2.5	1.8e-08	3.77e-06
chr2	148689767	148692485	EPC2	2.51	1.82e-08	3.81e-06
chr21	25891051	25892543	APP	2.61	1.83e-08	3.82e-06
chr5	54281784	54283015	ARL15	3.01	1.83e-08	3.82e-06
chr14	89281379	89283338	FOXN3	2.63	1.84e-08	3.83e-06
chr3	170280909	170281823	PRKCI	3	1.85e-08	3.84e-06
chr14	57226547	57227661	EXOC5	2.57	1.86e-08	3.85e-06
chr6	101695710	101697217	GRIK2	2.77	1.87e-08	3.87e-06
chr5	54314739	54317965	LINC01033	2.66	1.99e-08	4.08e-06
chr16	12505056	12505987	SNX29	2.76	2.01e-08	4.13e-06
chr8	75458975	75460548	HNF4G	2.82	2.02e-08	4.15e-06
chr1	70786811	70788560	LINC01788	2.58	2.05e-08	4.2e-06
chr8	67453069	67455328	LOC102724708	2.51	2.1e-08	4.28e-06
chr8	67453069	67455328	CPA6	2.51	2.1e-08	4.28e-06
chr10	15273113	15274260	FAM171A1	2.68	2.12e-08	4.32e-06
chr4	142525745	142528320	INPP4B	2.63	2.17e-08	4.4e-06
chr16	72077492	72079101	HPR	2.63	2.18e-08	4.4e-06
chr2	45599937	45603983	SRBD1	2.51	2.19e-08	4.42e-06
chr10	31452419	31453535	ZEB1	2.64	2.2e-08	4.42e-06
chr22	26296635	26298292	SEZ6L	2.44	2.21e-08	4.42e-06
chr10	86449999	86451408	WAPL	2.76	2.23e-08	4.45e-06
chrX	155210476	155211869	VBP1	2.83	2.27e-08	4.52e-06
chr19	52988789	52989747	ZNF702P	3.24	2.27e-08	4.52e-06
chr2	168725506	168726640	CERS6	2.89	2.28e-08	4.53e-06
chr7	103621717	103624552	RELN	2.56	2.29e-08	4.54e-06
chr10	115160243	115161044	ATRNL1	3.08	2.29e-08	4.54e-06
chr14	51892361	51894399	GNG2	2.66	2.3e-08	4.55e-06
chr10	14865696	14867520	HSPA14	2.79	2.31e-08	4.56e-06
chr9	602682	603887	KANK1	3.12	2.32e-08	4.57e-06
chr18	33888485	33889638	NOL4	2.67	2.38e-08	4.65e-06
chr5	161893748	161898245	GABRA1	2.46	2.41e-08	4.7e-06
chr3	170156612	170157774	PHC3	2.94	2.41e-08	4.7e-06
chr14	52442077	52443417	TXNDC16	2.91	2.43e-08	4.72e-06
chr18	10958723	10960265	PIEZO2	2.97	2.46e-08	4.77e-06
chr3	68788807	68790722	TAFA4	2.84	2.48e-08	4.82e-06
chr7	40123448	40124207	MPLKIP	3.08	2.49e-08	4.82e-06
chr1	110323650	110324611	RBM15-AS1	2.58	2.5e-08	4.85e-06
chr16	83415161	83416212	CDH13	3.17	2.53e-08	4.9e-06
chr13	23602528	23603641	TNFRSF19	3.38	2.54e-08	4.91e-06
chr18	39890767	39892681	LINC01902	2.6	2.55e-08	4.91e-06
chr3	139419249	139423522	LOC100507291	2.29	2.58e-08	4.96e-06
chr2	171855062	171857049	SLC25A12	2.46	2.64e-08	5.04e-06
chr11	43839346	43840210	HSD17B12	3.03	2.66e-08	5.07e-06
chr12	32638024	32638762	FGD4	2.89	2.67e-08	5.08e-06
chr14	33080998	33082602	NPAS3	2.59	2.71e-08	5.14e-06
chr10	20971758	20972914	NEBL	2.62	2.71e-08	5.15e-06
chr6	122764815	122765811	FABP7	2.43	2.72e-08	5.15e-06
chr6	162001921	162003106	PRKN	2.79	2.77e-08	5.22e-06
chr1	220239204	220241976	RAB3GAP2	2.72	2.79e-08	5.24e-06
chr4	103657307	103659770	TACR3	2.55	2.79e-08	5.24e-06
chr18	79212043	79213702	ATP9B	2.94	2.79e-08	5.25e-06
chr3	173141658	173145505	SPATA16	2.65	2.79e-08	5.25e-06
chr6	13308448	13310241	TBC1D7-LOC100130357	2.56	2.82e-08	5.27e-06
chr6	13308448	13310241	TBC1D7	2.56	2.82e-08	5.27e-06
chr1	54213656	54216004	MRPL37	2.58	2.9e-08	5.41e-06
chr14	100966418	100967995	SNORD114-8	2.63	2.91e-08	5.42e-06
chr14	100966418	100967995	SNORD114-9	2.63	2.91e-08	5.42e-06
chr14	100966418	100967995	SNORD114-10	2.63	2.91e-08	5.42e-06
chr14	100966418	100967995	SNORD114-11	2.63	2.91e-08	5.42e-06
chr14	100966418	100967995	SNORD114-12	2.63	2.91e-08	5.42e-06
chr14	100966418	100967995	SNORD114-7	2.63	2.91e-08	5.42e-06
chr14	100966418	100967995	SNORD114-13	2.63	2.91e-08	5.42e-06
chr14	100966418	100967995	SNORD114-14	2.63	2.91e-08	5.42e-06
chr14	100966418	100967995	SNORD114-15	2.63	2.91e-08	5.42e-06
chr7	18284871	18286426	HDAC9	2.84	2.95e-08	5.47e-06
chr1	173054258	173054838	TNFSF18	3.13	2.95e-08	5.47e-06
chr7	158634434	158636501	NCAPG2	2.47	2.95e-08	5.47e-06
chr4	143868378	143869438	GYPE	3.51	3e-08	5.5e-06
chr16	72348586	72349739	LINC01572	2.38	3e-08	5.5e-06
chr4	90771552	90773241	CCSER1	2.76	3.01e-08	5.5e-06
chr9	30386912	30388259	LINC01242	2.74	3.03e-08	5.53e-06
chr15	42902880	42905110	TTBK2	2.56	3.13e-08	5.69e-06
chr2	86681815	86682810	RNF103-CHMP3	2.72	3.13e-08	5.69e-06
chr4	159337992	159340628	RAPGEF2	2.77	3.16e-08	5.73e-06
chr1	169449625	169451130	CCDC181	2.96	3.17e-08	5.74e-06
chr2	6733942	6736539	LINC00487	2.67	3.21e-08	5.8e-06
chr3	105428199	105429438	ALCAM	3.04	3.22e-08	5.8e-06
chr14	58024899	58026768	ARMH4	2.48	3.22e-08	5.81e-06
chr15	43959922	43961681	FRMD5	2.45	3.25e-08	5.84e-06
chr1	52317319	52319262	ZFYVE9	2.61	3.27e-08	5.87e-06
chr15	55187702	55189281	RSL24D1	2.5	3.28e-08	5.9e-06
chr7	104529774	104531098	LHFPL3	2.56	3.3e-08	5.92e-06
chr9	10194189	10195660	PTPRD	2.94	3.31e-08	5.93e-06
chr7	27830620	27833358	TAX1BP1	2.64	3.31e-08	5.93e-06
chr7	27830620	27833358	JAZF1	2.64	3.31e-08	5.93e-06
chr18	62558415	62559127	ZCCHC2	2.54	3.33e-08	5.95e-06
chr6	84183961	84185211	CEP162	2.55	3.46e-08	6.13e-06
chr4	46305227	46306842	GABRA2	2.43	3.51e-08	6.19e-06
chr7	8530699	8535536	NXPH1	2.31	3.58e-08	6.27e-06
chr16	82767799	82770592	LOC101928446	2.42	3.62e-08	6.32e-06
chr12	71926682	71929387	TBC1D15	2.32	3.65e-08	6.36e-06
chr13	31130253	31131207	HSPH1	2.68	3.68e-08	6.39e-06
chr5	12650694	12651835	LINC01194	3.26	3.69e-08	6.4e-06
chr8	62374068	62377034	NKAIN3	2.49	3.74e-08	6.48e-06
chr4	107998790	108000188	HADH	2.65	3.75e-08	6.5e-06
chr9	71956787	71958104	C9orf85	2.72	3.77e-08	6.53e-06
chr8	2648265	2650064	LOC101927815	2.5	3.78e-08	6.53e-06
chrX	87577134	87578121	KLHL4	2.89	3.83e-08	6.6e-06
chr4	17995265	17995776	LCORL	2.91	3.87e-08	6.64e-06
chr12	39341916	39342973	KIF21A	2.9	3.89e-08	6.66e-06
chr15	47344976	47346051	SEMA6D	2.79	3.91e-08	6.68e-06
chr2	77399411	77401504	LRRTM4	2.42	3.91e-08	6.69e-06
chr2	216176462	216178985	XRCC5	2.34	3.93e-08	6.71e-06
chr1	247966203	247967297	OR2AK2	2.67	3.93e-08	6.71e-06
chr1	247966203	247967297	OR2L13	2.67	3.93e-08	6.71e-06
chr2	101275790	101277120	SNORD89	2.79	3.95e-08	6.72e-06
chr2	101275790	101277120	RNF149	2.79	3.95e-08	6.72e-06
chr11	99243983	99245083	CNTN5	2.53	4e-08	6.78e-06
chr11	74202907	74203646	PPME1	2.97	4e-08	6.78e-06
chr3	11302193	11303544	ATG7	2.53	4.05e-08	6.85e-06
chrX	107914871	107916689	LOC101928335	2.77	4.06e-08	6.86e-06
chrX	107914871	107916689	MID2	2.77	4.06e-08	6.86e-06
chr4	48768871	48770343	FRYL	2.45	4.06e-08	6.86e-06
chr11	124125374	124126472	VWA5A	2.74	4.23e-08	7.07e-06
chr5	33253424	33255356	LINC02160	2.57	4.26e-08	7.09e-06
chr9	27058810	27060519	IFT74	2.58	4.32e-08	7.18e-06
chr3	42394467	42396032	LYZL4	2.48	4.41e-08	7.31e-06
chr10	12409448	12411914	CAMK1D	2.61	4.45e-08	7.34e-06
chr8	19361875	19362635	SH2D4A	2.97	4.47e-08	7.36e-06
chr6	73499576	73501500	MTO1	2.59	4.51e-08	7.41e-06
chr2	229052047	229053198	PID1	2.7	4.61e-08	7.53e-06
chr2	184783292	184787015	ZNF804A	2.66	4.61e-08	7.54e-06
chr3	124421955	124423938	KALRN	2.56	4.62e-08	7.54e-06
chr11	20997510	20999708	NELL1	2.84	4.67e-08	7.6e-06
chr3	185603914	185604859	SENP2	2.62	4.68e-08	7.61e-06
chr4	15996227	15997566	PROM1	3.09	4.69e-08	7.62e-06
chr14	70952366	70953300	PCNX1	2.54	4.74e-08	7.65e-06
chr5	164453086	164454553	LINC02143	2.41	4.75e-08	7.66e-06
chr1	107586293	107589329	VAV3	2.48	4.75e-08	7.66e-06
chr5	36919200	36921571	NIPBL	2.42	4.77e-08	7.67e-06
chr7	132667429	132668316	FLJ40288	2.69	4.84e-08	7.75e-06
chr2	38344850	38345984	ATL2	2.69	4.85e-08	7.75e-06
chr5	126796780	126798972	LMNB1	2.47	4.87e-08	7.76e-06
chr15	83594854	83596445	SH3GL3	2.7	4.88e-08	7.77e-06
chr5	155014857	155015393	KIF4B	2.73	4.88e-08	7.77e-06
chr17	80054730	80055453	CCDC40	2.77	4.92e-08	7.82e-06
chr6	47708520	47710696	ADGRF4	2.58	4.93e-08	7.83e-06
chr10	110988193	110989227	MIR548E	2.94	5.01e-08	7.94e-06
chr10	110988193	110989227	SHOC2	2.94	5.01e-08	7.94e-06
chr5	161961284	161967777	LINC01202	2.52	5.01e-08	7.94e-06
chr8	61439185	61440331	CLVS1	2.64	5.02e-08	7.95e-06
chr3	100722511	100724349	TFG	2.39	5.03e-08	7.97e-06
chr8	101697589	101698499	NCALD	2.68	5.09e-08	8.04e-06
chr16	61697179	61698694	CDH8	2.37	5.1e-08	8.05e-06
chr4	70656058	70657223	JCHAIN	2.68	5.12e-08	8.07e-06
chr1	177369436	177370083	LINC01645	2.56	5.12e-08	8.07e-06
chr3	111573006	111574941	CD96	2.61	5.19e-08	8.15e-06
chr2	157589041	157590376	ACVR1C	2.54	5.21e-08	8.16e-06
chr1	216647429	216648052	ESRRG	2.79	5.21e-08	8.16e-06
chr7	97739722	97741554	TAC1	2.67	5.22e-08	8.17e-06
chr2	166425476	166427140	SCN7A	3.1	5.22e-08	8.17e-06
chr3	85112833	85116368	CADM2	2.52	5.28e-08	8.25e-06
chr1	109590076	109592240	GNAI3	2.58	5.35e-08	8.34e-06
chr13	108854535	108856946	MYO16	2.42	5.37e-08	8.36e-06
chr6	122415322	122418739	HSF2	2.39	5.38e-08	8.37e-06
chr4	110074611	110077270	ELOVL6	2.35	5.43e-08	8.42e-06
chr3	8893610	8894795	RAD18	2.45	5.49e-08	8.5e-06
chr16	58475863	58478413	NDRG4	2.41	5.57e-08	8.58e-06
chr6	144730722	144732026	UTRN	2.84	5.59e-08	8.59e-06
chr2	228084233	228086030	SPHKAP	2.48	5.6e-08	8.6e-06
chr2	140744218	140745351	LRP1B	3	5.69e-08	8.7e-06
chr18	26860064	26861888	AQP4	2.47	5.69e-08	8.7e-06
chr18	26860064	26861888	AQP4-AS1	2.47	5.69e-08	8.7e-06
chr2	188098015	188098988	LINC01090	2.52	5.7e-08	8.7e-06
chr7	117757469	117759539	CTTNBP2	2.65	5.71e-08	8.7e-06
chr14	62847444	62848613	KCNH5	2.53	5.72e-08	8.7e-06
chr1	29003888	29005476	EPB41	2.45	5.73e-08	8.72e-06
chr4	14546274	14548503	LINC00504	2.61	5.86e-08	8.89e-06
chr18	36054662	36056406	RPRD1A	2.58	5.92e-08	8.95e-06
chr17	62980303	62982328	TANC2	2.34	5.93e-08	8.96e-06
chr17	29799609	29801344	SSH2	3.07	5.93e-08	8.96e-06
chr5	148573541	148575108	HTR4	2.54	5.95e-08	8.98e-06
chr3	143608914	143610073	SLC9A9	2.91	5.96e-08	8.98e-06
chr14	64162153	64163690	SYNE2	2.5	5.99e-08	9.02e-06
chr4	67462638	67464521	CENPC	2.83	6e-08	9.02e-06
chr2	3582843	3584056	RPS7	2.55	6.02e-08	9.05e-06
chr14	52659774	52661308	ERO1A	2.71	6.05e-08	9.08e-06
chr5	112770303	112772424	APC	2.7	6.05e-08	9.08e-06
chr11	78881190	78883333	TENM4	2.61	6.06e-08	9.09e-06
chr10	96595366	96597531	PIK3AP1	2.38	6.08e-08	9.11e-06
chr9	21815757	21817021	MTAP	2.62	6.13e-08	9.16e-06
chr3	73390550	73392495	PDZRN3	2.34	6.16e-08	9.18e-06
chr4	172462562	172463926	GALNTL6	2.73	6.25e-08	9.29e-06
chr17	58165309	58167486	OR4D2	2.6	6.3e-08	9.33e-06
chr16	14992236	14992792	PDXDC1	2.5	6.3e-08	9.33e-06
chr12	120027133	120027986	BICDL1	2.67	6.3e-08	9.33e-06
chr12	32277462	32278794	BICD1	2.47	6.3e-08	9.33e-06
chr5	167112039	167113211	TENM2	2.83	6.3e-08	9.33e-06
chr4	55978842	55980594	CEP135	2.57	6.31e-08	9.33e-06
chr18	62289340	62290192	RELCH	3.13	6.54e-08	9.62e-06
chrX	120375729	120378529	ATP1B4	2.36	6.57e-08	9.64e-06
chr4	137138082	137139600	LINC02511	2.76	6.58e-08	9.65e-06
chr13	69951305	69953088	KLHL1	2.56	6.63e-08	9.69e-06
chr18	744254	746137	YES1	2.75	6.8e-08	9.86e-06
chr1	87068022	87070535	HS2ST1	2.34	6.83e-08	9.88e-06
chr4	113200868	113202336	ANK2	3.05	6.92e-08	9.97e-06
chr22	27970601	27971434	TTC28-AS1	2.98	6.94e-08	9.99e-06
chr14	69509153	69511157	PLEKHD1	2.76	6.96e-08	1e-05
chr2	33338512	33339698	LTBP1	2.8	7.01e-08	1e-05
chr12	126664257	126665827	LOC100996671	2.78	7.01e-08	1e-05
chr15	97524434	97525492	LINC02254	2.53	7.02e-08	1e-05
chr12	103279099	103280224	C12orf42	2.72	7.07e-08	1.01e-05
chr11	36646900	36648181	C11orf74	2.66	7.07e-08	1.01e-05
chr6	119265179	119267273	MAN1A1	2.55	7.08e-08	1.01e-05
chr15	76834662	76836013	SCAPER	3.51	7.12e-08	1.01e-05
chr3	51598910	51600171	RAD54L2	2.67	7.13e-08	1.01e-05
chr11	16128896	16130444	SOX6	2.56	7.17e-08	1.01e-05
chr15	86415587	86417209	AGBL1	2.3	7.17e-08	1.01e-05
chr8	28963498	28964805	HMBOX1	2.58	7.25e-08	1.02e-05
chr7	90795811	90797020	CDK14	2.61	7.3e-08	1.02e-05
chr9	100516968	100518372	MSANTD3-TMEFF1	2.44	7.3e-08	1.02e-05
chr9	100516968	100518372	TMEFF1	2.44	7.3e-08	1.02e-05
chr3	107424427	107426030	LINC01990	2.94	7.45e-08	1.04e-05
chr11	76062729	76064086	UVRAG	2.95	7.48e-08	1.04e-05
chr3	133218589	133220400	TMEM108	3.05	7.53e-08	1.04e-05
chr1	50844682	50845655	FAF1	2.45	7.57e-08	1.05e-05
chr4	46915465	46916905	GABRA4	2.64	7.6e-08	1.05e-05
chr7	150483349	150486224	GIMAP8	2.42	7.65e-08	1.05e-05
chr2	161214903	161216993	TANK	2.82	7.66e-08	1.05e-05
chr11	9493481	9494833	ZNF143	2.36	7.68e-08	1.06e-05
chr8	64349123	64352590	LINC01414	2.38	8.02e-08	1.09e-05
chr6	136766725	136768751	MAP3K5	2.63	8.03e-08	1.09e-05
chr7	35823785	35825105	SEPTIN7	2.53	8.06e-08	1.1e-05
chr12	104803625	104804913	SLC41A2	2.61	8.07e-08	1.1e-05
chr11	73486426	73487931	FAM168A	2.52	8.13e-08	1.11e-05
chr8	28847397	28849712	INTS9	2.27	8.2e-08	1.11e-05
chr3	188540780	188543801	LPP	2.18	8.2e-08	1.11e-05
chrX	6387873	6388631	MIR4770	3.09	8.23e-08	1.11e-05
chr6	138165354	138166607	ARFGEF3	2.55	8.24e-08	1.12e-05
chr12	116080075	116081183	MED13L	2.46	8.26e-08	1.12e-05
chr16	69603051	69605107	NFAT5	2.49	8.27e-08	1.12e-05
chr12	72557594	72558774	TRHDE	2.65	8.3e-08	1.12e-05
chr2	203709102	203711301	CD28	2.41	8.31e-08	1.12e-05
chr11	125019341	125021436	CCDC15	2.5	8.36e-08	1.13e-05
chr9	72808977	72810556	TMC1	2.49	8.46e-08	1.13e-05
chr2	45661902	45663770	PRKCE	2.48	8.47e-08	1.13e-05
chr1	77213985	77215414	PIGK	2.86	8.49e-08	1.13e-05
chr3	4378254	4379296	SUMF1	2.89	8.49e-08	1.13e-05
chr1	197511337	197512533	DENND1B	2.62	8.49e-08	1.13e-05
chr4	140119950	140122182	MAML3	2.38	8.5e-08	1.13e-05
chr11	5042329	5043455	OR52J3	2.47	8.51e-08	1.13e-05
chr5	41443531	41445379	PLCXD3	2.64	8.57e-08	1.14e-05
chr11	58589679	58591419	ZFP91	2.41	8.58e-08	1.14e-05
chr11	58589679	58591419	ZFP91-CNTF	2.41	8.58e-08	1.14e-05
chrX	5914540	5915170	NLGN4X	3.01	8.63e-08	1.14e-05
chr8	82914518	82918503	LOC101927141	2.7	8.65e-08	1.15e-05
chr11	2783156	2785119	KCNQ1	2.59	8.72e-08	1.15e-05
chr2	44585229	44586283	CAMKMT	2.58	8.78e-08	1.16e-05
chrX	97404575	97407173	DIAPH2	2.48	8.79e-08	1.16e-05
chr4	1066912	1069071	RNF212	2.53	8.84e-08	1.16e-05
chr11	5759365	5760581	OR52N4	3.18	8.94e-08	1.17e-05
chr17	75961198	75965001	ACOX1	2.25	8.95e-08	1.17e-05
chr18	68876194	68878011	CCDC102B	2.56	8.95e-08	1.17e-05
chr1	91381151	91384124	HFM1	2.34	8.96e-08	1.17e-05
chr12	101656052	101657585	MYBPC1	2.66	8.98e-08	1.17e-05
chr15	84086765	84088180	EFL1P1	2.87	9.06e-08	1.18e-05
chr15	60837068	60837939	RORA	2.76	9.19e-08	1.19e-05
chr9	108883745	108885039	ELP1	2.69	9.27e-08	1.2e-05
chr7	8016553	8017944	GLCCI1	2.54	9.46e-08	1.22e-05
chr10	94478361	94479480	TBC1D12	2.44	9.46e-08	1.22e-05
chr12	81691205	81692741	PPFIA2	2.58	9.54e-08	1.23e-05
chr1	78525561	78527599	PTGFR	2.61	9.54e-08	1.23e-05
chr1	43908467	43911364	ST3GAL3	2.6	9.58e-08	1.23e-05
chr13	94539345	94540713	DCT	2.57	9.58e-08	1.23e-05
chr7	116285913	116286583	LOC102724434	2.88	9.59e-08	1.23e-05
chr17	64877277	64878213	LRRC37A3	2.47	9.71e-08	1.25e-05
chr9	94891967	94893089	AOPEP	2.46	9.72e-08	1.25e-05
chr3	111183802	111190038	NECTIN3	2.37	9.73e-08	1.25e-05
chr15	73135174	73136917	NEO1	3.08	9.93e-08	1.27e-05
chr12	41489007	41490555	PDZRN4	2.58	9.99e-08	1.27e-05
chr16	78581439	78582750	WWOX	2.56	1.01e-07	1.28e-05
chr5	83209401	83211080	XRCC4	2.62	1.01e-07	1.28e-05
chr6	28592543	28593495	ZBED9	2.55	1.03e-07	1.29e-05
chr1	243233817	243237204	CEP170	2.57	1.03e-07	1.29e-05
chr7	105213116	105215379	SRPK2	2.5	1.05e-07	1.31e-05
chr10	59219407	59220577	PHYHIPL	2.87	1.05e-07	1.31e-05
chr17	69646307	69648071	LINC01483	2.59	1.05e-07	1.31e-05
chr20	19641887	19645946	SLC24A3	2.22	1.06e-07	1.32e-05
chr10	114578758	114579724	ABLIM1	2.46	1.07e-07	1.33e-05
chr4	42050124	42052644	SLC30A9	2.45	1.08e-07	1.34e-05
chr10	20088480	20090107	PLXDC2	2.34	1.08e-07	1.34e-05
chr13	36204684	36206347	SOHLH2	2.73	1.09e-07	1.35e-05
chr13	36204684	36206347	CCDC169-SOHLH2	2.73	1.09e-07	1.35e-05
chr10	27322572	27323933	ARMC4P1	2.9	1.09e-07	1.35e-05
chr10	95628318	95630370	ALDH18A1	2.42	1.09e-07	1.35e-05
chr4	118068313	118070154	NDST3	2.57	1.09e-07	1.35e-05
chr5	130067760	130070936	CHSY3	2.74	1.1e-07	1.36e-05
chr2	119971693	119973820	PTPN4	2.81	1.12e-07	1.38e-05
chr2	202668220	202669453	FAM117B	2.7	1.13e-07	1.38e-05
chr8	106732546	106733922	OXR1	2.53	1.13e-07	1.38e-05
chr10	69626146	69627132	FAM241B	2.8	1.14e-07	1.39e-05
chr5	180554967	180556648	CNOT6	2.34	1.14e-07	1.4e-05
chr14	86907165	86910159	LINC01148	2.37	1.14e-07	1.4e-05
chr4	44262811	44263809	KCTD8	2.64	1.15e-07	1.4e-05
chr4	185255484	185256509	SNX25	2.34	1.15e-07	1.4e-05
chr18	51059089	51060266	SMAD4	2.61	1.16e-07	1.41e-05
chr2	25611265	25613476	DTNB	2.31	1.18e-07	1.43e-05
chr4	188606256	188607050	LINC01060	2.86	1.19e-07	1.43e-05
chr13	27900880	27901892	PLUT	3	1.19e-07	1.43e-05
chr8	123335194	123337092	ATAD2	2.63	1.19e-07	1.44e-05
chr14	89904893	89906462	EFCAB11	2.31	1.2e-07	1.44e-05
chr5	139277893	139279616	SNHG4	2.43	1.2e-07	1.44e-05
chr5	139277893	139279616	SNORA74D	2.43	1.2e-07	1.44e-05
chr5	139277893	139279616	SNORA74A	2.43	1.2e-07	1.44e-05
chr5	139277893	139279616	MATR3	2.43	1.2e-07	1.44e-05
chr10	121848892	121850511	ATE1	2.41	1.21e-07	1.45e-05
chr22	28645344	28646986	TTC28	2.34	1.23e-07	1.47e-05
chr13	63691150	63692708	LINC00395	2.53	1.25e-07	1.49e-05
chr10	74398690	74399743	ADK	2.83	1.28e-07	1.51e-05
chr6	134964351	134968577	HBS1L	2.72	1.28e-07	1.51e-05
chr8	98030803	98032327	MATN2	2.53	1.28e-07	1.51e-05
chr8	78688397	78690610	ZC2HC1A	2.44	1.28e-07	1.51e-05
chr6	162746058	162747320	PACRG	3.05	1.3e-07	1.52e-05
chr7	137048911	137050156	LOC349160	2.88	1.3e-07	1.52e-05
chr2	229637445	229638699	DNER	2.37	1.3e-07	1.53e-05
chr13	26190489	26192445	RNF6	2.56	1.31e-07	1.53e-05
chr15	59083632	59085416	RNF111	2.5	1.31e-07	1.53e-05
chr10	101634147	101634975	FBXW4	2.59	1.31e-07	1.53e-05
chr8	142731623	142732908	LNCOC1	-3.07	1.31e-07	1.53e-05
chr8	142731623	142732908	THEM6	-3.07	1.31e-07	1.53e-05
chr8	99172891	99174667	VPS13B	2.65	1.32e-07	1.54e-05
chr14	57704528	57706994	SLC35F4	2.17	1.32e-07	1.54e-05
chr12	131189816	131191734	LINC01257	2.22	1.32e-07	1.54e-05
chr18	74986650	74987985	ZNF407	2.62	1.34e-07	1.55e-05
chr20	14224781	14226533	MACROD2	2.5	1.35e-07	1.56e-05
chr7	103371883	103373191	PSMC2	2.49	1.36e-07	1.57e-05
chr10	87935471	87938590	PTEN	2.28	1.37e-07	1.59e-05
chr15	85717162	85718716	AKAP13	2.48	1.38e-07	1.59e-05
chr1	74298669	74299895	FPGT-TNNI3K	2.81	1.38e-07	1.59e-05
chr1	74298669	74299895	TNNI3K	2.81	1.38e-07	1.59e-05
chr10	92130197	92132522	CPEB3	2.52	1.39e-07	1.6e-05
chr5	45631850	45633511	HCN1	2.42	1.39e-07	1.6e-05
chr3	142865234	142867079	PCOLCE2	2.64	1.39e-07	1.6e-05
chr8	3900783	3902033	CSMD1	2.68	1.4e-07	1.6e-05
chr1	214502745	214504042	PTPN14	2.55	1.4e-07	1.6e-05
chr18	41991330	41993425	PIK3C3	2.86	1.4e-07	1.6e-05
chr14	26519542	26523703	NOVA1	2.26	1.4e-07	1.6e-05
chr10	3719878	3722022	LOC105376360	2.64	1.42e-07	1.62e-05
chr1	101987961	101990082	OLFM3	2.76	1.43e-07	1.63e-05
chr1	215071098	215072666	KCNK2	2.37	1.43e-07	1.63e-05
chr22	41889686	41890949	SREBF2	2.52	1.44e-07	1.64e-05
chr10	49037908	49042784	VSTM4	2.11	1.44e-07	1.64e-05
chr3	113913192	113915883	GRAMD1C	2.3	1.44e-07	1.64e-05
chrX	52502330	52502883	XAGE1A	2.85	1.45e-07	1.65e-05
chr7	131357575	131360633	MKLN1	2.26	1.45e-07	1.65e-05
chr9	112263229	112265233	PTBP3	2.47	1.46e-07	1.65e-05
chr7	73448251	73452008	BAZ1B	2.13	1.46e-07	1.65e-05
chr5	58670660	58671798	RAB3C	2.52	1.46e-07	1.65e-05
chr2	63258226	63259829	WDPCP	2.68	1.46e-07	1.65e-05
chr8	9666598	9669160	TNKS	2.27	1.46e-07	1.65e-05
chr17	62838752	62839606	MARCHF10-DT	2.45	1.47e-07	1.66e-05
chr10	60402184	60405016	ANK3	2.49	1.48e-07	1.67e-05
chr5	122918782	122919696	SNX24	2.54	1.48e-07	1.67e-05
chr10	21597355	21598767	MLLT10	2.3	1.49e-07	1.67e-05
chr7	122890323	122891861	CADPS2	2.33	1.49e-07	1.68e-05
chr6	51702529	51703576	PKHD1	2.98	1.49e-07	1.68e-05
chr14	60751142	60752260	MNAT1	2.84	1.5e-07	1.68e-05
chr7	112843238	112844624	BMT2	2.27	1.5e-07	1.69e-05
chr20	42973664	42976065	LOC101927138	2.42	1.51e-07	1.69e-05
chr8	86476464	86479964	RMDN1	2.46	1.53e-07	1.71e-05
chr6	45073460	45074529	SUPT3H	2.5	1.53e-07	1.71e-05
chr2	135766489	135767453	UBXN4	2.4	1.54e-07	1.71e-05
chr2	53910147	53911168	PSME4	2.77	1.54e-07	1.71e-05
chr15	55071354	55074676	LOC105370829	2.61	1.55e-07	1.72e-05
chr9	99145346	99149026	TGFBR1	2.38	1.55e-07	1.72e-05
chr5	140429556	140430345	ANKHD1	2.4	1.58e-07	1.75e-05
chr5	140429556	140430345	ANKHD1-EIF4EBP3	2.4	1.58e-07	1.75e-05
chr7	66811079	66812686	RABGEF1	2.63	1.59e-07	1.75e-05
chr7	66811079	66812686	GTF2IRD1P1	2.63	1.59e-07	1.75e-05
chr6	87308942	87310534	GJB7	2.71	1.59e-07	1.75e-05
chr13	66708509	66710038	PCDH9	2.87	1.59e-07	1.76e-05
chr13	107398582	107400412	FAM155A	2.23	1.6e-07	1.76e-05
chr5	147711515	147713627	JAKMIP2	2.4	1.61e-07	1.77e-05
chr11	36218548	36219920	LDLRAD3	2.45	1.61e-07	1.78e-05
chr12	10217059	10218449	GABARAPL1	2.73	1.62e-07	1.78e-05
chr3	116844423	116846263	MIR4447	2.43	1.63e-07	1.79e-05
chr10	131967456	131969697	BNIP3	2.67	1.65e-07	1.81e-05
chr3	121671500	121673048	GOLGB1	2.47	1.67e-07	1.82e-05
chr11	20061766	20062892	NAV2	2.62	1.67e-07	1.82e-05
chr9	112578273	112580328	KIAA1958	2.28	1.7e-07	1.84e-05
chr4	43017725	43021018	GRXCR1	2.39	1.7e-07	1.84e-05
chr1	35425935	35427894	ZMYM4	2.34	1.7e-07	1.84e-05
chr21	17531890	17533984	CXADR	2.28	1.71e-07	1.85e-05
chr5	37507192	37508057	WDR70	2.42	1.73e-07	1.86e-05
chr12	51729514	51731850	SCN8A	2.72	1.73e-07	1.87e-05
chr5	114678931	114680164	LOC101927078	2.5	1.73e-07	1.87e-05
chr13	29836448	29838161	UBL3	2.39	1.74e-07	1.87e-05
chr5	172222432	172223288	UBTD2	2.63	1.74e-07	1.87e-05
chr2	99437510	99440347	REV1	2.52	1.75e-07	1.88e-05
chr17	67095578	67098564	HELZ	2.21	1.75e-07	1.88e-05
chr18	71523646	71525422	LINC01541	2.51	1.75e-07	1.88e-05
chr6	79916718	79917821	ELOVL4	2.34	1.76e-07	1.88e-05
chr11	5063271	5066019	OR52E1	2.78	1.76e-07	1.88e-05
chr11	5063271	5066019	OR52E2	2.78	1.76e-07	1.88e-05
chr9	21276496	21277716	IFNA22P	2.93	1.8e-07	1.92e-05
chr3	54448451	54449814	CACNA2D3	2.31	1.8e-07	1.92e-05
chr1	158720369	158722266	OR6K3	2.58	1.82e-07	1.93e-05
chr1	86731552	86735610	SH3GLB1	2.37	1.82e-07	1.93e-05
chr3	155621851	155624018	PLCH1	2.34	1.83e-07	1.94e-05
chr2	20733811	20735211	LDAH	2.51	1.83e-07	1.94e-05
chr6	52978737	52979718	GSTA4	2.55	1.85e-07	1.95e-05
chr10	123847317	123849770	CPXM2	2.33	1.85e-07	1.95e-05
chr3	168009236	168010374	GOLIM4	2.82	1.85e-07	1.96e-05
chr12	25044251	25045520	LOC645177	2.54	1.85e-07	1.96e-05
chr10	77210235	77211165	KCNMA1	2.36	1.86e-07	1.96e-05
chr2	232064877	232066011	DIS3L2	2.72	1.87e-07	1.97e-05
chr3	34992358	34994179	LOC101928135	2.68	1.87e-07	1.97e-05
chr4	139145965	139147011	ELF2	2.62	1.88e-07	1.98e-05
chr1	173451251	173451930	LOC101928673	2.67	1.89e-07	1.99e-05
chr1	173451251	173451930	LOC100506023	2.67	1.89e-07	1.99e-05
chr9	116849878	116853327	ASTN2	2.36	1.91e-07	2e-05
chr2	43956008	43960559	LRPPRC	2.23	1.91e-07	2e-05
chr19	48024369	48025302	ELSPBP1	2.47	1.91e-07	2e-05
chr19	48024369	48025302	CABP5	2.47	1.91e-07	2e-05
chr14	61883804	61886334	SYT16	2.32	1.91e-07	2e-05
chr8	102829990	102832208	AZIN1	2.44	1.92e-07	2.01e-05
chr5	109231775	109232569	LOC285638	3.01	1.92e-07	2.01e-05
chr2	210199446	210200795	ACADL	2.47	1.93e-07	2.02e-05
chr2	181390479	181392023	LINC01934	2.48	1.94e-07	2.02e-05
chr6	124451294	124452071	NKAIN2	2.82	1.94e-07	2.02e-05
chr6	127496531	127498333	SOGA3	2.36	1.94e-07	2.02e-05
chr14	30972894	30974814	STRN3	2.55	1.96e-07	2.03e-05
chr2	179516129	179517734	ZNF385B	2.85	1.98e-07	2.04e-05
chr3	68277262	68281072	TAFA1	2.28	1.98e-07	2.04e-05
chr17	48848100	48849734	CALCOCO2	2.63	1.98e-07	2.04e-05
chr5	112362752	112364163	EPB41L4A	2.74	1.99e-07	2.05e-05
chr15	43497946	43499143	TP53BP1	2.61	2e-07	2.06e-05
chr10	14757720	14759063	FAM107B	2.7	2e-07	2.06e-05
chr21	33714715	33716044	ITSN1	2.39	2e-07	2.06e-05
chr2	43807977	43809230	ABCG5	2.63	2.01e-07	2.06e-05
chr2	43807977	43809230	DYNC2LI1	2.63	2.01e-07	2.06e-05
chr10	10716367	10718155	CELF2	2.28	2.01e-07	2.06e-05
chr2	58291587	58295325	LINC01795	2.11	2.02e-07	2.07e-05
chr13	25418512	25421262	ATP8A2	2.35	2.05e-07	2.09e-05
chr5	123604541	123607875	CSNK1G3	2.55	2.05e-07	2.09e-05
chr11	101942658	101944304	CEP126	2.48	2.05e-07	2.09e-05
chr10	82102387	82104793	NRG3	2.6	2.06e-07	2.1e-05
chr13	33497256	33498970	STARD13	2.44	2.06e-07	2.1e-05
chr7	135675238	135676209	STMP1	2.47	2.07e-07	2.1e-05
chr2	158391620	158392727	CCDC148	2.63	2.08e-07	2.11e-05
chrX	104185556	104187355	FAM199X	2.36	2.08e-07	2.11e-05
chr21	41258357	41259879	BACE2	2.44	2.09e-07	2.11e-05
chr2	58662952	58665439	LINC01122	2.33	2.12e-07	2.14e-05
chr17	39469898	39471571	CDK12	2.39	2.13e-07	2.14e-05
chr1	243427923	243428868	SDCCAG8	2.51	2.16e-07	2.17e-05
chr3	15718750	15719649	BTD	3.02	2.17e-07	2.18e-05
chr3	15718750	15719649	ANKRD28	3.02	2.17e-07	2.18e-05
chr7	111807309	111810775	DOCK4-AS1	2.58	2.17e-07	2.18e-05
chr7	111807309	111810775	DOCK4	2.58	2.17e-07	2.18e-05
chr3	151909115	151910659	AADACL2-AS1	2.47	2.18e-07	2.18e-05
chr2	54754921	54756322	EML6	2.4	2.18e-07	2.19e-05
chr8	71292086	71293194	EYA1	2.54	2.18e-07	2.19e-05
chr2	36863843	36864864	STRN	2.82	2.19e-07	2.19e-05
chr9	120472338	120474975	CDK5RAP2	2.17	2.19e-07	2.19e-05
chr7	155649932	155650805	RBM33	2.39	2.2e-07	2.2e-05
chr8	72800692	72802539	KCNB2	2.72	2.21e-07	2.21e-05
chr7	26384374	26385551	LOC105375304	2.4	2.22e-07	2.21e-05
chr7	44422093	44423527	NUDCD3	2.74	2.24e-07	2.23e-05
chr20	20095300	20097118	CFAP61	2.21	2.24e-07	2.23e-05
chr7	37185037	37187741	ELMO1	2.63	2.25e-07	2.23e-05
chr6	128413697	128417542	PTPRK	2.33	2.26e-07	2.24e-05
chr2	27858965	27859883	RBKS	2.58	2.27e-07	2.25e-05
chr12	96830520	96832091	CFAP54	2.42	2.3e-07	2.28e-05
chr17	12075392	12076534	MAP2K4	2.56	2.36e-07	2.31e-05
chr3	132752593	132754467	NPHP3-AS1	2.63	2.37e-07	2.32e-05
chr13	62696477	62698417	LINC00448	2.46	2.38e-07	2.33e-05
chr21	15801012	15802197	USP25	2.45	2.38e-07	2.33e-05
chr7	123167093	123168136	SLC13A1	2.48	2.38e-07	2.33e-05
chr14	50584377	50588132	ATL1	2.28	2.4e-07	2.34e-05
chr6	118464197	118466270	CEP85L	2.69	2.41e-07	2.35e-05
chr2	17547242	17549370	VSNL1	2.57	2.43e-07	2.36e-05
chr16	15471384	15473114	BMERB1	2.57	2.45e-07	2.38e-05
chr19	13473313	13474906	CACNA1A	2.41	2.46e-07	2.38e-05
chr4	114862327	114863627	NDST4	2.86	2.49e-07	2.41e-05
chr7	141729479	141731532	WEE2-AS1	2.43	2.49e-07	2.41e-05
chr7	141729479	141731532	WEE2	2.43	2.49e-07	2.41e-05
chr1	235245881	235246823	ARID4B	2.54	2.51e-07	2.42e-05
chr13	93991484	93993796	GPC6	2.56	2.52e-07	2.43e-05
chr1	40035811	40038267	CAP1	2.2	2.53e-07	2.44e-05
chr10	114860642	114863481	FAM160B1	2.59	2.54e-07	2.44e-05
chr14	50209440	50210598	SOS2	2.37	2.54e-07	2.44e-05
chr1	213973777	213976116	PROX1-AS1	2.28	2.57e-07	2.47e-05
chr17	16194144	16194741	NCOR1	2.77	2.58e-07	2.48e-05
chr4	13429928	13430630	RAB28	2.57	2.59e-07	2.48e-05
chr3	31582507	31583423	STT3B	2.39	2.61e-07	2.49e-05
chr4	106943885	106946046	DKK2	2.29	2.63e-07	2.5e-05
chr6	132381164	132383610	MOXD1	2.16	2.63e-07	2.5e-05
chrX	138884086	138884689	FGF13	2.68	2.64e-07	2.52e-05
chr7	55376996	55378056	LANCL2	2.51	2.66e-07	2.52e-05
chr5	78050724	78051697	AP3B1	2.29	2.66e-07	2.53e-05
chr2	151956217	151960120	CACNB4	2.14	2.69e-07	2.54e-05
chr13	107530316	107531092	MIR1267	2.83	2.69e-07	2.54e-05
chr3	147454654	147456363	LOC440982	2.29	2.69e-07	2.54e-05
chr8	123346736	123348275	MIR548AA1	2.62	2.72e-07	2.57e-05
chr8	123346736	123348275	MIR548D1	2.62	2.72e-07	2.57e-05
chr20	52650979	52653044	LINC01524	2.72	2.72e-07	2.57e-05
chr1	107332305	107334737	NTNG1	2.36	2.74e-07	2.58e-05
chr1	217495566	217497299	GPATCH2	2.56	2.76e-07	2.6e-05
chr4	155358403	155359859	MAP9	2.41	2.76e-07	2.6e-05
chr4	155358403	155359859	LOC102724776	2.41	2.76e-07	2.6e-05
chr10	54635650	54637940	LOC105378311	2.66	2.79e-07	2.62e-05
chr10	94780430	94781471	CYP2C19	2.44	2.8e-07	2.63e-05
chr2	60891132	60892289	REL	2.4	2.81e-07	2.63e-05
chr9	23515940	23518237	LOC101929563	2.26	2.81e-07	2.63e-05
chr4	174633582	174634718	GLRA3	2.61	2.83e-07	2.65e-05
chr16	13915081	13916237	ERCC4	2.47	2.84e-07	2.66e-05
chr3	17037582	17038838	PLCL2	2.58	2.86e-07	2.66e-05
chr6	7399260	7401472	RIOK1	2.75	2.87e-07	2.67e-05
chr3	193365740	193367234	ATP13A5	2.4	2.89e-07	2.69e-05
chr1	165875340	165877208	UCK2	2.35	2.91e-07	2.7e-05
chr11	35197928	35198774	CD44	2.45	2.91e-07	2.7e-05
chr7	135949772	135951193	LUZP6	2.51	2.91e-07	2.7e-05
chr7	135949772	135951193	MTPN	2.51	2.91e-07	2.7e-05
chr9	14824234	14825453	FREM1	2.45	2.91e-07	2.7e-05
chr16	12698087	12700704	CPPED1	2.1	2.93e-07	2.7e-05
chr5	41804829	41806304	OXCT1	2.33	2.94e-07	2.71e-05
chr14	59849700	59852023	RTN1	2.44	2.94e-07	2.72e-05
chr2	95095203	95097164	MRPS5	2.94	2.98e-07	2.75e-05
chr3	171355540	171356930	TNIK	2.2	3e-07	2.76e-05
chr11	31377112	31377909	DNAJC24	2.56	3.01e-07	2.76e-05
chr10	21939256	21940054	DNAJC1	2.59	3.02e-07	2.77e-05
chr15	64231424	64234280	CSNK1G1	2.16	3.04e-07	2.78e-05
chr13	29650325	29652152	LOC102723345	2.26	3.06e-07	2.8e-05
chr11	28246129	28247437	METTL15	3.01	3.07e-07	2.81e-05
chr11	84053589	84054881	DLG2	2.42	3.09e-07	2.82e-05
chr20	10190093	10191183	SNAP25-AS1	2.39	3.1e-07	2.83e-05
chr1	8485769	8487328	RERE	2.18	3.11e-07	2.84e-05
chr8	31109704	31111911	WRN	2.7	3.12e-07	2.84e-05
chr5	110424125	110425012	TMEM232	2.45	3.13e-07	2.85e-05
chr13	32600083	32602275	PDS5B	2.34	3.15e-07	2.86e-05
chrX	131011519	131012602	LINC01201	2.53	3.17e-07	2.88e-05
chr16	46677679	46678510	VPS35	2.44	3.18e-07	2.88e-05
chr6	24589233	24592321	KIAA0319	2.3	3.21e-07	2.91e-05
chr17	52887443	52889581	LINC02089	2.39	3.23e-07	2.92e-05
chr2	102391739	102393327	IL18R1	3.19	3.3e-07	2.98e-05
chr13	88169916	88171649	LINC00373	2.62	3.31e-07	2.99e-05
chr7	126959328	126961910	GRM8	2.73	3.31e-07	2.99e-05
chr11	56411030	56411788	OR5AL1	2.77	3.34e-07	3.01e-05
chr5	149085903	149086402	SH3TC2-DT	2.64	3.35e-07	3.01e-05
chr3	131129650	131131442	NEK11	2.62	3.36e-07	3.02e-05
chr3	45459753	45461061	LARS2	2.46	3.39e-07	3.05e-05
chr13	38540763	38542632	LINC00437	2.53	3.41e-07	3.06e-05
chr5	171983379	171985448	FBXW11	2.17	3.42e-07	3.06e-05
chr18	54196245	54197116	MBD2	2.31	3.43e-07	3.07e-05
chr13	101710699	101715927	FGF14	2.09	3.47e-07	3.1e-05
chr14	80997365	80998978	TSHR	2.48	3.47e-07	3.1e-05
chr1	39248995	39250036	MACF1	2.55	3.47e-07	3.1e-05
chr6	142790070	142791635	HIVEP2	2.5	3.49e-07	3.11e-05
chr12	112764698	112767035	RPH3A	2.01	3.52e-07	3.13e-05
chr3	46757551	46759061	PRSS43P	2.46	3.53e-07	3.13e-05
chr17	20878092	20880876	CCDC144NL	2.46	3.54e-07	3.14e-05
chr17	20878092	20880876	CCDC144NL-AS1	2.46	3.54e-07	3.14e-05
chr6	106319811	106321695	ATG5	2.27	3.57e-07	3.16e-05
chr18	36987775	36989294	KIAA1328	2.53	3.58e-07	3.17e-05
chr5	38088884	38091065	LINC02107	2.61	3.61e-07	3.18e-05
chr4	182606756	182608872	TENM3	2.4	3.62e-07	3.19e-05
chr2	49126954	49131630	FSHR	2.17	3.63e-07	3.19e-05
chr6	39397552	39399126	KIF6	2.46	3.64e-07	3.19e-05
chr20	41607039	41608115	CHD6	2.44	3.64e-07	3.19e-05
chr12	103868434	103869853	TTC41P	2.46	3.66e-07	3.2e-05
chr8	103421783	103424256	DCAF13	2.31	3.66e-07	3.21e-05
chr5	95666125	95667167	SPATA9	2.66	3.68e-07	3.22e-05
chr11	60028416	60030478	OOSP4B	2.5	3.71e-07	3.24e-05
chr17	29447375	29449042	TAOK1	2.22	3.73e-07	3.26e-05
chr13	30814888	30815388	LINC00398	2.59	3.78e-07	3.29e-05
chr1	169321172	169324939	NME7	2.13	3.79e-07	3.29e-05
chr9	125772869	125774088	PBX3	2.36	3.8e-07	3.3e-05
chr17	12083302	12084886	MIR744	2.4	3.8e-07	3.3e-05
chr4	175744263	175746268	GPM6A	2.72	3.85e-07	3.33e-05
chr5	79403161	79404748	HOMER1	2.54	3.91e-07	3.38e-05
chr11	119262366	119265002	CBL	2.23	3.94e-07	3.39e-05
chr10	68051846	68054219	HERC4	2.17	3.97e-07	3.41e-05
chr10	48917203	48919620	LRRC18	2.61	3.98e-07	3.41e-05
chr10	48917203	48919620	WDFY4	2.61	3.98e-07	3.41e-05
chr3	23344512	23346871	UBE2E2	2.36	4e-07	3.42e-05
chr2	84622581	84624846	DNAH6	2.47	4.02e-07	3.44e-05
chr2	133200408	133201866	NCKAP5	2.51	4.04e-07	3.45e-05
chr14	27539199	27540793	LOC728755	2.34	4.05e-07	3.46e-05
chr17	64522995	64524148	CEP95	2.39	4.09e-07	3.49e-05
chr13	71162878	71163780	LINC00348	2.81	4.11e-07	3.5e-05
chr13	62017117	62017888	LINC00358	2.7	4.12e-07	3.5e-05
chr20	2833258	2834168	PCED1A	2.59	4.14e-07	3.52e-05
chr6	32398536	32399945	HCG23	2.8	4.17e-07	3.53e-05
chr6	32398536	32399945	BTNL2	2.8	4.17e-07	3.53e-05
chr6	32398536	32399945	TSBP1-AS1	2.8	4.17e-07	3.53e-05
chr13	103064323	103065443	SLC10A2	2.37	4.19e-07	3.54e-05
chr9	104129133	104130809	SMC2	2.47	4.2e-07	3.55e-05
chr4	15802494	15803271	CD38	2.91	4.23e-07	3.57e-05
chr11	113939820	113942146	HTR3B	2.38	4.25e-07	3.58e-05
chr8	18099704	18101055	LOC101929066	2.53	4.26e-07	3.58e-05
chr3	171099741	171102182	MIR569	2.38	4.26e-07	3.58e-05
chr4	158844630	158846731	FNIP2	2.05	4.27e-07	3.59e-05
chr4	37506360	37507727	C4orf19	2.46	4.27e-07	3.59e-05
chr9	36349887	36353175	RNF38	2.46	4.28e-07	3.59e-05
chr2	121376035	121378667	CLASP1	2.15	4.28e-07	3.59e-05
chr8	38281814	38289859	NSD3	2.07	4.29e-07	3.6e-05
chr12	64070103	64071765	SRGAP1	2.17	4.32e-07	3.62e-05
chr14	35773138	35773890	RALGAPA1	2.79	4.33e-07	3.63e-05
chr17	72069031	72070790	SOX9-AS1	2.3	4.34e-07	3.63e-05
chr17	72069031	72070790	LINC02097	2.3	4.34e-07	3.63e-05
chr14	32620364	32621468	AKAP6	2.26	4.35e-07	3.63e-05
chr12	86739723	86741202	MIR3059	2.88	4.39e-07	3.65e-05
chr12	86739723	86741202	MGAT4C	2.88	4.39e-07	3.65e-05
chr3	160900056	160901113	PPM1L	2.81	4.39e-07	3.65e-05
chr7	142106196	142108337	MGAM	2.53	4.39e-07	3.65e-05
chr7	142106196	142108337	MGAM2	2.53	4.39e-07	3.65e-05
chr10	7306774	7309694	SFMBT2	2.73	4.4e-07	3.66e-05
chr11	77783816	77785646	RSF1	2.33	4.43e-07	3.68e-05
chr8	99538075	99539748	MIR599	2.77	4.44e-07	3.69e-05
chr8	99538075	99539748	MIR875	2.77	4.44e-07	3.69e-05
chr12	127896077	127898180	LINC02393	2.16	4.45e-07	3.7e-05
chr12	127896077	127898180	LINC00508	2.16	4.45e-07	3.7e-05
chr5	170247544	170248884	C5orf58	2.61	4.46e-07	3.7e-05
chr5	170247544	170248884	LCP2	2.61	4.46e-07	3.7e-05
chr4	65694253	65697318	EPHA5-AS1	2.31	4.48e-07	3.71e-05
chr4	87196574	87198722	KLHL8	2.24	4.48e-07	3.71e-05
chr4	36517540	36518742	LINC02505	2.34	4.49e-07	3.72e-05
chr8	49982097	49983311	SNTG1	2.76	4.5e-07	3.72e-05
chr14	26781636	26786052	LINC02294	2.05	4.53e-07	3.73e-05
chr10	1440671	1443378	ADARB2	2.38	4.53e-07	3.73e-05
chr10	63566515	63567634	REEP3	2.45	4.55e-07	3.74e-05
chrX	24976379	24977299	POLA1	2.49	4.56e-07	3.75e-05
chr7	151498904	151501350	RHEB	2.26	4.56e-07	3.75e-05
chr4	44705721	44710005	GNPDA2	2.49	4.57e-07	3.75e-05
chr4	44705721	44710005	GUF1	2.49	4.57e-07	3.75e-05
chr14	99832771	99837436	EML1	2.09	4.57e-07	3.75e-05
chr21	29269121	29270468	LINC00189	2.61	4.57e-07	3.75e-05
chr21	18235061	18236503	CHODL	2.33	4.58e-07	3.76e-05
chr8	42531843	42533234	SLC20A2	2.29	4.58e-07	3.76e-05
chr3	3755710	3757876	LOC100130207	2.31	4.59e-07	3.76e-05
chr6	136475854	136478067	MAP7	2.26	4.62e-07	3.78e-05
chr8	21936651	21938713	XPO7	2.08	4.62e-07	3.78e-05
chr12	119416037	119417084	CCDC60	2.15	4.65e-07	3.79e-05
chr8	70282401	70284016	NCOA2	2.25	4.65e-07	3.79e-05
chr2	58184733	58186645	FANCL	2.38	4.7e-07	3.82e-05
chr20	12863429	12866060	LINC01722	2.16	4.75e-07	3.86e-05
chr12	15658500	15659900	EPS8	2.31	4.78e-07	3.87e-05
chr2	71206605	71207945	PAIP2B	2.3	4.8e-07	3.89e-05
chr4	70636349	70639155	ENAM	2.06	4.8e-07	3.89e-05
chr4	134509326	134510697	LINC02462	2.35	4.82e-07	3.9e-05
chr1	198325808	198326793	NEK7	2.9	4.83e-07	3.9e-05
chr18	47066059	47066755	KATNAL2	2.62	4.83e-07	3.9e-05
chr18	49187531	49188269	DYM	2.58	4.85e-07	3.91e-05
chr15	56185235	56186551	RFX7	2.53	4.88e-07	3.93e-05
chr5	102858464	102860026	PAM	2.41	4.92e-07	3.95e-05
chr7	81727915	81729019	HGF	2.74	4.92e-07	3.95e-05
chr10	85199367	85199836	LINC01519	2.79	4.93e-07	3.96e-05
chr9	2818762	2820112	PUM3	2.68	4.95e-07	3.97e-05
chr14	81327429	81328306	STON2	2.26	4.96e-07	3.97e-05
chr12	26552680	26553877	ITPR2	2.58	5.01e-07	4.01e-05
chr2	169033564	169035646	ABCB11	2.12	5.03e-07	4.02e-05
chr18	39532978	39534484	MIR924HG	2.52	5.04e-07	4.02e-05
chr12	45417510	45419930	ANO6	2.24	5.05e-07	4.03e-05
chrX	10534590	10535323	MID1	-2.82	5.07e-07	4.03e-05
chr1	62672872	62674017	DOCK7	2.32	5.08e-07	4.04e-05
chr13	26610880	26613042	WASF3	2.17	5.1e-07	4.05e-05
chr4	152908966	152910609	ARFIP1	2.33	5.12e-07	4.06e-05
chr1	68093156	68097038	GNG12-AS1	2.27	5.17e-07	4.09e-05
chr1	68093156	68097038	WLS	2.27	5.17e-07	4.09e-05
chr2	67125606	67127454	LINC01829	2.37	5.2e-07	4.1e-05
chr2	67125606	67127454	LINC01828	2.37	5.2e-07	4.1e-05
chr3	129729511	129731701	TMCC1	2.37	5.21e-07	4.1e-05
chr7	136966781	136967871	CHRM2	2.34	5.23e-07	4.12e-05
chr18	46214387	46214856	C18orf25	2.45	5.24e-07	4.12e-05
chr4	177319446	177325424	NEIL3	2.13	5.26e-07	4.13e-05
chr1	209967139	209969015	SYT14	2.48	5.28e-07	4.14e-05
chr6	17664752	17665680	NUP153	2.59	5.36e-07	4.19e-05
chr3	153434937	153440765	LINC02006	2.14	5.38e-07	4.2e-05
chr3	130227153	130228698	COL6A4P2	2.29	5.39e-07	4.2e-05
chr2	80500360	80502141	CTNNA2	2.21	5.43e-07	4.23e-05
chr8	142789061	142789630	LY6D	-3.81	5.46e-07	4.25e-05
chr16	22107959	22109048	VWA3A	2.53	5.5e-07	4.27e-05
chrX	116172018	116173391	AGTR2	2.26	5.52e-07	4.28e-05
chr11	108725912	108727706	DDX10	2.59	5.53e-07	4.28e-05
chr5	136185876	136188310	SMIM32	2.2	5.53e-07	4.28e-05
chr5	136185876	136188310	SMAD5	2.2	5.53e-07	4.28e-05
chr16	25809354	25811184	HS3ST4	2.38	5.56e-07	4.3e-05
chr10	27915907	27917866	ARMC4	2.37	5.58e-07	4.31e-05
chr2	55180045	55180881	CLHC1	2.81	5.59e-07	4.32e-05
chr6	56966099	56967446	BEND6	2.45	5.59e-07	4.32e-05
chr9	21181511	21182840	IFNA4	2.37	5.6e-07	4.32e-05
chr7	90411141	90413455	CLDN12	2.22	5.72e-07	4.39e-05
chr15	95499592	95500764	LINC00924	2.5	5.77e-07	4.43e-05
chr6	165447401	165449801	PDE10A	2.21	5.78e-07	4.43e-05
chr13	42899873	42901321	EPSTI1	2.48	5.78e-07	4.43e-05
chr8	18220534	18222432	NAT1	2.44	5.81e-07	4.44e-05
chr5	24591102	24592662	CDH10	2.34	5.83e-07	4.46e-05
chr2	206663447	206664624	DYTN	2.48	5.86e-07	4.47e-05
chr8	103485262	103486552	LOC105375690	2.19	5.87e-07	4.48e-05
chr11	90522856	90523980	DISC1FP1	2.35	5.95e-07	4.52e-05
chr18	7698864	7700717	PTPRM	2.36	5.96e-07	4.53e-05
chr7	129338509	129339526	AHCYL2	2.32	5.97e-07	4.53e-05
chr5	24057782	24059693	C5orf17	2.51	6e-07	4.56e-05
chr5	132908930	132911402	AFF4	2.17	6.03e-07	4.57e-05
chr3	163204830	163205978	LINC01192	2.59	6.06e-07	4.58e-05
chr3	19919257	19921255	EFHB	2.35	6.12e-07	4.63e-05
chr18	50018368	50019805	MYO5B	2.34	6.15e-07	4.65e-05
chr10	119921636	119924979	SEC23IP	2.35	6.18e-07	4.66e-05
chr16	24621323	24622657	TNRC6A	2.42	6.19e-07	4.67e-05
chr10	23312709	23314197	C10orf67	2.26	6.2e-07	4.67e-05
chr2	199387333	199388888	SATB2	2.41	6.21e-07	4.67e-05
chr4	21613548	21614621	LOC105374516	2.73	6.22e-07	4.68e-05
chr8	73959122	73961011	ELOC	2.54	6.26e-07	4.7e-05
chr21	31381834	31382879	TIAM1	2.32	6.27e-07	4.71e-05
chr1	242080587	242083487	PLD5	2.21	6.27e-07	4.71e-05
chr5	125503200	125503965	LINC02240	2.33	6.3e-07	4.73e-05
chr18	11603959	11605086	SLC35G4	2.26	6.31e-07	4.73e-05
chr3	178684984	178686852	KCNMB2-AS1	2.3	6.32e-07	4.74e-05
chr3	178684984	178686852	KCNMB2	2.3	6.32e-07	4.74e-05
chr2	78551627	78553177	LOC105374820	2.43	6.44e-07	4.81e-05
chr10	5047754	5049531	AKR1C3	2.27	6.48e-07	4.83e-05
chr1	15550007	15551574	DNAJC16	2.33	6.48e-07	4.83e-05
chr5	9416587	9417833	SEMA5A	2.56	6.48e-07	4.83e-05
chr1	106834936	106836284	LINC01661	2.72	6.49e-07	4.83e-05
chr8	11300766	11303819	MTMR9	2.41	6.52e-07	4.85e-05
chr12	28529672	28530591	CCDC91	2.32	6.55e-07	4.86e-05
chr17	69120007	69122067	ABCA6	2.3	6.58e-07	4.88e-05
chr6	154308218	154309438	IPCEF1	2.39	6.59e-07	4.89e-05
chr13	60138834	60141984	DIAPH3-AS2	2.33	6.61e-07	4.89e-05
chr13	60138834	60141984	DIAPH3	2.33	6.61e-07	4.89e-05
chr8	104359701	104361962	DCSTAMP	2.16	6.68e-07	4.93e-05
chr12	30763498	30765878	LOC645485	2.22	6.75e-07	4.98e-05
chr2	203476450	203478208	RAPH1	2.17	6.76e-07	4.99e-05
chr4	70192894	70193503	ODAM	2.33	6.79e-07	5e-05
chr15	91951352	91952711	SLCO3A1	2.09	6.85e-07	5.04e-05
chr2	190355570	190358286	INPP1	2.08	6.86e-07	5.05e-05
chr15	27840948	27842899	OCA2	2.26	6.93e-07	5.08e-05
chr10	100193518	100194754	CHUK	2.88	6.95e-07	5.09e-05
chr4	146228424	146231261	REELD1	2.08	6.95e-07	5.09e-05
chr15	83177849	83181061	HDGFL3	2.05	6.95e-07	5.09e-05
chr5	41059918	41062583	MROH2B	2.22	6.96e-07	5.1e-05
chr1	175445105	175446850	TNR	2.15	6.99e-07	5.11e-05
chr11	126559886	126560852	KIRREL3	2.32	7e-07	5.11e-05
chr12	79841500	79843119	PPP1R12A	2.38	7.06e-07	5.15e-05
chr5	109857538	109858636	MAN2A1	2.22	7.11e-07	5.18e-05
chr6	87206687	87208339	ZNF292	2.15	7.12e-07	5.18e-05
chr2	209712228	209715020	MAP2	2.06	7.14e-07	5.2e-05
chr17	43048539	43050592	BRCA1	2.13	7.15e-07	5.2e-05
chr18	35086667	35087948	MAPRE2	2.5	7.16e-07	5.2e-05
chr2	229846353	229847293	TRIP12	2.36	7.16e-07	5.2e-05
chr22	24753583	24755449	PIWIL3	2.59	7.17e-07	5.21e-05
chr4	96766251	96768093	LINC02267	2.08	7.18e-07	5.21e-05
chr1	233123075	233125373	PCNX2	2.06	7.21e-07	5.22e-05
chr4	53708485	53709971	LOC100506444	2.25	7.23e-07	5.23e-05
chr6	11116196	11117490	ERVFRD-1	2.24	7.29e-07	5.26e-05
chr6	11116196	11117490	SMIM13	2.24	7.29e-07	5.26e-05
chr1	192362056	192364303	RGS21	2.48	7.32e-07	5.28e-05
chr1	239747309	239749280	CHRM3	2.31	7.33e-07	5.28e-05
chr1	183375737	183376729	NMNAT2	2.37	7.34e-07	5.29e-05
chr1	200070651	200073218	NR5A2	2.13	7.4e-07	5.33e-05
chr1	6680209	6681825	DNAJC11	2.27	7.4e-07	5.33e-05
chr20	53063521	53064740	TSHZ2	2.53	7.45e-07	5.36e-05
chr6	47698007	47698927	ADGRF2	2.51	7.52e-07	5.4e-05
chr7	138627064	138628703	SVOPL	2.1	7.62e-07	5.45e-05
chr8	143158033	143161263	LY6H	-5.72	7.63e-07	5.45e-05
chr3	63099566	63103235	LINC00698	2.1	7.63e-07	5.45e-05
chr15	25413727	25414943	UBE3A	2.35	7.65e-07	5.46e-05
chr15	25413727	25414943	SNHG14	2.35	7.65e-07	5.46e-05
chr13	21544620	21548180	MICU2	2.21	7.66e-07	5.47e-05
chr10	65585478	65586539	LINC01515	2.11	7.66e-07	5.47e-05
chr5	37196580	37198205	CPLANE1	2.3	7.69e-07	5.48e-05
chr4	183862625	183863703	STOX2	-2.63	7.69e-07	5.48e-05
chr7	138476697	138479379	TRIM24	2.19	7.71e-07	5.49e-05
chr18	72770280	72771894	NETO1	2.38	7.73e-07	5.5e-05
chr1	97714805	97715906	DPYD	2.61	7.74e-07	5.5e-05
chr2	161346165	161348307	PSMD14	2.2	7.74e-07	5.5e-05
chr18	10533184	10534051	NAPG	2.67	7.77e-07	5.52e-05
chr5	87187532	87188997	LOC101929380	2.46	7.88e-07	5.59e-05
chr4	54035093	54036237	CHIC2	2.48	7.91e-07	5.6e-05
chr21	42015919	42018854	ZNF295-AS1	2.04	7.93e-07	5.62e-05
chr10	30882049	30884020	ZNF438	2.25	7.95e-07	5.63e-05
chr17	37738626	37739559	HNF1B	2.28	7.96e-07	5.63e-05
chr18	926995	927570	LINC01904	2.86	7.97e-07	5.63e-05
chr12	55400261	55402348	OR6C65	2.55	7.99e-07	5.64e-05
chr10	117338110	117339313	PDZD8	2.44	8.01e-07	5.65e-05
chr2	23954341	23955382	UBXN2A	2.07	8.01e-07	5.65e-05
chr10	119960266	119961375	MIR4682	2.33	8.03e-07	5.66e-05
chr5	103208545	103211724	PPIP5K2	2.09	8.08e-07	5.69e-05
chr4	53230817	53231958	SCFD2	2.75	8.09e-07	5.69e-05
chr1	21036759	21038650	EIF4G3	2.08	8.09e-07	5.69e-05
chr1	180392424	180393910	ACBD6	2.54	8.16e-07	5.73e-05
chr1	51363086	51363936	EPS15	2.18	8.18e-07	5.73e-05
chr2	174937633	174940419	CHN1	2.31	8.22e-07	5.76e-05
chr1	93168077	93170080	TMED5	2.57	8.23e-07	5.76e-05
chr3	174887788	174888911	NAALADL2	2.45	8.23e-07	5.76e-05
chr6	21054461	21055313	CDKAL1	2.43	8.35e-07	5.82e-05
chr8	11128425	11130822	XKR6	2.33	8.38e-07	5.84e-05
chr6	129585654	129587080	ARHGAP18	2.37	8.4e-07	5.84e-05
chr17	60336630	60337422	USP32	2.61	8.41e-07	5.84e-05
chr12	125987825	125989516	LINC00939	2.24	8.46e-07	5.87e-05
chr2	37641224	37644019	CDC42EP3	2.05	8.46e-07	5.87e-05
chr1	62257702	62259208	KANK4	2.16	8.5e-07	5.89e-05
chr15	89264602	89265604	FANCI	3.06	8.5e-07	5.89e-05
chr13	79351783	79352851	RBM26	2.45	8.5e-07	5.89e-05
chr16	6475375	6476270	RBFOX1	2.51	8.5e-07	5.89e-05
chr14	21439756	21440579	CHD8	2.47	8.54e-07	5.91e-05
chr11	116892984	116894886	SIK3	2.19	8.6e-07	5.94e-05
chr6	83914922	83917524	CYB5R4	2.28	8.68e-07	5.98e-05
chr13	36264693	36266223	CCDC169	2.4	8.69e-07	5.99e-05
chrX	38677734	38679779	TSPAN7	2.14	8.71e-07	5.99e-05
chr4	44645541	44649833	YIPF7	2.14	8.79e-07	6.04e-05
chr14	50467860	50469673	MAP4K5	2.48	8.84e-07	6.06e-05
chr5	6332313	6334473	LINC02145	2.28	8.84e-07	6.06e-05
chr21	41987147	41988379	ZBTB21	2.3	8.88e-07	6.08e-05
chr2	53862821	53863969	GPR75	2.57	8.9e-07	6.09e-05
chr2	53862821	53863969	GPR75-ASB3	2.57	8.9e-07	6.09e-05
chr8	97099047	97102731	CPQ	2	8.92e-07	6.1e-05
chr8	97099047	97102731	LOC101927066	2	8.92e-07	6.1e-05
chr2	48340321	48342125	FOXN2	2.19	8.94e-07	6.1e-05
chr21	45795128	45796692	PCBP3	2.28	8.97e-07	6.12e-05
chr1	147209426	147210921	CHD1L	2.17	8.97e-07	6.12e-05
chr1	147209426	147210921	FMO5	2.17	8.97e-07	6.12e-05
chr2	42364843	42366194	COX7A2L	2.29	8.97e-07	6.12e-05
chr5	151469442	151472684	SLC36A1	2.23	8.98e-07	6.12e-05
chr10	45620357	45621572	ZFAND4	2.53	9.11e-07	6.2e-05
chr7	10674622	10675255	MGC4859	2.65	9.11e-07	6.2e-05
chr17	37202018	37202614	ACACA	2.31	9.15e-07	6.21e-05
chr4	146939112	146940583	TTC29	2.43	9.2e-07	6.24e-05
chr8	35706240	35709456	LOC101929550	2.08	9.21e-07	6.24e-05
chr2	15283939	15285396	NBAS	2.16	9.27e-07	6.27e-05
chr8	51592276	51594985	PXDNL	2.32	9.36e-07	6.32e-05
chr5	129569478	129571439	ADAMTS19	2.27	9.37e-07	6.32e-05
chr8	123944573	123945867	FER1L6	2.29	9.41e-07	6.34e-05
chr10	88679619	88681186	LIPF	2.69	9.45e-07	6.35e-05
chr18	50593662	50594865	MAPK4	2.2	9.51e-07	6.38e-05
chr5	146868469	146870768	PPP2R2B	2.26	9.54e-07	6.4e-05
chr10	88827168	88828955	ANKRD22	2.3	9.62e-07	6.44e-05
chr16	47675611	47677760	PHKB	2.16	9.65e-07	6.45e-05
chr9	111452230	111453828	ECPAS	2.27	9.65e-07	6.45e-05
chr6	88696100	88697547	RNGTT	2.14	9.67e-07	6.46e-05
chr18	56602360	56603382	TXNL1	2.83	9.68e-07	6.47e-05
chr11	107393353	107395328	CWF19L2	2.19	9.82e-07	6.53e-05
chr18	44508707	44510441	LINC01478	2.35	9.89e-07	6.57e-05
chr17	62942460	62944494	MIR633	2.13	1e-06	6.62e-05
chr5	100805182	100807658	ST8SIA4	2.18	1e-06	6.62e-05
chr1	159294752	159297111	FCER1A	2.41	1.01e-06	6.69e-05
chr2	46723387	46724854	SOCS5	2.09	1.02e-06	6.75e-05
chr18	64258742	64259400	LINC01924	2.75	1.02e-06	6.75e-05
chr18	64258742	64259400	LINC01538	2.75	1.02e-06	6.75e-05
chr8	29256873	29258097	KIF13B	2.24	1.03e-06	6.78e-05
chr18	56817870	56819982	WDR7	2.39	1.03e-06	6.78e-05
chr16	55747635	55748889	CES1P2	2.25	1.04e-06	6.81e-05
chr12	100042762	100044750	UHRF1BP1L	2.4	1.04e-06	6.84e-05
chr2	230745762	230747612	CAB39	2.42	1.06e-06	6.91e-05
chr10	45504157	45506042	MARCHF8	2.05	1.06e-06	6.93e-05
chr2	150228403	150230053	LINC01817	2.01	1.06e-06	6.94e-05
chr2	72362642	72363823	EXOC6B	2.21	1.07e-06	6.96e-05
chr11	27662487	27664028	BDNF-AS	2.18	1.07e-06	6.98e-05
chr11	27662487	27664028	BDNF	2.18	1.07e-06	6.98e-05
chr15	90429554	90430589	IQGAP1	2.65	1.07e-06	6.99e-05
chr12	70833724	70835222	PTPRR	2.27	1.08e-06	7e-05
chr2	144422556	144423902	ZEB2	2.65	1.08e-06	7.01e-05
chrX	110099556	110100345	TMEM164	2.6	1.08e-06	7.02e-05
chr2	144955395	144956935	TEX41	2.8	1.08e-06	7.03e-05
chr4	105582406	105585589	ARHGEF38	2.23	1.09e-06	7.04e-05
chr6	116927684	116930998	RFX6	2.08	1.09e-06	7.05e-05
chr20	20437161	20438929	RALGAPA2	2.19	1.09e-06	7.06e-05
chr2	158549533	158551946	PKP4	2.19	1.09e-06	7.06e-05
chr12	19215493	19220778	PLEKHA5	1.98	1.09e-06	7.08e-05
chr10	14888512	14890686	SUV39H2	2.34	1.1e-06	7.09e-05
chr6	91647694	91649163	CASC6	2.57	1.1e-06	7.11e-05
chr12	40913190	40915480	CNTN1	2.36	1.1e-06	7.11e-05
chr15	77447300	77450650	HMG20A	2	1.1e-06	7.11e-05
chr3	113554954	113557301	SIDT1	2.04	1.11e-06	7.14e-05
chr4	74952396	74955844	PARM1	2.16	1.12e-06	7.21e-05
chr4	74952396	74955844	LOC100507388	2.16	1.12e-06	7.21e-05
chr10	85624219	85625279	GRID1	2.26	1.13e-06	7.24e-05
chr9	90346512	90347878	LINC01508	2.37	1.15e-06	7.35e-05
chr6	129020952	129022153	LAMA2	2.32	1.15e-06	7.36e-05
chr8	15604262	15606858	TUSC3	2.19	1.15e-06	7.38e-05
chr6	167941894	167943673	AFDN	2.41	1.15e-06	7.38e-05
chr13	36083433	36085938	DCLK1	2.13	1.16e-06	7.39e-05
chr3	100626362	100628664	ADGRG7	2.37	1.16e-06	7.39e-05
chr2	70495525	70496814	TGFA	2.32	1.16e-06	7.4e-05
chr8	143213750	143215357	GPIHBP1	-3.24	1.16e-06	7.43e-05
chr5	64195432	64196188	RNF180	2.45	1.17e-06	7.44e-05
chr6	49781333	49782440	PGK2	2.33	1.17e-06	7.45e-05
chr4	7882504	7883322	AFAP1	2.53	1.17e-06	7.45e-05
chr21	37125576	37128636	TTC3	2.11	1.18e-06	7.48e-05
chr2	159562104	159564248	BAZ2B	2.34	1.18e-06	7.48e-05
chr15	71915903	71916478	MYO9A	2.84	1.18e-06	7.49e-05
chr6	151102891	151104360	MIR12131	2.14	1.18e-06	7.5e-05
chr6	151102891	151104360	MTHFD1L	2.14	1.18e-06	7.5e-05
chr14	26904804	26906371	MIR4307	2.35	1.18e-06	7.5e-05
chr14	26904804	26906371	MIR4307HG	2.35	1.18e-06	7.5e-05
chr4	114676796	114678779	UGT8	2.48	1.19e-06	7.51e-05
chr11	63170397	63170950	SLC22A25	2.39	1.19e-06	7.51e-05
chr9	90560205	90561202	LINC01501	2.51	1.19e-06	7.54e-05
chr4	124659936	124664892	ANKRD50	2.32	1.19e-06	7.54e-05
chr10	7649151	7650976	ITIH5	2.24	1.19e-06	7.55e-05
chr7	137545569	137548666	DGKI	2.18	1.2e-06	7.57e-05
chr15	55863061	55864415	NEDD4	2.25	1.2e-06	7.58e-05
chr8	39667064	39668892	ADAM18	2.58	1.2e-06	7.59e-05
chr5	111282633	111283908	CAMK4	2.48	1.21e-06	7.6e-05
chr1	92699794	92701330	EVI5	2.19	1.21e-06	7.64e-05
chr6	107941106	107944662	SEC63	1.98	1.21e-06	7.65e-05
chr16	72061338	72062883	HP	2.27	1.22e-06	7.67e-05
chr5	81475483	81477398	SSBP2	2.3	1.22e-06	7.68e-05
chr2	159221211	159222622	TANC1	2.43	1.22e-06	7.7e-05
chr5	81219626	81220317	RASGRF2	2.56	1.24e-06	7.74e-05
chr14	69912737	69914779	SMOC1	2.01	1.24e-06	7.75e-05
chr16	51768864	51770060	LINC01571	2.35	1.24e-06	7.77e-05
chr6	130427541	130429419	TMEM200A	2.44	1.24e-06	7.78e-05
chr9	127270713	127272746	GARNL3	2.21	1.25e-06	7.78e-05
chr6	56484619	56485996	DST	2.38	1.25e-06	7.8e-05
chr15	62714713	62716517	TLN2	2.27	1.25e-06	7.8e-05
chr11	23421023	23423846	MIR8054	2.25	1.25e-06	7.83e-05
chr18	27133673	27134923	CHST9	2.59	1.26e-06	7.85e-05
chr4	39781006	39782123	UBE2K	2.45	1.27e-06	7.88e-05
chr6	70815806	70816995	SMAP1	2.22	1.27e-06	7.88e-05
chr8	61609713	61611394	ASPH	2.11	1.28e-06	7.92e-05
chr5	180280297	180282262	MAPK9	1.94	1.28e-06	7.95e-05
chr1	42490984	42492860	CCDC30	2.88	1.29e-06	8e-05
chr12	70293985	70298296	CNOT2	2.35	1.29e-06	8.01e-05
chr5	117509232	117510453	LINC00992	2.68	1.3e-06	8.02e-05
chrX	105840967	105842036	NRK	2.27	1.3e-06	8.07e-05
chr10	24688595	24690838	ARHGAP21	2.12	1.31e-06	8.08e-05
chr12	100930856	100932630	ANO4	2.36	1.31e-06	8.09e-05
chr8	115476972	115478359	TRPS1	2.26	1.31e-06	8.11e-05
chr2	6973988	6975014	RNF144A	2.09	1.32e-06	8.11e-05
chr6	73296732	73298329	KHDC1	2.47	1.32e-06	8.12e-05
chr17	33619156	33619950	ASIC2	2.44	1.33e-06	8.15e-05
chr12	44901162	44902253	NELL2	2.77	1.33e-06	8.15e-05
chr5	88343857	88344545	TMEM161B-AS1	3.06	1.33e-06	8.17e-05
chr15	58478442	58479971	LIPC	2.32	1.33e-06	8.17e-05
chr15	58478442	58479971	LIPC-AS1	2.32	1.33e-06	8.17e-05
chr1	198543725	198545061	ATP6V1G3	2.55	1.34e-06	8.19e-05
chr22	40117971	40119075	TNRC6B	2.27	1.34e-06	8.19e-05
chr4	40151693	40153564	N4BP2	2.27	1.35e-06	8.24e-05
chr10	82225837	82228448	NRG3-AS1	2.54	1.35e-06	8.25e-05
chr11	22817431	22819099	SVIP	2.1	1.35e-06	8.25e-05
chr11	22817431	22819099	GAS2	2.1	1.35e-06	8.25e-05
chr10	32273131	32274095	EPC1	2.5	1.35e-06	8.25e-05
chr21	26838341	26839436	ADAMTS1	2.6	1.36e-06	8.27e-05
chr10	98979728	98980719	HPSE2	2.72	1.36e-06	8.28e-05
chr10	89609024	89609962	PANK1	2.55	1.38e-06	8.38e-05
chr12	20542009	20543589	PDE3A	2.52	1.39e-06	8.45e-05
chr18	201632	203048	USP14	2.27	1.39e-06	8.45e-05
chr2	11278842	11280933	ROCK2	2.33	1.41e-06	8.52e-05
chr1	23052224	23053267	KDM1A	2.37	1.41e-06	8.52e-05
chr8	70474405	70476949	LOC101926892	2.28	1.41e-06	8.54e-05
chr7	125283897	125286925	LOC101928283	2.23	1.42e-06	8.57e-05
chr10	58381199	58382383	TFAM	2.48	1.42e-06	8.57e-05
chr2	207995298	207997016	PLEKHM3	2.27	1.42e-06	8.59e-05
chrX	113336930	113337851	LOC101928437	2.45	1.43e-06	8.6e-05
chr7	95409784	95411167	PON2	2.21	1.43e-06	8.61e-05
chr20	58490254	58493494	APCDD1L	2.31	1.44e-06	8.67e-05
chr2	68054550	68056542	C1D	2.13	1.44e-06	8.67e-05
chr10	127927260	127929481	PTPRE	2	1.5e-06	8.94e-05
chr1	184618606	184620317	C1orf21	2.37	1.51e-06	8.97e-05
chr2	157803453	157804804	ACVR1	2.39	1.52e-06	9.03e-05
chr18	28117722	28118868	CDH2	2.1	1.52e-06	9.06e-05
chr5	17494877	17496805	H3Y2	2.29	1.53e-06	9.07e-05
chr7	107913484	107914440	DLD	2.57	1.53e-06	9.07e-05
chr2	210438736	210440751	LANCL1	2.08	1.53e-06	9.11e-05
chr2	210438736	210440751	LANCL1-AS1	2.08	1.53e-06	9.11e-05
chr11	41215908	41217293	LRRC4C	2.23	1.54e-06	9.12e-05
chr1	64795888	64797250	RAVER2	2.35	1.54e-06	9.15e-05
chr4	47899239	47900217	NFXL1	2.53	1.56e-06	9.23e-05
chr4	47899239	47900217	LOC101927179	2.53	1.56e-06	9.23e-05
chr15	68540473	68542254	CORO2B	2.28	1.57e-06	9.25e-05
chr1	32255388	32256263	LCK	2.17	1.57e-06	9.26e-05
chr1	110880716	110881743	CD53	2.47	1.57e-06	9.27e-05
chr7	50054462	50055802	ZPBP	2.7	1.57e-06	9.28e-05
chr7	97029479	97031714	DLX5	2.14	1.58e-06	9.28e-05
chr1	34139829	34141055	CSMD2	2.21	1.58e-06	9.31e-05
chr5	140972792	140974887	PCDHAC1	2.08	1.58e-06	9.33e-05
chr5	140972792	140974887	PCDHAC2	2.08	1.58e-06	9.33e-05
chr5	140972792	140974887	PCDHA1	2.08	1.58e-06	9.33e-05
chr5	140972792	140974887	PCDHA2	2.08	1.58e-06	9.33e-05
chr5	140972792	140974887	PCDHA3	2.08	1.58e-06	9.33e-05
chr5	140972792	140974887	PCDHA4	2.08	1.58e-06	9.33e-05
chr5	140972792	140974887	PCDHA5	2.08	1.58e-06	9.33e-05
chr5	140972792	140974887	PCDHA6	2.08	1.58e-06	9.33e-05
chr5	140972792	140974887	PCDHA7	2.08	1.58e-06	9.33e-05
chr5	140972792	140974887	PCDHA8	2.08	1.58e-06	9.33e-05
chr5	140972792	140974887	PCDHA9	2.08	1.58e-06	9.33e-05
chr5	140972792	140974887	PCDHA10	2.08	1.58e-06	9.33e-05
chr5	140972792	140974887	PCDHA11	2.08	1.58e-06	9.33e-05
chr5	140972792	140974887	PCDHA12	2.08	1.58e-06	9.33e-05
chr5	140972792	140974887	PCDHA13	2.08	1.58e-06	9.33e-05
chr9	99743196	99744659	LOC101928438	2.18	1.59e-06	9.37e-05
chr3	25374465	25375567	RARB	2.25	1.6e-06	9.39e-05
chr5	147650393	147652626	JAKMIP2-AS1	2.23	1.61e-06	9.43e-05
chr8	78785280	78790760	IL7	2.1	1.61e-06	9.43e-05
chr15	71008650	71011090	LRRC49	2.38	1.62e-06	9.47e-05
chr2	167850910	167854348	B3GALT1	2.54	1.62e-06	9.49e-05
chr2	167850910	167854348	B3GALT1-AS1	2.54	1.62e-06	9.49e-05
chr1	155553125	155553871	ASH1L	2.46	1.65e-06	9.6e-05
chr13	32506480	32507837	N4BP2L2	2.22	1.65e-06	9.62e-05
chr13	32506480	32507837	N4BP2L2-IT2	2.22	1.65e-06	9.62e-05
chr14	73391351	73394299	NUMB	2.16	1.65e-06	9.63e-05
chr6	21707146	21708968	CASC15	2.16	1.66e-06	9.64e-05
chr2	47855829	47857911	FBXO11	2	1.67e-06	9.7e-05
chr12	32884662	32887094	PKP2	2.25	1.68e-06	9.73e-05
chr5	97847110	97848859	LINC02234	2.25	1.68e-06	9.73e-05
chr4	70057828	70060831	HTN1	2.35	1.68e-06	9.74e-05
chr4	146417083	146418654	SLC10A7	2.06	1.68e-06	9.76e-05
chr14	67185629	67188043	FAM71D	2.06	1.69e-06	9.77e-05
chr14	67185629	67188043	GPHN	2.06	1.69e-06	9.77e-05
chr3	59859366	59860952	FHIT	2.31	1.69e-06	9.78e-05
chr12	59634304	59635594	SLC16A7	2.68	1.69e-06	9.78e-05
chr3	126877910	126879195	CHCHD6	2.22	1.69e-06	9.79e-05
chr5	95548240	95550010	TTC37	2.41	1.72e-06	9.9e-05
chr10	26285978	26287935	GAD2	2.42	1.73e-06	9.95e-05
chr6	143090415	143091564	AIG1	2.25	1.73e-06	9.97e-05
chr5	96452976	96456194	LOC101929710	2.16	1.74e-06	0.0001
chr17	32657340	32658127	MYO1D	2.31	1.75e-06	0.0001
chr6	38331585	38333280	BTBD9	2.5	1.75e-06	0.0001
chr3	107651984	107654113	BBX	2.51	1.76e-06	0.000101
chr18	21552282	21553062	ESCO1	2.22	1.76e-06	0.000101
chr1	109023296	109024050	WDR47	2.09	1.77e-06	0.000101
chrX	130054516	130056448	BCORL1	-2.43	1.78e-06	0.000101
chr3	26696231	26697126	LRRC3B	2.31	1.79e-06	0.000102
chr7	38784505	38786622	VPS41	2.13	1.79e-06	0.000102
chr4	70932082	70932894	MOB1B	2.04	1.79e-06	0.000102
chr3	99790597	99792769	COL8A1	2.16	1.79e-06	0.000102
chr6	83073146	83074416	DOP1A	2.1	1.79e-06	0.000102
chr15	82284463	82285689	SAXO2	2.43	1.8e-06	0.000102
chr5	171042505	171043803	RANBP17	2.36	1.8e-06	0.000102
chr3	85057510	85058128	SNORA95	3.04	1.8e-06	0.000102
chr15	34008802	34010362	CHRM5	2.1	1.81e-06	0.000103
chr15	34008802	34010362	AVEN	2.1	1.81e-06	0.000103
chr5	65980676	65982297	ERBIN	2.1	1.81e-06	0.000103
chrX	24745970	24747555	SCARNA23	2.42	1.82e-06	0.000103
chr5	171782772	171783822	SMIM23	2.29	1.83e-06	0.000103
chr1	193013695	193016010	UCHL5	2.16	1.84e-06	0.000104
chr16	59860267	59861011	LINC02141	2.6	1.84e-06	0.000104
chr3	194675524	194676760	LSG1	2.4	1.85e-06	0.000104
chr10	26798977	26799870	ABI1	2.69	1.85e-06	0.000104
chr8	129916079	129917830	FAM49B	2.02	1.85e-06	0.000104
chr8	34782213	34784274	LINC01288	2.06	1.85e-06	0.000104
chr1	10328939	10330399	KIF1B	2.29	1.87e-06	0.000105
chr3	43473394	43475223	ANO10	2.23	1.87e-06	0.000105
chr1	200826259	200827603	CAMSAP2	2.11	1.88e-06	0.000105
chr7	141110101	141110938	TMEM178B	2.15	1.88e-06	0.000106
chr3	108666636	108668091	DZIP3	2.18	1.89e-06	0.000106
chr6	49857829	49859442	CRISP1	2.24	1.89e-06	0.000106
chr10	63497672	63498372	JMJD1C	2.33	1.89e-06	0.000106
chr18	9584675	9585960	PPP4R1	2.33	1.91e-06	0.000107
chr3	152334179	152336013	TMEM14EP	2.28	1.91e-06	0.000107
chr3	152334179	152336013	MBNL1	2.28	1.91e-06	0.000107
chr4	173277838	173278660	GALNT7	2.09	1.92e-06	0.000107
chr17	67594294	67596603	PITPNC1	2.04	1.92e-06	0.000107
chr2	160123125	160125480	ITGB6	2.08	1.96e-06	0.000109
chr12	92781113	92782470	EEA1	2.32	1.98e-06	0.00011
chr2	238922055	238922731	LINC01940	-3.28	2e-06	0.00011
chr17	61257372	61258604	BCAS3	2.21	2.01e-06	0.000111
chr6	132487376	132488839	STX7	2.14	2.02e-06	0.000111
chr5	133517591	133519266	FSTL4	2.07	2.03e-06	0.000112
chr2	156554024	156555446	GPD2	2.2	2.04e-06	0.000112
chr15	51492038	51493093	DMXL2	2.24	2.05e-06	0.000113
chr16	80692490	80693704	CDYL2	2.14	2.06e-06	0.000113
chr1	71091884	71096102	ZRANB2-AS2	2.11	2.06e-06	0.000113
chr7	19757959	19761216	TMEM196	2.08	2.09e-06	0.000114
chr21	30809544	30810725	KRTAP8-1	2.56	2.1e-06	0.000115
chr6	146960030	146963618	STXBP5-AS1	2.22	2.11e-06	0.000115
chr1	168414710	168415747	LOC100505918	2.16	2.12e-06	0.000115
chr15	49364725	49366170	FAM227B	2.34	2.12e-06	0.000116
chr6	48006923	48008380	PTCHD4	2.18	2.12e-06	0.000116
chr11	36435042	36437486	PRR5L	2.02	2.16e-06	0.000117
chrX	108584834	108586898	COL4A5	2.26	2.16e-06	0.000117
chrX	110785464	110786490	CHRDL1	2.53	2.17e-06	0.000118
chr8	105728858	105733781	ZFPM2	1.97	2.18e-06	0.000118
chr5	157277425	157279327	CYFIP2	2.32	2.18e-06	0.000118
chr18	73161761	73163388	LINC02864	2.59	2.18e-06	0.000118
chr1	150415548	150416497	RPRD2	2.18	2.18e-06	0.000118
chr7	83581306	83582748	SEMA3E	2.5	2.19e-06	0.000118
chr7	135420640	135422564	CNOT4	2.07	2.19e-06	0.000118
chr9	125560778	125561740	MAPKAP1	2.17	2.19e-06	0.000118
chr14	72113393	72115395	RGS6	2.03	2.2e-06	0.000119
chr6	13665440	13666418	RANBP9	2.23	2.2e-06	0.000119
chr10	34334781	34337147	PARD3	2.17	2.2e-06	0.000119
chr6	24141339	24142641	NRSN1	2.3	2.2e-06	0.000119
chr16	53194656	53196151	CHD9	2.1	2.22e-06	0.00012
chr10	120856382	120858360	WDR11	2.05	2.23e-06	0.00012
chr16	84075450	84077110	MBTPS1	2.64	2.23e-06	0.00012
chr2	175089426	175090636	ATF2	2.25	2.24e-06	0.00012
chr13	99365269	99370170	UBAC2	1.99	2.24e-06	0.00012
chr18	73339628	73341969	LINC02582	2.4	2.25e-06	0.00012
chr15	67383535	67387825	IQCH	2.32	2.25e-06	0.000121
chr18	65820171	65822188	CDH7	2.67	2.26e-06	0.000121
chr8	120536470	120538435	SNTB1	2.49	2.26e-06	0.000121
chr4	154293395	154299301	DCHS2	2.05	2.26e-06	0.000121
chr8	132049263	132050406	OC90	2.05	2.26e-06	0.000121
chr3	51188306	51189318	DOCK3	2.58	2.27e-06	0.000121
chr4	140696679	140700144	TBC1D9	2.04	2.29e-06	0.000122
chr11	78343427	78344640	GAB2	2.01	2.29e-06	0.000122
chr4	85532234	85533506	ARHGAP24	2.21	2.3e-06	0.000122
chr3	56410862	56411902	ERC2	2.41	2.31e-06	0.000123
chr11	13423423	13425321	BTBD10	2.17	2.38e-06	0.000126
chr6	154804748	154806467	SCAF8	2.31	2.38e-06	0.000126
chr3	121098599	121100110	STXBP5L	2.17	2.4e-06	0.000126
chrX	132768402	132769926	HS6ST2	2.17	2.41e-06	0.000127
chr12	126937224	126940996	LINC02405	2.07	2.41e-06	0.000127
chr7	138809382	138810862	TMEM213	2.13	2.41e-06	0.000127
chr14	56156191	56157400	PELI2	2.24	2.42e-06	0.000127
chr20	17335506	17337843	PCSK2	1.93	2.43e-06	0.000127
chr15	64646790	64650599	ZNF609	2.13	2.46e-06	0.000129
chr13	43453836	43454551	ENOX1-AS2	2.48	2.46e-06	0.000129
chr18	13495835	13497161	LDLRAD4	-2.55	2.46e-06	0.000129
chr18	47238672	47240046	SKOR2	2.29	2.47e-06	0.000129
chr6	83146250	83147728	PGM3	2.54	2.47e-06	0.000129
chr1	228233453	228234654	OBSCN	2.56	2.47e-06	0.000129
chr4	152651526	152653598	TMEM154	2.23	2.47e-06	0.000129
chr10	32530218	32531495	CCDC7	2.75	2.48e-06	0.000129
chr3	114323394	114326876	ZBTB20	1.87	2.48e-06	0.000129
chr13	77251106	77253206	MYCBP2	2.03	2.48e-06	0.000129
chr6	36035251	36037306	MAPK14	2.15	2.48e-06	0.000129
chr15	53661798	53662604	WDR72	2.33	2.48e-06	0.000129
chr7	79008384	79009997	MAGI2-AS2	2.11	2.48e-06	0.000129
chr3	115868388	115869907	LSAMP	2.14	2.48e-06	0.000129
chr13	51390062	51391062	INTS6	2.85	2.48e-06	0.000129
chr7	127372674	127374240	ZNF800	2.11	2.49e-06	0.000129
chr18	2946345	2949506	LOC727896	2.02	2.49e-06	0.00013
chr18	2946345	2949506	LPIN2	2.02	2.49e-06	0.00013
chr4	26623497	26625078	TBC1D19	2.14	2.5e-06	0.00013
chr12	52781644	52782195	KRT76	2.56	2.5e-06	0.00013
chr8	39027798	39029578	ADAM9	1.93	2.51e-06	0.00013
chr1	240342918	240346083	FMN2	2.13	2.54e-06	0.000131
chr2	239173362	239174012	HDAC4	2.71	2.56e-06	0.000132
chrX	7911319	7913218	PNPLA4	2.27	2.57e-06	0.000132
chr1	177694941	177695620	LINC01741	2.49	2.58e-06	0.000133
chr1	84384524	84387925	UOX	2.02	2.61e-06	0.000134
chr15	48448144	48453349	FBN1	2.19	2.64e-06	0.000135
chr6	38916011	38918576	DNAH8-AS1	2.15	2.64e-06	0.000135
chr6	38916011	38918576	DNAH8	2.15	2.64e-06	0.000135
chr6	79799826	79800675	LINC01621	2.27	2.64e-06	0.000135
chrX	33034861	33036766	DMD	2.22	2.64e-06	0.000135
chr10	74530213	74531175	LOC102723439	2.38	2.65e-06	0.000135
chr2	25835753	25837458	ASXL2	2.2	2.65e-06	0.000135
chr12	121476119	121477802	KDM2B	2.18	2.65e-06	0.000136
chr4	25831475	25835109	SEL1L3	1.96	2.65e-06	0.000136
chr12	85823796	85826602	RASSF9	1.91	2.66e-06	0.000136
chr10	4850829	4853549	AKR1E2	1.99	2.66e-06	0.000136
chr18	40065937	40067665	LINC01477	2.36	2.66e-06	0.000136
chr3	58154727	58155366	FLNB	-2.58	2.67e-06	0.000136
chr4	78842119	78843105	BMP2K	2.3	2.67e-06	0.000136
chr5	168387991	168388800	WWC1	2.47	2.68e-06	0.000137
chr15	33317057	33319902	RYR3	1.99	2.68e-06	0.000137
chr3	17546504	17548208	TBC1D5	2.05	2.7e-06	0.000138
chr10	67040758	67045503	LRRTM3	1.92	2.72e-06	0.000138
chr6	5676174	5677179	LOC101927950	2.16	2.72e-06	0.000138
chr6	5676174	5677179	FARS2	2.16	2.72e-06	0.000138
chr11	129114576	129115757	ARHGAP32	2.14	2.72e-06	0.000138
chr7	134136923	134138364	LRGUK	2.21	2.72e-06	0.000138
chr6	161003374	161005147	MAP3K4	2.5	2.75e-06	0.000139
chr3	19384568	19387647	KCNH8	2.17	2.76e-06	0.00014
chr7	132917365	132919324	CHCHD3	1.97	2.78e-06	0.000141
chr8	117180315	117181034	SLC30A8	2.3	2.78e-06	0.000141
chr18	21054887	21056248	ROCK1	2.14	2.79e-06	0.000141
chr18	54841437	54844562	RAB27B	2.28	2.83e-06	0.000143
chr4	138138743	138143305	SLC7A11-AS1	2.02	2.85e-06	0.000144
chr1	197451111	197452976	CRB1	2.05	2.88e-06	0.000145
chr11	7508007	7510266	OLFML1	2.09	2.88e-06	0.000145
chr11	7508007	7510266	PPFIBP2	2.09	2.88e-06	0.000145
chr4	98907788	98910951	EIF4E	1.95	2.89e-06	0.000145
chr6	100625769	100628381	ASCC3	2.28	2.91e-06	0.000146
chr13	50059186	50060309	DLEU2	2.28	2.91e-06	0.000146
chr12	66789784	66791025	GRIP1	2.18	2.95e-06	0.000148
chr10	13449219	13451009	BEND7	2.1	2.95e-06	0.000148
chr15	92461628	92463742	ST8SIA2	1.84	2.95e-06	0.000148
chr1	213246705	213254492	RPS6KC1	1.87	2.96e-06	0.000148
chr1	52474111	52476206	TUT4	2.4	2.96e-06	0.000148
chr12	42375080	42376810	PPHLN1	2.53	2.97e-06	0.000148
chr3	114174042	114176304	DRD3	2.06	2.98e-06	0.000149
chr13	78644451	78645522	OBI1	2.11	2.99e-06	0.000149
chr7	30116294	30122695	PLEKHA8	2.02	3e-06	0.00015
chr10	66996473	66997617	LOC101928961	2.21	3.02e-06	0.00015
chr2	55017296	55018529	RTN4	2.23	3.04e-06	0.000151
chr4	31206729	31208416	LINC02497	2.07	3.06e-06	0.000152
chr4	59009090	59011024	LINC02429	2.27	3.06e-06	0.000152
chr14	90976085	90977017	RPS6KA5	2.23	3.06e-06	0.000152
chr4	86095340	86096576	MAPK10	2.61	3.07e-06	0.000152
chr8	64677871	64679309	CYP7B1	2.14	3.07e-06	0.000152
chr4	6477378	6483628	PPP2R2C	1.86	3.08e-06	0.000153
chr20	24973754	24975039	APMAP	2.06	3.08e-06	0.000153
chr5	100590360	100591836	FAM174A	2.13	3.09e-06	0.000153
chr6	111431403	111433311	REV3L	2.26	3.09e-06	0.000153
chr16	3836020	3837367	CREBBP	2.18	3.1e-06	0.000153
chr6	13145037	13148577	PHACTR1	1.92	3.11e-06	0.000154
chr1	78136049	78137997	GIPC2	2.55	3.13e-06	0.000154
chr4	129097421	129098347	C4orf33	2.31	3.14e-06	0.000155
chr6	151264901	151267404	AKAP12	1.97	3.15e-06	0.000155
chr19	57256561	57257338	ZNF805	2.56	3.15e-06	0.000155
chr20	46664637	46666024	SLC13A3	2.13	3.17e-06	0.000156
chr6	123338800	123340509	TRDN	2.69	3.17e-06	0.000156
chr15	57046795	57048340	TCF12	2.4	3.17e-06	0.000156
chr20	34427190	34430232	ITCH	2.11	3.19e-06	0.000156
chr17	45960663	45962254	MAPT	2.14	3.19e-06	0.000157
chr22	46924066	46926286	TBC1D22A	2.35	3.19e-06	0.000157
chr2	181051717	181053537	UBE2E3	2.21	3.2e-06	0.000157
chr6	163448991	163450406	QKI	2.16	3.2e-06	0.000157
chr8	11524311	11525347	BLK	2.3	3.21e-06	0.000157
chr12	80499178	80500313	PTPRQ	2.13	3.21e-06	0.000157
chr5	124418471	124421303	LINC01170	1.87	3.23e-06	0.000158
chr10	68605981	68606977	TET1	2.29	3.25e-06	0.000159
chr15	67236247	67238359	AAGAB	1.96	3.26e-06	0.000159
chr13	111243037	111244228	ARHGEF7	2.6	3.27e-06	0.000159
chr14	37689961	37690386	TTC6	2.39	3.27e-06	0.000159
chr1	207565645	207567550	CR1	2.25	3.28e-06	0.00016
chr11	113079455	113081319	NCAM1	2.06	3.29e-06	0.00016
chr6	44414109	44416776	CDC5L	2.14	3.3e-06	0.00016
chr14	36492072	36493161	SFTA3	2.27	3.31e-06	0.000161
chr5	162096136	162097605	GABRG2	2.28	3.32e-06	0.000161
chr12	12628522	12631890	CREBL2	1.99	3.33e-06	0.000161
chr5	89017915	89019577	MEF2C-AS1	2.2	3.34e-06	0.000162
chr7	7242902	7243728	C1GALT1	2.32	3.36e-06	0.000162
chr9	68939818	68940988	PIP5K1B	2.33	3.39e-06	0.000163
chr8	95486135	95486845	C8orf37-AS1	2.24	3.4e-06	0.000164
chr6	115979912	115982277	FRK	2.14	3.41e-06	0.000164
chr7	138085826	138087585	AKR1D1	2.26	3.42e-06	0.000164
chr14	65475263	65477983	MIR625	2.06	3.45e-06	0.000165
chr3	116561688	116567023	LINC00903	1.94	3.45e-06	0.000166
chrX	136213778	136215755	FHL1	-2.15	3.46e-06	0.000166
chrX	136213778	136215755	MAP7D3	-2.15	3.46e-06	0.000166
chr1	95345428	95347086	LINC01650	1.96	3.47e-06	0.000166
chr17	59957832	59959697	RNFT1	2.1	3.48e-06	0.000167
chr17	59957832	59959697	TBC1D3P1-DHX40P1	2.1	3.48e-06	0.000167
chr20	1658574	1660414	SIRPG	2.31	3.49e-06	0.000167
chr20	32948550	32949541	EFCAB8	2.59	3.49e-06	0.000167
chr2	16601287	16602618	FAM49A	2.55	3.5e-06	0.000167
chr17	70085317	70086532	KCNJ16	2.52	3.51e-06	0.000167
chr2	174229252	174229902	OLA1	2.71	3.51e-06	0.000167
chr4	53414228	53414924	FIP1L1	2.16	3.51e-06	0.000167
chr21	26462990	26464228	CYYR1-AS1	2.37	3.57e-06	0.00017
chr21	26462990	26464228	CYYR1	2.37	3.57e-06	0.00017
chr12	102021293	102022259	WASHC3	2.43	3.59e-06	0.000171
chr12	1098399	1099400	ERC1	2.26	3.6e-06	0.000171
chr4	152432492	152434123	FBXW7	2.14	3.61e-06	0.000171
chr5	102612062	102612880	LINC00492	2.5	3.64e-06	0.000172
chr5	102612062	102612880	LINC00491	2.5	3.64e-06	0.000172
chr4	185662429	185664091	SORBS2	2.24	3.64e-06	0.000172
chrX	71996038	71997848	NHSL2	-2.45	3.65e-06	0.000173
chr2	39097889	39100370	SOS1	2.04	3.67e-06	0.000173
chr8	142768108	142769852	SLURP2	-3.25	3.68e-06	0.000173
chr8	142768108	142769852	LYNX1-SLURP2	-3.25	3.68e-06	0.000173
chr8	142768108	142769852	LYNX1	-3.25	3.68e-06	0.000173
chrX	74235550	74236328	FTX	2.53	3.68e-06	0.000174
chr22	32742570	32743874	SYN3	2.22	3.69e-06	0.000174
chr12	100289145	100291900	SCYL2	2.19	3.69e-06	0.000174
chr4	113616237	113617050	CAMK2D	2.51	3.71e-06	0.000174
chr1	84406658	84410479	DNASE2B	2.02	3.74e-06	0.000175
chr16	66731631	66733279	DYNC1LI2	2.31	3.75e-06	0.000176
chr3	188567292	188568628	LPP-AS1	2.11	3.75e-06	0.000176
chr14	100511131	100513626	WDR25	2.09	3.75e-06	0.000176
chr9	34303195	34305898	KIF24	2.06	3.77e-06	0.000176
chr2	202276803	202280355	NOP58	2.04	3.77e-06	0.000177
chr2	202276803	202280355	SNORD70	2.04	3.77e-06	0.000177
chr2	202276803	202280355	SNORD70B	2.04	3.77e-06	0.000177
chr16	76662981	76666643	LINC02125	1.89	3.78e-06	0.000177
chr15	52055108	52056476	MAPK6	2.23	3.79e-06	0.000177
chr18	31108330	31111214	DSCAS	2.55	3.8e-06	0.000177
chr3	167749187	167752461	SERPINI1	2.55	3.82e-06	0.000178
chr13	71739849	71741268	DACH1	2.49	3.84e-06	0.000179
chr7	143874431	143875163	TCAF1	2.12	3.86e-06	0.00018
chr16	69456810	69459033	CYB5B	2.1	3.86e-06	0.00018
chr1	93522044	93523581	FNBP1L	2.19	3.87e-06	0.00018
chr2	172920745	172925585	RAPGEF4	2.03	3.9e-06	0.000181
chr1	32569222	32571205	ZBTB8A	2.05	3.9e-06	0.000181
chr17	69957118	69958321	LINC01497	2.42	3.91e-06	0.000181
chr9	34968505	34970983	PHF24	1.95	3.93e-06	0.000182
chr1	88709537	88710567	PKN2	2.18	3.95e-06	0.000182
chr5	143157741	143158773	ARHGAP26	2.4	3.98e-06	0.000184
chr2	10796800	10797831	PDIA6	2.22	4e-06	0.000184
chr1	193117410	193120095	CDC73	2.26	4.01e-06	0.000185
chr16	11896731	11900419	GSPT1	1.89	4.01e-06	0.000185
chr13	78522103	78523505	OBI1-AS1	2.15	4.01e-06	0.000185
chr3	95670070	95672309	MTHFD2P1	2.24	4.08e-06	0.000187
chr10	96875077	96879241	LCOR	1.92	4.08e-06	0.000187
chr15	67612533	67613577	MAP2K5	2.12	4.08e-06	0.000187
chr22	25785671	25786947	MYO18B	2.04	4.09e-06	0.000187
chr6	123038696	123041127	CLVS2	2.08	4.09e-06	0.000187
chr15	50998339	50999753	AP4E1	2.61	4.09e-06	0.000187
chr12	42180613	42184161	YAF2	1.89	4.13e-06	0.000189
chr17	12825571	12827050	ARHGAP44	2.18	4.15e-06	0.000189
chr20	5157885	5163141	CDS2	2.03	4.15e-06	0.00019
chr1	95517897	95518974	LINC02607	2.13	4.17e-06	0.00019
chr1	185066024	185067757	RNF2	2.09	4.17e-06	0.00019
chr6	151190507	151192699	LOC102723831	2.05	4.17e-06	0.00019
chrX	107234537	107235701	PIH1D3	2.37	4.19e-06	0.000191
chr3	183858974	183861432	PARL	2.02	4.22e-06	0.000192
chr6	32436037	32436852	HLA-DRA	2.23	4.22e-06	0.000192
chr7	95498690	95499664	ASB4	2.58	4.23e-06	0.000192
chr22	35823718	35824952	RBFOX2	2.15	4.23e-06	0.000192
chr13	100871052	100872474	NALCN-AS1	2.13	4.24e-06	0.000192
chr10	61672962	61674329	CABCOCO1	1.97	4.25e-06	0.000193
chr11	12931288	12932863	TEAD1	2.07	4.25e-06	0.000193
chr10	17313279	17315984	ST8SIA6	2.49	4.25e-06	0.000193
chr12	2939510	2941030	TULP3	2.05	4.25e-06	0.000193
chr7	80165951	80167413	GNAI1	2.22	4.29e-06	0.000194
chr8	134681102	134682311	ZFAT	2.42	4.29e-06	0.000194
chr6	133260617	133262184	EYA4	2.25	4.32e-06	0.000195
chr6	83640260	83642536	SNAP91	2.39	4.32e-06	0.000195
chr18	48203946	48207751	ZBTB7C	2.13	4.34e-06	0.000195
chr4	127637095	127638444	INTU	2.1	4.34e-06	0.000196
chr5	119483727	119485293	HSD17B4	2.28	4.35e-06	0.000196
chr5	3434764	3435515	LINC01019	2.39	4.36e-06	0.000196
chr11	128581646	128582021	ETS1	-3.71	4.37e-06	0.000196
chr22	30477539	30477933	SDC4P	-3.43	4.37e-06	0.000197
chr6	136276561	136277901	BCLAF1	2.12	4.4e-06	0.000198
chr5	102475034	102476649	SLCO6A1	2.33	4.41e-06	0.000198
chr17	48292617	48295873	THRA1/BTR	1.89	4.45e-06	0.000199
chr14	28789087	28790588	LINC01551	2.18	4.47e-06	0.0002
chr14	28789087	28790588	LINC02282	2.18	4.47e-06	0.0002
chr12	8736705	8737986	RIMKLB	1.91	4.48e-06	0.0002
chr2	138521306	138522404	SPOPL	2.34	4.48e-06	0.000201
chr10	48203883	48204953	FRMPD2	2.18	4.5e-06	0.000201
chr20	59202022	59203061	ZNF831	2.15	4.5e-06	0.000201
chr13	43891813	43893387	LACC1	2.31	4.52e-06	0.000202
chr2	40028622	40030487	SLC8A1-AS1	2.26	4.54e-06	0.000202
chr4	2893165	2895782	ADD1	2.07	4.56e-06	0.000203
chr1	69847666	69850650	LRRC7	2.27	4.56e-06	0.000203
chr2	62978150	62980149	EHBP1	2.27	4.58e-06	0.000204
chr1	39864086	39866247	TRIT1	1.9	4.6e-06	0.000205
chr4	141053337	141055328	RNF150	2.37	4.63e-06	0.000206
chr11	43378021	43379099	TTC17	2.38	4.65e-06	0.000206
chr4	69952617	69955610	CSN2	2.05	4.66e-06	0.000207
chr6	55475203	55476434	HMGCLL1	2.47	4.7e-06	0.000208
chr12	1862266	1864456	CACNA2D4	1.92	4.7e-06	0.000208
chr15	48166778	48169280	MYEF2	1.94	4.72e-06	0.000208
chr14	50267812	50271531	L2HGDH	2.38	4.73e-06	0.000209
chr1	157830341	157831534	CD5L	2.2	4.74e-06	0.000209
chr11	86045762	86048011	PICALM	1.99	4.76e-06	0.00021
chr7	16533785	16534837	LRRC72	2.33	4.76e-06	0.00021
chr9	5064556	5065672	JAK2	2.19	4.76e-06	0.00021
chr12	12220193	12222358	LRP6	2.14	4.76e-06	0.00021
chr11	106252360	106253924	LOC101928535	2	4.77e-06	0.00021
chr7	39119247	39121301	POU6F2	1.98	4.79e-06	0.000211
chr16	68425983	68426887	SMPD3	1.98	4.84e-06	0.000212
chr13	31193823	31195068	B3GLCT	2.38	4.85e-06	0.000212
chr6	116539621	116541256	CALHM4	1.96	4.86e-06	0.000213
chr6	116539621	116541256	TRAPPC3L	1.96	4.86e-06	0.000213
chr14	58282422	58284515	LINC00216	2.21	4.86e-06	0.000213
chr14	58282422	58284515	PSMA3-AS1	2.21	4.86e-06	0.000213
chr9	87637063	87639263	DAPK1	2.12	4.86e-06	0.000213
chr4	124537505	124543243	LINC02516	1.92	4.89e-06	0.000214
chr22	17674554	17676525	BCL2L13	2.19	4.89e-06	0.000214
chr9	77854146	77857408	GNAQ	1.88	4.9e-06	0.000214
chr2	40426138	40427384	SLC8A1	2.18	4.91e-06	0.000214
chr4	71379719	71382837	SLC4A4	1.95	4.92e-06	0.000214
chr9	131219982	131221084	NUP214	2.03	4.92e-06	0.000214
chr11	7005641	7007497	ZNF214	2.09	4.92e-06	0.000214
chr5	28280192	28282169	LINC02103	2.24	4.93e-06	0.000214
chr15	44322788	44324243	CASC4	2.36	4.94e-06	0.000215
chr12	40018616	40022488	SLC2A13	1.81	4.96e-06	0.000215
chr2	34687319	34690578	LINC01320	1.96	4.98e-06	0.000216
chr15	25855965	25856952	ATP10A	2.43	4.99e-06	0.000217
chr16	76512315	76514212	CNTNAP4	2.32	5.03e-06	0.000218
chr14	59997937	59999365	LRRC9	2.42	5.1e-06	0.00022
chr21	21756140	21757603	LINC01425	2.08	5.1e-06	0.00022
chr1	98216270	98219927	LINC01776	1.98	5.1e-06	0.00022
chr4	122666155	122669771	IL21-AS1	2.1	5.13e-06	0.000221
chr11	18176098	18177468	MRGPRX4	2.2	5.15e-06	0.000221
chr7	8286919	8289636	LOC100505938	2.04	5.16e-06	0.000222
chr10	101419029	101421319	BTRC	1.94	5.17e-06	0.000222
chr13	74261437	74262942	LINC00402	2.12	5.24e-06	0.000224
chr13	31735369	31740189	RXFP2	1.95	5.25e-06	0.000224
chr2	154744201	154745166	KCNJ3	2.53	5.25e-06	0.000224
chr1	99278400	99279096	PLPPR4	2.05	5.26e-06	0.000224
chr14	80717253	80718476	CEP128	2.38	5.26e-06	0.000224
chr21	35541014	35543015	LOC100506403	2.03	5.26e-06	0.000225
chr9	3412514	3414284	RFX3	1.99	5.28e-06	0.000225
chr7	44299923	44300752	CAMK2B	2.68	5.29e-06	0.000225
chr6	158580418	158585670	TMEM181	1.85	5.33e-06	0.000227
chr13	81229092	81232187	LINC00564	2.09	5.37e-06	0.000228
chr6	109514776	109516776	AK9	2.48	5.38e-06	0.000228
chr3	8252972	8255282	LMCD1-AS1	1.87	5.4e-06	0.000229
chr2	210078475	210079178	KANSL1L	2.49	5.41e-06	0.000229
chr12	126410171	126412139	LINC02825	2.13	5.42e-06	0.00023
chr8	140824564	140825953	PTK2	2.11	5.48e-06	0.000231
chr1	65615147	65616931	LEPR	2.18	5.49e-06	0.000232
chr6	73071382	73073432	KCNQ5	2.17	5.5e-06	0.000232
chr5	835577	836929	ZDHHC11	1.94	5.5e-06	0.000232
chr9	20895217	20896716	FOCAD	2.27	5.54e-06	0.000233
chr2	206588342	206590162	ADAM23	2.32	5.55e-06	0.000233
chr10	895787	897914	LARP4B	2.25	5.58e-06	0.000234
chr7	116981126	116982606	ST7	1.99	5.6e-06	0.000235
chr18	67586403	67587512	LOC643542	2.24	5.6e-06	0.000235
chr6	110101519	110103522	WASF1	2.15	5.63e-06	0.000236
chr11	4808184	4810993	OR52R1	1.96	5.65e-06	0.000236
chr1	111628143	111632464	RAP1A	1.95	5.65e-06	0.000236
chr17	66513177	66513933	PRKCA	2.23	5.69e-06	0.000238
chr15	82170075	82173023	EFL1	2.04	5.7e-06	0.000238
chr3	67434546	67435984	SUCLG2	2.13	5.73e-06	0.000239
chr1	30950460	30951487	SNORD103B	2.14	5.76e-06	0.00024
chr1	30950460	30951487	PUM1	2.14	5.76e-06	0.00024
chr2	213126191	213127745	IKZF2	2.15	5.77e-06	0.00024
chr20	61534836	61536422	CDH4	2.05	5.8e-06	0.000241
chr5	121854559	121855302	FTMT	2.24	5.81e-06	0.000241
chr5	153729490	153730025	GRIA1	2.61	5.84e-06	0.000243
chr16	66912200	66914511	CDH16	-2.28	5.85e-06	0.000243
chr11	56879530	56883046	LINC02735	2.12	5.9e-06	0.000244
chrX	49111534	49113381	GPKOW	-2.27	5.9e-06	0.000244
chr9	69615357	69617262	APBA1	2.04	5.92e-06	0.000245
chr19	32357492	32359364	ZNF507	2	5.93e-06	0.000245
chr5	118188976	118198255	LINC02147	1.86	5.95e-06	0.000246
chr4	72107734	72109940	NPFFR2	2.13	5.96e-06	0.000246
chr8	90306978	90309119	LINC00534	2.36	5.98e-06	0.000247
chr2	144151814	144153314	GTDC1	2.03	5.99e-06	0.000247
chr14	59228136	59231082	DAAM1	1.86	6e-06	0.000247
chr14	50713226	50714953	NIN	2.32	6.01e-06	0.000247
chr22	39773195	39774977	ENTHD1	1.9	6.02e-06	0.000248
chr1	159434288	159437814	OR10J1	1.99	6.02e-06	0.000248
chr1	159434288	159437814	OR10J4	1.99	6.02e-06	0.000248
chr12	64869718	64871649	TBC1D30	2.24	6.05e-06	0.000248
chr4	158195756	158198824	FAM198B-AS1	1.84	6.08e-06	0.000249
chrX	107094003	107095098	RBM41	2.06	6.09e-06	0.00025
chr6	117926500	117928878	SLC35F1	1.84	6.11e-06	0.000251
chr7	34779902	34781267	NPSR1	2.02	6.17e-06	0.000252
chr7	34779902	34781267	NPSR1-AS1	2.02	6.17e-06	0.000252
chr11	13692816	13695951	FAR1	2.02	6.17e-06	0.000253
chr20	41098317	41100347	PLCG1-AS1	2.34	6.19e-06	0.000253
chr20	41098317	41100347	TOP1	2.34	6.19e-06	0.000253
chr4	26874568	26875292	STIM2	2.44	6.2e-06	0.000253
chr7	150096296	150097639	ACTR3C	2.09	6.2e-06	0.000253
chr6	145923364	145924437	SHPRH	2.46	6.22e-06	0.000254
chr1	231784740	231786378	TSNAX-DISC1	2.01	6.22e-06	0.000254
chr1	231784740	231786378	DISC1	2.01	6.22e-06	0.000254
chr6	89773780	89774918	MDN1	2.27	6.23e-06	0.000254
chr14	91266389	91267130	CCDC88C	2.46	6.26e-06	0.000255
chr2	55293873	55296261	CCDC88A	2.32	6.27e-06	0.000255
chr7	20134211	20136801	MACC1	1.87	6.28e-06	0.000255
chr7	20134211	20136801	LOC101927668	1.87	6.28e-06	0.000255
chr1	70435989	70439208	CTH	1.97	6.33e-06	0.000257
chr3	149040661	149043080	HLTF	2.01	6.35e-06	0.000258
chr16	907236	909014	LMF1	1.89	6.38e-06	0.000259
chr6	75847932	75851657	MYO6	1.9	6.41e-06	0.000259
chr20	23596271	23599077	CST9	1.93	6.42e-06	0.00026
chr6	139175457	139176962	HECA	2.45	6.44e-06	0.00026
chr6	118542984	118544211	PLN	2.19	6.46e-06	0.000261
chr10	92889219	92890090	EXOC6	2.28	6.48e-06	0.000262
chr3	25651682	25652821	TOP2B	2.23	6.49e-06	0.000262
chr5	94801634	94802406	MCTP1	2.51	6.5e-06	0.000262
chr2	33721508	33724987	MYADML	1.79	6.5e-06	0.000262
chr2	33721508	33724987	LINC01317	1.79	6.5e-06	0.000262
chr14	63475989	63478594	PPP2R5E	2.02	6.51e-06	0.000262
chr7	38526941	38532432	AMPH	2.02	6.56e-06	0.000264
chr11	123992466	123993812	OR10G6	2.29	6.56e-06	0.000264
chr1	45850412	45852530	MAST2	2.16	6.56e-06	0.000264
chr8	131944449	131945654	EFR3A	2.33	6.57e-06	0.000264
chr21	36206328	36207203	DOP1B	2.15	6.58e-06	0.000264
chr14	77916867	77917392	ADCK1	2.37	6.58e-06	0.000264
chr4	139720762	139722579	MGST2	1.86	6.61e-06	0.000265
chr4	86161390	86164805	MAPK10-AS1	1.83	6.62e-06	0.000265
chr11	74908188	74909972	XRRA1	1.94	6.63e-06	0.000266
chr3	177655501	177656284	LINC00578	2.4	6.67e-06	0.000267
chr12	125595669	125597537	TMEM132B	1.92	6.68e-06	0.000267
chr3	154344684	154346568	GPR149	2.16	6.69e-06	0.000268
chr14	68227419	68230393	RAD51B	2.05	6.71e-06	0.000268
chr7	108241768	108245091	NRCAM	1.79	6.72e-06	0.000268
chr11	24643560	24646651	LUZP2	1.83	6.72e-06	0.000268
chr7	51155701	51157588	COBL	2.07	6.76e-06	0.00027
chr10	89066191	89067926	MIR4679-2	2.07	6.77e-06	0.00027
chr10	89066191	89067926	MIR4679-1	2.07	6.77e-06	0.00027
chr19	33714557	33716258	CHST8	1.92	6.78e-06	0.00027
chr3	65459411	65460744	MAGI1	2.2	6.79e-06	0.00027
chr20	13851502	13852924	SEL1L2	2.38	6.79e-06	0.000271
chr3	47918429	47919110	MAP4	2.64	6.82e-06	0.000271
chr12	69385949	69388199	YEATS4	2.09	6.82e-06	0.000271
chr9	33750257	33751664	PRSS3	-3.68	6.84e-06	0.000272
chr2	134264582	134265720	MGAT5	2.17	6.84e-06	0.000272
chr9	35234340	35238484	UNC13B	1.89	6.84e-06	0.000272
chr12	128909459	128910328	GLT1D1	2.13	6.85e-06	0.000272
chr6	80240841	80244994	BCKDHB	2.06	6.86e-06	0.000272
chr2	85001176	85002685	KCMF1	1.86	6.87e-06	0.000272
chr11	8797547	8798939	DENND2B	2.04	6.9e-06	0.000273
chr11	8797547	8798939	LOC102724784	2.04	6.9e-06	0.000273
chr12	69517050	69518892	SNORA113	2.11	6.91e-06	0.000274
chr12	69517050	69518892	FRS2	2.11	6.91e-06	0.000274
chr10	45306337	45308152	OR13A1	2.09	6.94e-06	0.000274
chr3	62053645	62056157	PTPRG	1.87	6.95e-06	0.000275
chr1	77640859	77641994	ZZZ3	2.2	6.96e-06	0.000275
chr10	100498398	100500447	SEC31B	-2.2	6.97e-06	0.000275
chr8	66049201	66050452	DNAJC5B	1.94	6.99e-06	0.000276
chr3	67895733	67896826	SUCLG2-AS1	2.12	6.99e-06	0.000276
chrX	134621606	134623295	PLAC1	-2.23	6.99e-06	0.000276
chr10	120782324	120783871	WDR11-AS1	2.06	7.03e-06	0.000277
chr18	66511362	66512628	CDH19	2.27	7.06e-06	0.000278
chr1	170057063	170059104	KIFAP3	1.96	7.07e-06	0.000278
chr7	127980754	127981861	SND1	2.03	7.08e-06	0.000278
chr7	15445567	15447877	AGMO	1.93	7.12e-06	0.000279
chr9	135830651	135833042	CAMSAP1	1.89	7.12e-06	0.00028
chr5	80786812	80788490	MSH3	2.47	7.13e-06	0.00028
chr16	47360029	47361880	ITFG1	2.18	7.27e-06	0.000284
chr2	187345482	187346183	CALCRL	1.96	7.3e-06	0.000285
chr4	121770122	121771972	TMEM155	2.08	7.31e-06	0.000285
chr4	121770122	121771972	PP12613	2.08	7.31e-06	0.000285
chr6	117492152	117496665	DCBLD1	1.89	7.32e-06	0.000285
chr20	58243711	58246260	PPP4R1L	1.94	7.37e-06	0.000287
chr19	31583292	31583991	THEG5	2.01	7.53e-06	0.000292
chr2	190688809	190691087	NAB1	2.11	7.53e-06	0.000292
chr3	27126070	27128848	NEK10	1.83	7.55e-06	0.000292
chr12	132187989	132191481	LINC02361	-4.54	7.55e-06	0.000293
chr22	29968263	29969511	MTMR3	2.15	7.6e-06	0.000294
chr7	36452643	36453603	ANLN	2.8	7.68e-06	0.000296
chr7	24957431	24962144	OSBPL3	1.92	7.71e-06	0.000297
chr6	125796685	125799196	NCOA7-AS1	1.91	7.72e-06	0.000297
chr6	125796685	125799196	NCOA7	1.91	7.72e-06	0.000297
chr4	137556219	137557638	LINC02172	2.23	7.73e-06	0.000297
chr13	84783832	84785662	SNORA107	2.47	7.74e-06	0.000298
chr4	177430336	177433946	AGA	1.98	7.75e-06	0.000298
chrX	112628782	112632632	LHFPL1	1.83	7.75e-06	0.000298
chr5	160023273	160024392	TTC1	2.09	7.78e-06	0.000299
chr16	50214372	50215486	TENT4B	2.32	7.83e-06	0.0003
chr21	15038396	15040060	NRIP1	1.94	7.83e-06	0.0003
chr16	75721640	75722385	CPHXL	2.74	7.83e-06	0.0003
chr10	104456584	104458405	CFAP58	2.03	7.84e-06	0.0003
chr6	146226432	146227089	GRM1	2.39	7.85e-06	0.000301
chr5	122820044	122820723	SNX2	2.21	7.86e-06	0.000301
chr5	88772247	88773909	MEF2C	2	7.95e-06	0.000303
chr3	47761619	47763313	SMARCC1	1.98	7.96e-06	0.000303
chr5	64511362	64512490	RGS7BP	2.2	7.98e-06	0.000304
chr6	36273509	36274935	PNPLA1	2.01	8.01e-06	0.000305
chr2	73949532	73950518	DGUOK	2.05	8.01e-06	0.000305
chr3	136166406	136167813	MSL2	2.05	8.05e-06	0.000306
chr8	87163932	87167217	CNBD1	1.98	8.1e-06	0.000308
[truncated: 16,079 more rows]

## Sheet: S11_D_KO_H3K4me1_ChIP_seq
Table S11
chromosome	start	end	Gene	KO_Fold_Change_H3K4me1_ChIP_seq	p_value	FDR_adjusted_p_value
chr14	76284992	76286181	.	4.82	4.63e-21	1.02e-15
chr8	143012636	143014427	LY6E	-5.18	7.28e-17	5.34e-12
chr8	143012636	143014427	LY6E-DT	-5.18	7.28e-17	5.34e-12
chr8	14343318	14345069	SGCZ	4.49	3.36e-15	1.43e-10
chr18	42225029	42227664	LINC00907	3.93	3.91e-15	1.43e-10
chr1	151411077	151413278	POGZ	3.82	4.86e-15	1.53e-10
chr5	137723133	137724989	KLHL3	4.27	5.74e-15	1.58e-10
chr7	16100408	16101791	CRPPA	4.07	1.36e-14	2.99e-10
chr4	92941441	92942144	GRID2	3.92	2.91e-14	5.81e-10
chr3	138765172	138767166	PIK3CB	4.03	3.66e-14	6.42e-10
chr7	93421800	93423327	CALCR	4.23	3.79e-14	6.42e-10
chr11	56031132	56032335	OR5AS1	3.84	4.55e-14	7.08e-10
chr15	91169463	91171064	SV2B	3.75	4.83e-14	7.08e-10
chr1	75563150	75564598	SLC44A5	4.01	1.2e-13	1.28e-09
chr20	43078349	43079425	PTPRT	4.07	1.28e-13	1.28e-09
chr13	101541491	101542698	ITGBL1	4.08	2.53e-13	2.32e-09
chr1	45153602	45154425	ZSWIM5	3.85	3.13e-13	2.55e-09
chr10	87834916	87835815	CFL1P1	4.05	4.79e-13	3.63e-09
chr1	86875365	86877665	SELENOF	3.56	5.59e-13	4.1e-09
chr19	39710214	39711411	LGALS14	3.41	5.98e-13	4.11e-09
chr9	28482942	28484104	LINGO2	3.7	6.5e-13	4.33e-09
chr7	154002886	154004349	DPP6	3.66	6.87e-13	4.43e-09
chr5	148352469	148353398	LOC102546294	3.71	7.25e-13	4.43e-09
chr9	2035181	2036938	SMARCA2	3.37	1.07e-12	5.88e-09
chr7	3364382	3365196	SDK1	3.87	1.16e-12	6.21e-09
chr2	135108016	135110382	RAB3GAP1	4.07	1.22e-12	6.41e-09
chr13	101403138	101404341	NALCN	3.33	1.48e-12	7.53e-09
chr4	117671562	117673764	LINC01378	3.39	1.81e-12	8.27e-09
chr17	28070587	28071227	NLK	3.44	1.92e-12	8.46e-09
chr4	143691657	143693302	FREM3	3.8	2.03e-12	8.77e-09
chr16	14136117	14137875	MRTFB	3.29	2.25e-12	9.33e-09
chr3	107167335	107168930	LINC00882	3.51	2.91e-12	1.1e-08
chr8	97725438	97726779	MTDH	3.32	2.97e-12	1.11e-08
chr11	107546846	107548099	ALKBH8	3.5	3.06e-12	1.12e-08
chr6	110821150	110823126	AMD1	3.36	3.34e-12	1.17e-08
chr3	27400397	27401322	SLC4A7	3.71	4.02e-12	1.34e-08
chr3	6913146	6914747	GRM7	3.53	4.27e-12	1.4e-08
chr14	26646631	26647815	LINC02588	3.56	4.67e-12	1.47e-08
chr18	74527269	74529545	CNDP2	3.63	5.06e-12	1.57e-08
chr18	74527269	74529545	CNDP1	3.63	5.06e-12	1.57e-08
chr1	178228926	178230183	RASAL2	3.38	5.15e-12	1.57e-08
chr4	157239217	157240431	GRIA2	3.9	5.83e-12	1.67e-08
chr8	113261897	113263366	CSMD3	3.51	6.74e-12	1.85e-08
chr6	62137643	62138741	KHDRBS2	3.46	7.15e-12	1.92e-08
chr2	238863376	238865513	TWIST2	-4.08	7.75e-12	1.96e-08
chr6	122659182	122661766	PKIB	3.14	8.25e-12	2.02e-08
chr7	29660528	29662572	LOC646762	3.67	1.1e-11	2.52e-08
chr14	100937444	100938257	SNORD113-4	3.83	1.23e-11	2.71e-08
chr14	100937444	100938257	SNORD113-5	3.83	1.23e-11	2.71e-08
chr14	100937444	100938257	SNORD113-6	3.83	1.23e-11	2.71e-08
chr14	100937444	100938257	SNORD113-7	3.83	1.23e-11	2.71e-08
chr14	100937444	100938257	MEG8	3.83	1.23e-11	2.71e-08
chr16	23885529	23886327	PRKCB	3.46	1.27e-11	2.77e-08
chrX	114698908	114700078	HTR2C	3.48	1.34e-11	2.88e-08
chr16	56182395	56184596	LOC283856	3.41	1.41e-11	2.95e-08
chr9	33966468	33968931	UBAP2	3.25	1.46e-11	3.03e-08
chr15	50707592	50708268	SPPL2A	3.56	1.51e-11	3.11e-08
chr12	101475139	101476367	SPIC	3.8	1.63e-11	3.33e-08
chr4	80545391	80546985	CFAP299	3.23	1.72e-11	3.44e-08
chr6	147371067	147372389	STXBP5	3.36	1.78e-11	3.52e-08
chr1	96828490	96830249	PTBP2	3.43	1.86e-11	3.6e-08
chr1	235666003	235667428	LYST	3.2	1.91e-11	3.62e-08
chr7	88821919	88823228	ZNF804B	3.39	1.98e-11	3.72e-08
chr6	46247602	46248444	RCAN2	3.37	2.07e-11	3.8e-08
chr2	54280647	54281596	ACYP2	3.5	2.19e-11	3.86e-08
chr7	33341479	33342524	BBS9	3.43	2.47e-11	4.29e-08
chr7	110954067	110957733	IMMP2L	2.93	2.71e-11	4.62e-08
chr2	182210667	182211931	PDE1A	3.68	2.78e-11	4.66e-08
chr4	20998826	20999938	KCNIP4	3.43	2.78e-11	4.66e-08
chr12	80859552	80860835	LIN7A	3.07	2.8e-11	4.66e-08
chr6	145625722	145627039	EPM2A	3.35	2.82e-11	4.66e-08
chr12	132204078	132206437	GALNT9	-4.67	3.06e-11	4.99e-08
chr13	43498112	43499253	ENOX1	3.12	3.21e-11	5.15e-08
chr4	166011396	166013796	TLL1	3.5	3.48e-11	5.51e-08
chr7	107059652	107061397	PRKAR2B	3.02	3.79e-11	5.91e-08
chr11	34991689	34995230	PDHX	3.1	4.01e-11	6.03e-08
chr10	55430497	55432408	PCDH15	3.48	4.64e-11	6.67e-08
chr11	26457203	26459583	ANO3	3.09	4.66e-11	6.67e-08
chr10	8266068	8267409	LINC00708	3.83	4.68e-11	6.67e-08
chr5	42723360	42726126	GHR	3.4	4.7e-11	6.67e-08
chr3	101945117	101946349	LINC02085	3.07	4.79e-11	6.71e-08
chr1	207488118	207489780	CR2	3.11	4.85e-11	6.73e-08
chr3	169844452	169846263	LRRC31	3.59	5.3e-11	7.16e-08
chr3	42557850	42560123	SEC22C	3.02	5.37e-11	7.2e-08
chr12	15433572	15435382	PTPRO	3.33	5.66e-11	7.46e-08
chr13	26400220	26402061	CDK8	3.7	6.36e-11	8.28e-08
chr9	85692264	85693271	AGTPBP1	3.54	6.91e-11	8.95e-08
chr7	140127076	140128958	KDM7A	3.24	6.95e-11	8.95e-08
chr5	131447874	131449328	RAPGEF6	3.3	7.06e-11	9.03e-08
chr4	150913310	150914160	LRBA	3.71	7.3e-11	9.28e-08
chr3	33859888	33861035	PDCD6IP	3.07	7.65e-11	9.62e-08
chr2	114901933	114902829	DPP10	3.26	7.85e-11	9.81e-08
chr5	12989100	12990346	LINC02220	3.06	8.78e-11	1.06e-07
chr10	48432814	48435234	MAPK8	3.18	8.85e-11	1.06e-07
chrX	86723321	86724788	DACH2	2.92	8.86e-11	1.06e-07
chr8	84569634	84570950	RALYL	3.43	8.91e-11	1.06e-07
chr8	93802103	93803239	TMEM67	3.67	8.92e-11	1.06e-07
chr3	160261092	160263289	IFT80	3.31	9.49e-11	1.11e-07
chr3	160261092	160263289	TRIM59-IFT80	3.31	9.49e-11	1.11e-07
chr6	87621621	87622716	ORC3	3.03	9.74e-11	1.13e-07
chr9	19678024	19679252	SLC24A2	3.23	1.02e-10	1.16e-07
chr1	15668006	15668973	DDI2	3.28	1.02e-10	1.16e-07
chr2	55572680	55573355	PPP4R3B	3.24	1.03e-10	1.16e-07
chr5	136367288	136369731	TRPC7	3.45	1.06e-10	1.18e-07
chr8	139781256	139782648	TRAPPC9	3.2	1.06e-10	1.18e-07
chr6	41990991	41992208	CCND3	3.15	1.07e-10	1.18e-07
chr17	19779187	19783970	ULK2	2.97	1.1e-10	1.2e-07
chr2	24738694	24742240	NCOA1	2.83	1.11e-10	1.22e-07
chr5	109116303	109117413	FER	3.52	1.14e-10	1.24e-07
chr2	207584904	207586408	CREB1	2.94	1.14e-10	1.24e-07
chr2	207584904	207586408	METTL21A	2.94	1.14e-10	1.24e-07
chr3	125348653	125349790	ZNF148	3.08	1.15e-10	1.24e-07
chrX	110375451	110376673	AMMECR1	2.95	1.22e-10	1.28e-07
chr12	29645229	29647400	TMTC1	3.16	1.23e-10	1.28e-07
chr4	70069319	70070355	CSN1S2AP	3.11	1.23e-10	1.28e-07
chr6	26976311	26978326	LINC00240	3.18	1.25e-10	1.3e-07
chr7	144592277	144594831	TPK1	3.08	1.29e-10	1.32e-07
chr2	165150031	165150774	SCN3A	3.36	1.31e-10	1.32e-07
chr2	127347146	127348065	MAP3K2	2.95	1.35e-10	1.35e-07
chr15	29460289	29461370	FAM189A1	3.26	1.47e-10	1.45e-07
chr18	53214253	53215753	DCC	3.29	1.7e-10	1.64e-07
chr2	154342959	154345262	GALNT13	3.1	1.74e-10	1.66e-07
chr14	65624594	65627695	FUT8	2.8	1.74e-10	1.66e-07
chr5	84062435	84064154	EDIL3	3.11	1.81e-10	1.72e-07
chr10	94951144	94952807	CYP2C9	2.82	1.87e-10	1.76e-07
chr4	70022533	70024456	HTN3	3.27	1.89e-10	1.76e-07
chr1	202746206	202750649	KDM5B	2.79	1.9e-10	1.76e-07
chr1	240995992	240997036	RGS7	3.14	2e-10	1.85e-07
chr10	69119834	69120997	VPS26A	2.94	2.05e-10	1.87e-07
chr11	100983454	100986096	ARHGAP42	3.22	2.08e-10	1.89e-07
chr12	9938040	9940879	LINC02470	2.82	2.12e-10	1.92e-07
chr16	50777973	50780130	CYLD	2.71	2.15e-10	1.93e-07
chr21	30538101	30539493	KRTAP19-6	3.3	2.17e-10	1.93e-07
chr13	57712169	57715596	PCDH17	2.81	2.17e-10	1.93e-07
chr4	84787519	84789085	WDFY3	3.05	2.2e-10	1.94e-07
chr4	129825701	129826887	LINC02465	2.91	2.3e-10	2e-07
chr13	98392179	98394422	FARP1	2.83	2.38e-10	2.06e-07
chr18	56131712	56132575	LOC642484	3.5	2.45e-10	2.12e-07
chr18	56131712	56132575	LINC01539	3.5	2.45e-10	2.12e-07
chr10	46927935	46928556	PTPN20	3.6	2.49e-10	2.14e-07
chr3	88092355	88093510	CGGBP1	3.34	2.81e-10	2.39e-07
chr3	88092355	88093510	ZNF654	3.34	2.81e-10	2.39e-07
chr3	394406	395593	CHL1	3.45	3.02e-10	2.53e-07
chr7	92329189	92330099	ANKIB1	3.2	3.07e-10	2.55e-07
chr6	151751495	151752908	ESR1	3.61	3.12e-10	2.57e-07
chr6	69967767	69969120	COL19A1	3.46	3.18e-10	2.6e-07
chr1	84227162	84228328	PRKACB	3.27	3.39e-10	2.75e-07
chr3	177154395	177155524	TBL1XR1	2.96	3.42e-10	2.75e-07
chr15	83877128	83877999	ADAMTSL3	3.36	3.5e-10	2.79e-07
chr11	33353766	33355511	HIPK3	3.03	3.6e-10	2.85e-07
chr1	237506627	237508019	RYR2	3.24	3.65e-10	2.85e-07
chr4	167086889	167088407	SPOCK3	3.19	3.8e-10	2.93e-07
chr7	133710426	133712137	EXOC4	3.03	3.85e-10	2.96e-07
chr3	176817531	176818245	LINC01209	3.37	4.29e-10	3.22e-07
chr3	58919396	58920011	C3orf67	3.34	4.48e-10	3.31e-07
chr3	58919396	58920011	C3orf67-AS1	3.34	4.48e-10	3.31e-07
chr18	36750444	36752051	FHOD3	2.94	4.65e-10	3.41e-07
chr9	4649826	4650815	SPATA6L	3.17	4.66e-10	3.41e-07
chr3	179802571	179803703	PEX5L	3.37	4.71e-10	3.44e-07
chrX	105200229	105203452	IL1RAPL2	2.77	4.83e-10	3.47e-07
chr10	16801165	16802267	RSU1	3.08	4.83e-10	3.47e-07
chr12	78053092	78054434	NAV3	3.33	4.91e-10	3.52e-07
chr17	31197568	31199446	NF1	2.83	5.1e-10	3.62e-07
chr21	14818420	14819370	LINC02246	3.4	5.1e-10	3.62e-07
chr1	215815725	215816886	USH2A	3.74	5.11e-10	3.62e-07
chr7	122116410	122117597	AASS	3.12	5.16e-10	3.63e-07
chr9	111025907	111027327	LPAR1	2.86	5.29e-10	3.68e-07
chr4	177983272	177985052	LINC01098	3.09	5.3e-10	3.68e-07
chr2	42471732	42472787	KCNG3	2.75	5.31e-10	3.68e-07
chr12	75196831	75198162	KCNC2	3.46	5.38e-10	3.71e-07
chr1	147115334	147117481	NBPF13P	2.8	5.4e-10	3.71e-07
chr3	100304254	100306238	TBC1D23	3.51	5.49e-10	3.74e-07
chr6	107167274	107168314	PDSS2	3.32	5.5e-10	3.74e-07
chr1	234003372	234005856	SLC35F3	2.66	5.99e-10	3.99e-07
chr3	81070308	81073281	LINC02027	2.79	6.24e-10	4.11e-07
chr20	3581537	3583049	ATRN	2.98	6.32e-10	4.14e-07
chr6	68745811	68747909	ADGRB3	2.87	6.37e-10	4.14e-07
chr1	210811768	210813480	KCNH1	3.15	6.4e-10	4.14e-07
chr3	79744697	79746329	ROBO1	2.83	6.69e-10	4.28e-07
chr2	102132189	102132921	IL1R1	3.1	6.96e-10	4.39e-07
chr9	72118124	72120890	GDA	2.62	6.97e-10	4.39e-07
chr4	94285151	94286653	SMARCAD1	3.14	7.08e-10	4.41e-07
chrX	92317932	92318798	PCDH11X	3.55	7.2e-10	4.47e-07
chr11	105656667	105658159	GRIA4	3.2	7.22e-10	4.48e-07
chr12	29250018	29251467	FAR2	2.81	7.34e-10	4.53e-07
chr10	89507335	89509656	SLC16A12	2.81	7.55e-10	4.64e-07
chr1	69143576	69145039	LINC01707	3.17	7.66e-10	4.69e-07
chr3	125794802	125796110	MIR548I1	3	7.74e-10	4.71e-07
chr3	125794802	125796110	LOC105374312	3	7.74e-10	4.71e-07
chr3	16304000	16309192	OXNAD1	2.61	7.84e-10	4.74e-07
chr3	133846867	133850307	RAB6B	2.79	7.96e-10	4.79e-07
chr7	152181895	152183774	KMT2C	3.08	8.61e-10	5.09e-07
chr13	39749940	39751081	COG6	3.35	8.85e-10	5.19e-07
chr3	49593324	49595680	BSN	3.03	9.04e-10	5.27e-07
chr3	174112365	174113128	NLGN1	2.91	9.42e-10	5.43e-07
chr4	70001808	70002891	STATH	3.16	9.42e-10	5.43e-07
chr16	76868284	76869603	MIR4719	3.45	9.55e-10	5.47e-07
chr1	243773759	243774777	AKT3	2.79	9.59e-10	5.48e-07
chr1	246426047	246427422	SMYD3	3.04	1e-09	5.68e-07
chr7	146966643	146967826	CNTNAP2	3.21	1.01e-09	5.69e-07
chr3	6789174	6790243	GRM7-AS3	3.13	1.01e-09	5.69e-07
chr13	35361759	35363294	NBEA	3.22	1.05e-09	5.83e-07
chr7	49886883	49888036	VWC2	2.89	1.05e-09	5.83e-07
chr14	69813742	69815210	LOC100506358	2.86	1.09e-09	5.98e-07
chr15	54079120	54080749	UNC13C	2.8	1.13e-09	6.16e-07
chr14	37521948	37523293	MIPOL1	3.54	1.15e-09	6.22e-07
chr9	83786678	83787451	GKAP1	3.32	1.15e-09	6.22e-07
chr17	58879587	58881082	PPM1E	2.77	1.16e-09	6.22e-07
chr18	43022703	43025804	RIT2	3.17	1.16e-09	6.22e-07
chr1	71607398	71609081	NEGR1	2.97	1.2e-09	6.37e-07
chr3	126043736	126046611	SLC41A3	2.96	1.21e-09	6.41e-07
chr17	4291695	4294196	UBE2G1	2.84	1.22e-09	6.42e-07
chr4	75781028	75783436	USO1	2.99	1.25e-09	6.51e-07
chr1	93128888	93131631	MTF2	3.24	1.28e-09	6.57e-07
chr5	11350755	11351922	CTNND2	3.04	1.28e-09	6.57e-07
chr4	164133470	164134920	MARCHF1	3.1	1.29e-09	6.6e-07
chr3	63579146	63580124	SYNPR	3.22	1.29e-09	6.6e-07
chr10	108052097	108056194	LINC01435	2.63	1.31e-09	6.67e-07
chr2	170266221	170267807	MYO3B	3.09	1.32e-09	6.7e-07
chr14	34857759	34858802	BAZ1A	3.3	1.32e-09	6.7e-07
chr13	65874760	65876356	LINC01052	3.52	1.34e-09	6.77e-07
chr2	57983553	57984966	VRK2	2.99	1.39e-09	6.97e-07
chr11	63103553	63105121	SLC22A24	3.21	1.46e-09	7.25e-07
chr17	48321777	48323106	SKAP1	2.97	1.48e-09	7.32e-07
chr2	46322709	46323542	EPAS1	3.14	1.49e-09	7.33e-07
chr3	172384044	172386059	FNDC3B	2.8	1.53e-09	7.48e-07
chr5	67142855	67145042	MAST4	2.62	1.54e-09	7.55e-07
chr21	14583647	14584742	SAMSN1-AS1	3.33	1.56e-09	7.57e-07
chr21	14583647	14584742	SAMSN1	3.33	1.56e-09	7.57e-07
chr4	47037399	47038866	GABRB1	3.08	1.57e-09	7.6e-07
chr3	169430139	169430853	MECOM	2.77	1.58e-09	7.61e-07
chr7	41783813	41786008	INHBA-AS1	2.55	1.6e-09	7.67e-07
chr14	24867096	24867892	STXBP6	3.2	1.61e-09	7.74e-07
chr5	150096953	150099189	CSF1R	3.05	1.63e-09	7.79e-07
chr12	24050866	24052840	SOX5	3.12	1.65e-09	7.84e-07
chr8	31943773	31944644	NRG1	3.16	1.72e-09	8.12e-07
chr11	22854292	22855727	CCDC179	3.01	1.78e-09	8.34e-07
chr11	34875919	34877386	APIP	2.8	1.8e-09	8.39e-07
chr3	81649187	81650957	GBE1	2.91	1.81e-09	8.39e-07
chr12	110951994	110956094	LOC105369980	3.17	1.81e-09	8.39e-07
chr10	25272119	25273366	GPR158	2.86	1.86e-09	8.54e-07
chr3	21647858	21650760	ZNF385D	2.6	1.89e-09	8.63e-07
chr1	157597157	157598221	FCRL4	2.95	1.94e-09	8.78e-07
chr3	176596787	176599378	LINC01208	2.96	1.96e-09	8.83e-07
chr11	101091258	101092985	PGR	2.85	1.99e-09	8.93e-07
chr12	99298504	99301051	ANKS1B	2.68	2e-09	8.97e-07
chr14	58976766	58977914	LINC01500	2.78	2.11e-09	9.39e-07
chr13	92674515	92677124	GPC5	3.16	2.12e-09	9.39e-07
chr8	24424991	24427176	LOC101929294	2.81	2.13e-09	9.4e-07
chr12	101326305	101328425	UTP20	3.08	2.16e-09	9.5e-07
chr12	117954871	117956138	KSR2	2.83	2.17e-09	9.5e-07
chr5	82201052	82202292	ATG10	3.43	2.17e-09	9.5e-07
chr14	93487413	93488622	UNC79	2.89	2.23e-09	9.71e-07
chr2	196187796	196189186	HECW2	3.19	2.25e-09	9.76e-07
chr11	68556407	68559689	PPP6R3	2.78	2.26e-09	9.77e-07
chr2	214254923	214256777	SPAG16	2.53	2.29e-09	9.88e-07
chr11	82164707	82166333	MIR4300HG	2.74	2.3e-09	9.88e-07
chr12	4502137	4504224	C12orf4	3.09	2.36e-09	1.01e-06
chr22	44004666	44005547	PARVB	3.05	2.39e-09	1.01e-06
chr4	161809904	161811030	FSTL5	2.79	2.4e-09	1.01e-06
chr12	89652182	89652928	ATP2B1	3.23	2.45e-09	1.03e-06
chr3	193429639	193431587	ATP13A4	2.97	2.47e-09	1.03e-06
chr4	97663377	97664915	STPG2	3.05	2.48e-09	1.04e-06
chr1	174889731	174891521	RABGAP1L	2.72	2.49e-09	1.04e-06
chr6	96122873	96124491	FUT9	2.8	2.58e-09	1.07e-06
chr2	238845541	238849890	LOC100287387	-6.01	2.61e-09	1.07e-06
chr4	149722959	149724686	IQCM	2.75	2.62e-09	1.08e-06
chr5	145759500	145761353	PRELID2	2.93	2.67e-09	1.09e-06
chr6	47272125	47273316	TNFRSF21	2.71	2.7e-09	1.1e-06
chr12	132280185	132281820	LOC100130238	-3.93	2.82e-09	1.14e-06
chr4	21854474	21856238	KCNIP4-IT1	2.85	2.87e-09	1.16e-06
chr4	129039508	129041359	SCLT1	2.83	2.97e-09	1.19e-06
chr16	87402140	87403146	MAP1LC3B	3.24	3.13e-09	1.23e-06
chr16	87402140	87403146	ZCCHC14	3.24	3.13e-09	1.23e-06
chr1	56857025	56857492	C8A	3.07	3.18e-09	1.24e-06
chr13	96437275	96438878	HS6ST3	3.05	3.24e-09	1.26e-06
chr10	112614174	112615681	VTI1A	2.77	3.28e-09	1.27e-06
chr5	108173293	108174066	FBXL17	2.98	3.31e-09	1.28e-06
chr2	67392578	67394762	ETAA1	2.75	3.37e-09	1.29e-06
chr6	117379671	117381064	ROS1	3.05	3.41e-09	1.3e-06
chr2	124395210	124397649	CNTNAP5	2.81	3.48e-09	1.32e-06
chr20	9708441	9711650	PAK5	2.5	3.5e-09	1.32e-06
chr14	47667693	47669325	MDGA2	2.96	3.54e-09	1.33e-06
chr8	90834819	90836172	NECAB1	2.93	3.54e-09	1.33e-06
chr3	96911609	96912859	EPHA6	3.14	3.56e-09	1.33e-06
chr5	5447510	5449895	ICE1	3.17	3.57e-09	1.33e-06
chrX	115207279	115208892	LRCH2	2.98	3.57e-09	1.33e-06
chrX	111159307	111160689	PAK3	3.57	3.6e-09	1.34e-06
chr3	119992057	119994474	GSK3B	2.78	3.63e-09	1.35e-06
chr12	11791165	11792733	ETV6	2.66	3.7e-09	1.36e-06
chr1	35816419	35819701	AGO4	2.62	3.78e-09	1.38e-06
chr7	78781977	78784876	MAGI2	2.72	3.92e-09	1.42e-06
chr12	27720213	27721518	MRPS35	3.22	3.96e-09	1.42e-06
chr11	132017310	132018310	NTM	2.88	3.96e-09	1.42e-06
chr18	69518670	69520581	DOK6	3	4.11e-09	1.47e-06
chr3	57645742	57646536	PDE12	3.11	4.23e-09	1.5e-06
chr3	57645742	57646536	DENND6A	3.11	4.23e-09	1.5e-06
chr6	72325074	72326489	RIMS1	3.15	4.24e-09	1.5e-06
chrX	2616526	2619398	LINC00102	2.46	4.26e-09	1.5e-06
chrX	2616526	2619398	CD99P1	2.46	4.26e-09	1.5e-06
chr6	119639138	119640869	LOC105377975	2.79	4.31e-09	1.51e-06
chr11	103442161	103443943	DYNC2H1	2.85	4.46e-09	1.55e-06
chr8	17047026	17047973	MICU3	2.96	4.49e-09	1.55e-06
chr5	8419196	8421605	LINC02226	2.97	4.58e-09	1.58e-06
chr8	58905018	58907061	TOX	2.79	4.6e-09	1.58e-06
chr8	63208853	63211050	YTHDF3	2.71	4.67e-09	1.59e-06
chr2	162771181	162773318	KCNH7-AS1	3.18	4.7e-09	1.6e-06
chr2	162771181	162773318	KCNH7	3.18	4.7e-09	1.6e-06
chr2	166258561	166260032	SCN1A-AS1	2.97	4.71e-09	1.6e-06
chr2	166258561	166260032	SCN9A	2.97	4.71e-09	1.6e-06
chr11	8949769	8951669	TMEM9B	2.81	4.72e-09	1.6e-06
chr7	82961067	82964581	PCLO	2.79	4.74e-09	1.61e-06
chr7	11090361	11091292	PHF14	3.17	4.81e-09	1.62e-06
chrX	112216660	112217692	RTL4	3.09	4.82e-09	1.62e-06
chr6	25090502	25092041	CMAHP	3.15	4.91e-09	1.64e-06
chr2	164660225	164661357	COBLL1	3.48	5e-09	1.66e-06
chr3	64780336	64781291	ADAMTS9-AS2	2.72	5.01e-09	1.66e-06
chr15	62033760	62034520	VPS13C	2.65	5.04e-09	1.67e-06
chr11	88783735	88784862	GRM5	2.82	5.31e-09	1.74e-06
chr3	180799007	180799853	LOC101928882	3.01	5.38e-09	1.75e-06
chr21	21305365	21308134	NCAM2	2.54	5.41e-09	1.76e-06
chr5	22525468	22527843	CDH12	2.77	5.5e-09	1.77e-06
chr14	41701782	41703210	LRFN5	2.87	5.53e-09	1.78e-06
chr7	129484826	129488315	STRIP2	2.58	5.55e-09	1.78e-06
chr12	126101648	126102730	LINC02359	2.74	5.64e-09	1.79e-06
chr3	135107263	135108432	EPHB1	2.81	5.64e-09	1.79e-06
chr16	8524257	8525324	TMEM114	2.8	5.79e-09	1.83e-06
chr12	25513571	25514852	LMNTD1	2.82	5.95e-09	1.86e-06
chr2	165260692	165263400	SCN2A	2.86	5.97e-09	1.86e-06
chr12	66251457	66252555	MIR6502	3.2	5.99e-09	1.86e-06
chr12	66251457	66252555	IRAK3	3.2	5.99e-09	1.86e-06
chr14	78865315	78866440	NRXN3	3.42	5.99e-09	1.86e-06
chr13	74108916	74110383	KLF12	2.66	6e-09	1.86e-06
chr22	24308304	24309881	SPECC1L	2.71	6.09e-09	1.89e-06
chr22	24308304	24309881	SPECC1L-ADORA2A	2.71	6.09e-09	1.89e-06
chr4	141324102	141326393	LINC02432	2.63	6.3e-09	1.94e-06
chr8	103889021	103891585	RIMS2	2.72	6.32e-09	1.94e-06
chr11	132925888	132929314	OPCML	2.84	6.35e-09	1.95e-06
chr5	53573621	53574827	NDUFS4	2.62	6.42e-09	1.97e-06
chr5	152667189	152668494	LINC01470	3.02	6.58e-09	2e-06
chr9	98586871	98587924	GABBR2	2.74	6.66e-09	2.01e-06
chr11	95909565	95910826	MTMR2	3.05	6.66e-09	2.01e-06
chr10	51475238	51477680	PRKG1	2.67	6.95e-09	2.08e-06
chr3	158344964	158346194	RSRC1	3.21	7.02e-09	2.09e-06
chr21	40218273	40219786	DSCAM	2.64	7.04e-09	2.1e-06
chr7	120349876	120351183	KCND2	3.18	7.05e-09	2.1e-06
chr8	55181870	55186119	XKR4	2.67	7.06e-09	2.1e-06
chrX	75290820	75293104	UPRT	2.51	7.12e-09	2.1e-06
chr3	194446138	194448959	ATP13A3	2.9	7.18e-09	2.12e-06
chr8	86663487	86664313	CNGB3	2.88	7.19e-09	2.12e-06
chr2	49937577	49940574	NRXN1	2.66	7.23e-09	2.12e-06
chr12	877709	878974	WNK1	2.64	7.23e-09	2.12e-06
chr1	46588514	46593144	MKNK1	2.38	7.23e-09	2.12e-06
chr7	103376181	103378716	SLC26A5	2.7	7.25e-09	2.12e-06
chr4	123165591	123166911	SPATA5	2.86	7.32e-09	2.13e-06
chr2	136933807	136934744	THSD7B	3.2	7.36e-09	2.14e-06
chr6	57120434	57121554	ZNF451	2.75	7.43e-09	2.16e-06
chr6	57120434	57121554	ZNF451-AS1	2.75	7.43e-09	2.16e-06
chr13	49077473	49078902	FNDC3A	2.9	7.54e-09	2.18e-06
chr5	42776218	42777691	CCDC152	3.21	7.68e-09	2.21e-06
chr8	24318692	24319557	ADAM28	2.9	7.71e-09	2.22e-06
chr6	152582708	152584741	SYNE1	2.53	7.71e-09	2.22e-06
chr11	30008128	30010034	KCNA4	2.91	7.76e-09	2.22e-06
chr15	32075036	32076182	CHRNA7	3.75	7.92e-09	2.25e-06
chr10	94156928	94159661	PLCE1	2.5	7.97e-09	2.26e-06
chr8	142991365	142993042	CDC42P3	-3.08	8.04e-09	2.27e-06
chr3	130966748	130967958	ATP2C1	2.99	8.18e-09	2.3e-06
chr3	1363702	1365390	CNTN6	2.98	8.19e-09	2.3e-06
chr1	7132174	7134856	CAMTA1	2.61	8.2e-09	2.3e-06
chr1	66054635	66056045	LOC101927139	2.5	8.25e-09	2.31e-06
chr1	66054635	66056045	PDE4B	2.5	8.25e-09	2.31e-06
chr6	130842759	130843660	EPB41L2	3.07	8.35e-09	2.33e-06
chr4	121927521	121929240	TRPC3	2.91	8.44e-09	2.35e-06
chr3	76819235	76821340	ROBO2	2.7	8.47e-09	2.35e-06
chr2	219394751	219396410	DNPEP	2.61	8.48e-09	2.35e-06
chr1	190206560	190208259	BRINP3	2.93	8.65e-09	2.38e-06
chr3	130585260	130587638	COL6A6	2.8	8.81e-09	2.41e-06
chr4	65316180	65317078	EPHA5	3.16	8.86e-09	2.42e-06
chr5	148203873	148204961	SPINK6	2.9	8.94e-09	2.42e-06
chrX	41804455	41805411	CASK	2.91	8.96e-09	2.42e-06
chr3	87825754	87826575	HTR1F	3.12	8.97e-09	2.42e-06
chr8	93432574	93433756	LINC00535	2.82	8.97e-09	2.42e-06
chr8	26549022	26551851	DPYSL2	2.75	9.14e-09	2.46e-06
chr5	62546904	62551501	IPO11	2.7	9.47e-09	2.53e-06
chr3	82264923	82266699	LINC02008	2.87	9.59e-09	2.55e-06
chr1	186127393	186130828	HMCN1	2.59	9.73e-09	2.58e-06
chr7	140748624	140750096	BRAF	3.03	9.83e-09	2.59e-06
chr4	128174963	128175991	LARP1B	3.16	9.88e-09	2.6e-06
chr17	51901871	51903698	CA10	2.97	9.95e-09	2.61e-06
chr1	179978113	179979083	CEP350	2.54	1.01e-08	2.63e-06
chr2	205306491	205307262	PARD3B	2.95	1.01e-08	2.63e-06
chr18	34612398	34613475	DTNA	2.64	1.02e-08	2.64e-06
chr11	59984312	59986318	OOSP1	2.59	1.02e-08	2.64e-06
chr5	144310431	144311648	KCTD16	3.13	1.02e-08	2.64e-06
chr11	13995335	13997275	SPON1	3.14	1.03e-08	2.66e-06
chr4	48195382	48197896	TEC	2.48	1.04e-08	2.67e-06
chr5	120548296	120549387	PRR16	2.78	1.04e-08	2.67e-06
chr3	100454536	100456297	LNP1	3.05	1.04e-08	2.68e-06
chr5	19691296	19692378	CDH18	3.25	1.05e-08	2.68e-06
chr6	65084440	65085859	EYS	3.06	1.08e-08	2.75e-06
chr8	41923766	41925007	KAT6A	3.15	1.1e-08	2.77e-06
chr7	64663130	64663533	ZNF107	2.67	1.1e-08	2.77e-06
chr12	85870080	85872700	NTS	2.67	1.11e-08	2.78e-06
chr7	30400659	30402594	LINC01176	2.51	1.11e-08	2.79e-06
chr2	30723694	30725507	CAPN13	2.44	1.13e-08	2.81e-06
chr3	121484573	121486178	POLQ	3.32	1.13e-08	2.81e-06
chr2	169064599	169066032	DHRS9	2.83	1.13e-08	2.81e-06
chr12	18436043	18438668	PIK3C2G	2.53	1.15e-08	2.85e-06
chr17	37870751	37871572	YWHAEP7	2.7	1.16e-08	2.86e-06
chr1	196388816	196391780	KCNT2	2.83	1.17e-08	2.88e-06
chr5	87375284	87376919	CCNH	2.96	1.18e-08	2.89e-06
chr5	87375284	87376919	RASA1	2.96	1.18e-08	2.89e-06
chr3	159567249	159568982	IQCJ-SCHIP1	2.99	1.18e-08	2.89e-06
chr3	159567249	159568982	SCHIP1	2.99	1.18e-08	2.89e-06
chr10	96533910	96536228	TM9SF3	2.49	1.19e-08	2.9e-06
chr5	131741173	131742501	FNIP1	3.2	1.19e-08	2.9e-06
chr8	28123276	28124132	ELP3	3.24	1.2e-08	2.91e-06
chr11	108143076	108144462	ACAT1	2.71	1.21e-08	2.92e-06
chr12	78895500	78896602	SYT1	3.07	1.21e-08	2.92e-06
chr2	198087926	198089421	PLCL1	2.58	1.22e-08	2.93e-06
chr2	73414798	73416337	ALMS1	2.75	1.22e-08	2.93e-06
chr7	31820563	31821726	PDE1C	2.59	1.22e-08	2.94e-06
chr3	2593114	2593895	CNTN4	2.84	1.23e-08	2.94e-06
chr5	72887111	72888802	TNPO1	2.77	1.23e-08	2.95e-06
chr1	78990483	78991975	ADGRL4	2.91	1.23e-08	2.95e-06
chr9	112083998	112086003	SUSD1	2.56	1.25e-08	2.97e-06
chr10	116425367	116427170	PNLIPRP3	2.51	1.26e-08	2.99e-06
chr2	51283905	51284675	LOC730100	2.62	1.26e-08	3e-06
chr2	179941287	179942707	CWC22	2.77	1.27e-08	3.02e-06
chr10	118713653	118715254	CACUL1	3.14	1.27e-08	3.02e-06
chr4	98632913	98633777	TSPAN5	2.62	1.28e-08	3.03e-06
chr21	25049954	25051403	LINC01692	3.22	1.31e-08	3.09e-06
chr2	132523898	132525279	GPR39	2.82	1.32e-08	3.11e-06
chr18	4296001	4296943	DLGAP1-AS5	2.77	1.33e-08	3.13e-06
chr18	4296001	4296943	DLGAP1	2.77	1.33e-08	3.13e-06
chr8	47494512	47496967	SPIDR	2.7	1.36e-08	3.17e-06
chr13	20087519	20089364	ZMYM2	2.57	1.36e-08	3.17e-06
chr5	118476326	118477303	LINC02208	2.85	1.37e-08	3.18e-06
chr1	167767831	167769665	MPZL1	2.44	1.4e-08	3.23e-06
chr8	27415920	27417177	PTK2B	3.05	1.4e-08	3.23e-06
chr7	96056945	96059180	DYNC1I1	2.75	1.41e-08	3.24e-06
chr15	48198703	48201353	CTXN2	2.51	1.42e-08	3.25e-06
chr15	48198703	48201353	SLC12A1	2.51	1.42e-08	3.25e-06
chr5	114326849	114328064	KCNN2	2.42	1.45e-08	3.31e-06
chr14	70101005	70102482	SLC8A3	2.68	1.46e-08	3.33e-06
chr10	26146703	26149961	MYO3A	2.62	1.48e-08	3.35e-06
chr9	37840795	37843046	DCAF10	2.59	1.49e-08	3.36e-06
chr3	168672701	168674233	EGFEM1P	2.98	1.51e-08	3.37e-06
chr9	117710842	117712674	TLR4	2.57	1.51e-08	3.37e-06
chr1	178007869	178009220	CRYZL2P	2.6	1.53e-08	3.4e-06
chr1	178007869	178009220	CRYZL2P-SEC16B	2.6	1.53e-08	3.4e-06
chr9	20446043	20447808	MLLT3	3.17	1.54e-08	3.42e-06
chr8	78563365	78564632	PKIA-AS1	2.89	1.54e-08	3.42e-06
chr8	78563365	78564632	PKIA	2.89	1.54e-08	3.42e-06
chr15	72210193	72211436	PKM	2.71	1.54e-08	3.43e-06
chr12	87767584	87769107	LINC02258	2.9	1.55e-08	3.44e-06
chr5	58988202	58989526	PDE4D	2.65	1.57e-08	3.46e-06
chr1	199379083	199380561	LINC02789	2.75	1.6e-08	3.52e-06
chr15	82290768	82291912	ADAMTS7P1	3.06	1.62e-08	3.54e-06
chr12	40493347	40494695	MUC19	2.63	1.64e-08	3.57e-06
chr6	37908862	37910687	ZFAND3	2.32	1.64e-08	3.58e-06
chr10	66089923	66091049	CTNNA3	3.07	1.66e-08	3.61e-06
chr1	246669429	246671516	CNST	2.41	1.67e-08	3.63e-06
chr7	157180770	157182098	UBE3C	2.78	1.68e-08	3.64e-06
chrX	106735533	106736353	RNF128	2.73	1.69e-08	3.64e-06
chr18	47907278	47911561	SMAD2	2.45	1.71e-08	3.68e-06
chr7	156442109	156444133	LOC285889	2.89	1.71e-08	3.68e-06
chr1	218292902	218294956	RRP15	2.83	1.72e-08	3.69e-06
chr2	130131881	130132713	POTEF	2.74	1.72e-08	3.69e-06
chr2	130131881	130132713	MED15P9	2.74	1.72e-08	3.69e-06
chr14	96330898	96332447	ATG2B	3.16	1.72e-08	3.69e-06
chr2	148512296	148513665	MBD5	2.7	1.74e-08	3.72e-06
chr4	188103752	188105760	TRIML2	2.6	1.74e-08	3.72e-06
chr4	101080691	101081730	PPP3CA	2.96	1.75e-08	3.72e-06
chr7	66270175	66271400	TPST1	2.55	1.75e-08	3.72e-06
chr12	94218692	94219763	PLXNC1	2.86	1.76e-08	3.74e-06
chr8	35498138	35500174	UNC5D	2.64	1.77e-08	3.75e-06
chr8	143042266	143043768	C8orf31	-3.58	1.77e-08	3.75e-06
chr14	30572828	30573997	G2E3	2.5	1.77e-08	3.76e-06
chr14	30572828	30573997	G2E3-AS1	2.5	1.77e-08	3.76e-06
chr4	171050092	171050651	LINC02431	2.92	1.79e-08	3.76e-06
chr12	96280895	96283410	CDK17	2.5	1.8e-08	3.77e-06
chr2	148689767	148692485	EPC2	2.51	1.82e-08	3.81e-06
chr21	25891051	25892543	APP	2.61	1.83e-08	3.82e-06
chr5	54281784	54283015	ARL15	3.01	1.83e-08	3.82e-06
chr14	89281379	89283338	FOXN3	2.63	1.84e-08	3.83e-06
chr3	170280909	170281823	PRKCI	3	1.85e-08	3.84e-06
chr14	57226547	57227661	EXOC5	2.57	1.86e-08	3.85e-06
chr6	101695710	101697217	GRIK2	2.77	1.87e-08	3.87e-06
chr5	54314739	54317965	LINC01033	2.66	1.99e-08	4.08e-06
chr16	12505056	12505987	SNX29	2.76	2.01e-08	4.13e-06
chr8	75458975	75460548	HNF4G	2.82	2.02e-08	4.15e-06
chr1	70786811	70788560	LINC01788	2.58	2.05e-08	4.2e-06
chr8	67453069	67455328	LOC102724708	2.51	2.1e-08	4.28e-06
chr8	67453069	67455328	CPA6	2.51	2.1e-08	4.28e-06
chr10	15273113	15274260	FAM171A1	2.68	2.12e-08	4.32e-06
chr4	142525745	142528320	INPP4B	2.63	2.17e-08	4.4e-06
chr16	72077492	72079101	HPR	2.63	2.18e-08	4.4e-06
chr2	45599937	45603983	SRBD1	2.51	2.19e-08	4.42e-06
chr10	31452419	31453535	ZEB1	2.64	2.2e-08	4.42e-06
chr22	26296635	26298292	SEZ6L	2.44	2.21e-08	4.42e-06
chr10	86449999	86451408	WAPL	2.76	2.23e-08	4.45e-06
chrX	155210476	155211869	VBP1	2.83	2.27e-08	4.52e-06
chr19	52988789	52989747	ZNF702P	3.24	2.27e-08	4.52e-06
chr2	168725506	168726640	CERS6	2.89	2.28e-08	4.53e-06
chr7	103621717	103624552	RELN	2.56	2.29e-08	4.54e-06
chr10	115160243	115161044	ATRNL1	3.08	2.29e-08	4.54e-06
chr14	51892361	51894399	GNG2	2.66	2.3e-08	4.55e-06
chr10	14865696	14867520	HSPA14	2.79	2.31e-08	4.56e-06
chr9	602682	603887	KANK1	3.12	2.32e-08	4.57e-06
chr18	33888485	33889638	NOL4	2.67	2.38e-08	4.65e-06
chr5	161893748	161898245	GABRA1	2.46	2.41e-08	4.7e-06
chr3	170156612	170157774	PHC3	2.94	2.41e-08	4.7e-06
chr14	52442077	52443417	TXNDC16	2.91	2.43e-08	4.72e-06
chr18	10958723	10960265	PIEZO2	2.97	2.46e-08	4.77e-06
chr3	68788807	68790722	TAFA4	2.84	2.48e-08	4.82e-06
chr7	40123448	40124207	MPLKIP	3.08	2.49e-08	4.82e-06
chr1	110323650	110324611	RBM15-AS1	2.58	2.5e-08	4.85e-06
chr16	83415161	83416212	CDH13	3.17	2.53e-08	4.9e-06
chr13	23602528	23603641	TNFRSF19	3.38	2.54e-08	4.91e-06
chr18	39890767	39892681	LINC01902	2.6	2.55e-08	4.91e-06
chr3	139419249	139423522	LOC100507291	2.29	2.58e-08	4.96e-06
chr2	171855062	171857049	SLC25A12	2.46	2.64e-08	5.04e-06
chr11	43839346	43840210	HSD17B12	3.03	2.66e-08	5.07e-06
chr12	32638024	32638762	FGD4	2.89	2.67e-08	5.08e-06
chr14	33080998	33082602	NPAS3	2.59	2.71e-08	5.14e-06
chr10	20971758	20972914	NEBL	2.62	2.71e-08	5.15e-06
chr6	122764815	122765811	FABP7	2.43	2.72e-08	5.15e-06
chr6	162001921	162003106	PRKN	2.79	2.77e-08	5.22e-06
chr1	220239204	220241976	RAB3GAP2	2.72	2.79e-08	5.24e-06
chr4	103657307	103659770	TACR3	2.55	2.79e-08	5.24e-06
chr18	79212043	79213702	ATP9B	2.94	2.79e-08	5.25e-06
chr3	173141658	173145505	SPATA16	2.65	2.79e-08	5.25e-06
chr6	13308448	13310241	TBC1D7-LOC100130357	2.56	2.82e-08	5.27e-06
chr6	13308448	13310241	TBC1D7	2.56	2.82e-08	5.27e-06
chr1	54213656	54216004	MRPL37	2.58	2.9e-08	5.41e-06
chr14	100966418	100967995	SNORD114-8	2.63	2.91e-08	5.42e-06
chr14	100966418	100967995	SNORD114-9	2.63	2.91e-08	5.42e-06
chr14	100966418	100967995	SNORD114-10	2.63	2.91e-08	5.42e-06
chr14	100966418	100967995	SNORD114-11	2.63	2.91e-08	5.42e-06
chr14	100966418	100967995	SNORD114-12	2.63	2.91e-08	5.42e-06
chr14	100966418	100967995	SNORD114-7	2.63	2.91e-08	5.42e-06
chr14	100966418	100967995	SNORD114-13	2.63	2.91e-08	5.42e-06
chr14	100966418	100967995	SNORD114-14	2.63	2.91e-08	5.42e-06
chr14	100966418	100967995	SNORD114-15	2.63	2.91e-08	5.42e-06
chr7	18284871	18286426	HDAC9	2.84	2.95e-08	5.47e-06
chr1	173054258	173054838	TNFSF18	3.13	2.95e-08	5.47e-06
chr7	158634434	158636501	NCAPG2	2.47	2.95e-08	5.47e-06
chr4	143868378	143869438	GYPE	3.51	3e-08	5.5e-06
chr16	72348586	72349739	LINC01572	2.38	3e-08	5.5e-06
chr4	90771552	90773241	CCSER1	2.76	3.01e-08	5.5e-06
chr9	30386912	30388259	LINC01242	2.74	3.03e-08	5.53e-06
chr15	42902880	42905110	TTBK2	2.56	3.13e-08	5.69e-06
chr2	86681815	86682810	RNF103-CHMP3	2.72	3.13e-08	5.69e-06
chr4	159337992	159340628	RAPGEF2	2.77	3.16e-08	5.73e-06
chr1	169449625	169451130	CCDC181	2.96	3.17e-08	5.74e-06
chr2	6733942	6736539	LINC00487	2.67	3.21e-08	5.8e-06
chr3	105428199	105429438	ALCAM	3.04	3.22e-08	5.8e-06
chr14	58024899	58026768	ARMH4	2.48	3.22e-08	5.81e-06
chr15	43959922	43961681	FRMD5	2.45	3.25e-08	5.84e-06
chr1	52317319	52319262	ZFYVE9	2.61	3.27e-08	5.87e-06
chr15	55187702	55189281	RSL24D1	2.5	3.28e-08	5.9e-06
chr7	104529774	104531098	LHFPL3	2.56	3.3e-08	5.92e-06
chr9	10194189	10195660	PTPRD	2.94	3.31e-08	5.93e-06
chr7	27830620	27833358	TAX1BP1	2.64	3.31e-08	5.93e-06
chr7	27830620	27833358	JAZF1	2.64	3.31e-08	5.93e-06
chr18	62558415	62559127	ZCCHC2	2.54	3.33e-08	5.95e-06
chr6	84183961	84185211	CEP162	2.55	3.46e-08	6.13e-06
chr4	46305227	46306842	GABRA2	2.43	3.51e-08	6.19e-06
chr7	8530699	8535536	NXPH1	2.31	3.58e-08	6.27e-06
chr16	82767799	82770592	LOC101928446	2.42	3.62e-08	6.32e-06
chr12	71926682	71929387	TBC1D15	2.32	3.65e-08	6.36e-06
chr13	31130253	31131207	HSPH1	2.68	3.68e-08	6.39e-06
chr5	12650694	12651835	LINC01194	3.26	3.69e-08	6.4e-06
chr8	62374068	62377034	NKAIN3	2.49	3.74e-08	6.48e-06
chr4	107998790	108000188	HADH	2.65	3.75e-08	6.5e-06
chr9	71956787	71958104	C9orf85	2.72	3.77e-08	6.53e-06
chr8	2648265	2650064	LOC101927815	2.5	3.78e-08	6.53e-06
chrX	87577134	87578121	KLHL4	2.89	3.83e-08	6.6e-06
chr4	17995265	17995776	LCORL	2.91	3.87e-08	6.64e-06
chr12	39341916	39342973	KIF21A	2.9	3.89e-08	6.66e-06
chr15	47344976	47346051	SEMA6D	2.79	3.91e-08	6.68e-06
chr2	77399411	77401504	LRRTM4	2.42	3.91e-08	6.69e-06
chr2	216176462	216178985	XRCC5	2.34	3.93e-08	6.71e-06
chr1	247966203	247967297	OR2AK2	2.67	3.93e-08	6.71e-06
chr1	247966203	247967297	OR2L13	2.67	3.93e-08	6.71e-06
chr2	101275790	101277120	SNORD89	2.79	3.95e-08	6.72e-06
chr2	101275790	101277120	RNF149	2.79	3.95e-08	6.72e-06
chr11	99243983	99245083	CNTN5	2.53	4e-08	6.78e-06
chr11	74202907	74203646	PPME1	2.97	4e-08	6.78e-06
chr3	11302193	11303544	ATG7	2.53	4.05e-08	6.85e-06
chrX	107914871	107916689	LOC101928335	2.77	4.06e-08	6.86e-06
chrX	107914871	107916689	MID2	2.77	4.06e-08	6.86e-06
chr4	48768871	48770343	FRYL	2.45	4.06e-08	6.86e-06
chr11	124125374	124126472	VWA5A	2.74	4.23e-08	7.07e-06
chr5	33253424	33255356	LINC02160	2.57	4.26e-08	7.09e-06
chr9	27058810	27060519	IFT74	2.58	4.32e-08	7.18e-06
chr3	42394467	42396032	LYZL4	2.48	4.41e-08	7.31e-06
chr10	12409448	12411914	CAMK1D	2.61	4.45e-08	7.34e-06
chr8	19361875	19362635	SH2D4A	2.97	4.47e-08	7.36e-06
chr6	73499576	73501500	MTO1	2.59	4.51e-08	7.41e-06
chr2	229052047	229053198	PID1	2.7	4.61e-08	7.53e-06
chr2	184783292	184787015	ZNF804A	2.66	4.61e-08	7.54e-06
chr3	124421955	124423938	KALRN	2.56	4.62e-08	7.54e-06
chr11	20997510	20999708	NELL1	2.84	4.67e-08	7.6e-06
chr3	185603914	185604859	SENP2	2.62	4.68e-08	7.61e-06
chr4	15996227	15997566	PROM1	3.09	4.69e-08	7.62e-06
chr14	70952366	70953300	PCNX1	2.54	4.74e-08	7.65e-06
chr5	164453086	164454553	LINC02143	2.41	4.75e-08	7.66e-06
chr1	107586293	107589329	VAV3	2.48	4.75e-08	7.66e-06
chr5	36919200	36921571	NIPBL	2.42	4.77e-08	7.67e-06
chr7	132667429	132668316	FLJ40288	2.69	4.84e-08	7.75e-06
chr2	38344850	38345984	ATL2	2.69	4.85e-08	7.75e-06
chr5	126796780	126798972	LMNB1	2.47	4.87e-08	7.76e-06
chr15	83594854	83596445	SH3GL3	2.7	4.88e-08	7.77e-06
chr5	155014857	155015393	KIF4B	2.73	4.88e-08	7.77e-06
chr17	80054730	80055453	CCDC40	2.77	4.92e-08	7.82e-06
chr6	47708520	47710696	ADGRF4	2.58	4.93e-08	7.83e-06
chr10	110988193	110989227	MIR548E	2.94	5.01e-08	7.94e-06
chr10	110988193	110989227	SHOC2	2.94	5.01e-08	7.94e-06
chr5	161961284	161967777	LINC01202	2.52	5.01e-08	7.94e-06
chr8	61439185	61440331	CLVS1	2.64	5.02e-08	7.95e-06
chr3	100722511	100724349	TFG	2.39	5.03e-08	7.97e-06
chr8	101697589	101698499	NCALD	2.68	5.09e-08	8.04e-06
chr16	61697179	61698694	CDH8	2.37	5.1e-08	8.05e-06
chr4	70656058	70657223	JCHAIN	2.68	5.12e-08	8.07e-06
chr1	177369436	177370083	LINC01645	2.56	5.12e-08	8.07e-06
chr3	111573006	111574941	CD96	2.61	5.19e-08	8.15e-06
chr2	157589041	157590376	ACVR1C	2.54	5.21e-08	8.16e-06
chr1	216647429	216648052	ESRRG	2.79	5.21e-08	8.16e-06
chr7	97739722	97741554	TAC1	2.67	5.22e-08	8.17e-06
chr2	166425476	166427140	SCN7A	3.1	5.22e-08	8.17e-06
chr3	85112833	85116368	CADM2	2.52	5.28e-08	8.25e-06
chr1	109590076	109592240	GNAI3	2.58	5.35e-08	8.34e-06
chr13	108854535	108856946	MYO16	2.42	5.37e-08	8.36e-06
chr6	122415322	122418739	HSF2	2.39	5.38e-08	8.37e-06
chr4	110074611	110077270	ELOVL6	2.35	5.43e-08	8.42e-06
chr3	8893610	8894795	RAD18	2.45	5.49e-08	8.5e-06
chr16	58475863	58478413	NDRG4	2.41	5.57e-08	8.58e-06
chr6	144730722	144732026	UTRN	2.84	5.59e-08	8.59e-06
chr2	228084233	228086030	SPHKAP	2.48	5.6e-08	8.6e-06
chr2	140744218	140745351	LRP1B	3	5.69e-08	8.7e-06
chr18	26860064	26861888	AQP4	2.47	5.69e-08	8.7e-06
chr18	26860064	26861888	AQP4-AS1	2.47	5.69e-08	8.7e-06
chr2	188098015	188098988	LINC01090	2.52	5.7e-08	8.7e-06
chr7	117757469	117759539	CTTNBP2	2.65	5.71e-08	8.7e-06
chr14	62847444	62848613	KCNH5	2.53	5.72e-08	8.7e-06
chr1	29003888	29005476	EPB41	2.45	5.73e-08	8.72e-06
chr4	14546274	14548503	LINC00504	2.61	5.86e-08	8.89e-06
chr18	36054662	36056406	RPRD1A	2.58	5.92e-08	8.95e-06
chr17	62980303	62982328	TANC2	2.34	5.93e-08	8.96e-06
chr17	29799609	29801344	SSH2	3.07	5.93e-08	8.96e-06
chr5	148573541	148575108	HTR4	2.54	5.95e-08	8.98e-06
chr3	143608914	143610073	SLC9A9	2.91	5.96e-08	8.98e-06
chr14	64162153	64163690	SYNE2	2.5	5.99e-08	9.02e-06
chr4	67462638	67464521	CENPC	2.83	6e-08	9.02e-06
chr2	3582843	3584056	RPS7	2.55	6.02e-08	9.05e-06
chr14	52659774	52661308	ERO1A	2.71	6.05e-08	9.08e-06
chr5	112770303	112772424	APC	2.7	6.05e-08	9.08e-06
chr11	78881190	78883333	TENM4	2.61	6.06e-08	9.09e-06
chr10	96595366	96597531	PIK3AP1	2.38	6.08e-08	9.11e-06
chr9	21815757	21817021	MTAP	2.62	6.13e-08	9.16e-06
chr3	73390550	73392495	PDZRN3	2.34	6.16e-08	9.18e-06
chr4	172462562	172463926	GALNTL6	2.73	6.25e-08	9.29e-06
chr17	58165309	58167486	OR4D2	2.6	6.3e-08	9.33e-06
chr16	14992236	14992792	PDXDC1	2.5	6.3e-08	9.33e-06
chr12	120027133	120027986	BICDL1	2.67	6.3e-08	9.33e-06
chr12	32277462	32278794	BICD1	2.47	6.3e-08	9.33e-06
chr5	167112039	167113211	TENM2	2.83	6.3e-08	9.33e-06
chr4	55978842	55980594	CEP135	2.57	6.31e-08	9.33e-06
chr18	62289340	62290192	RELCH	3.13	6.54e-08	9.62e-06
chrX	120375729	120378529	ATP1B4	2.36	6.57e-08	9.64e-06
chr4	137138082	137139600	LINC02511	2.76	6.58e-08	9.65e-06
chr13	69951305	69953088	KLHL1	2.56	6.63e-08	9.69e-06
chr18	744254	746137	YES1	2.75	6.8e-08	9.86e-06
chr1	87068022	87070535	HS2ST1	2.34	6.83e-08	9.88e-06
chr4	113200868	113202336	ANK2	3.05	6.92e-08	9.97e-06
chr22	27970601	27971434	TTC28-AS1	2.98	6.94e-08	9.99e-06
chr14	69509153	69511157	PLEKHD1	2.76	6.96e-08	1e-05
chr2	33338512	33339698	LTBP1	2.8	7.01e-08	1e-05
chr12	126664257	126665827	LOC100996671	2.78	7.01e-08	1e-05
chr15	97524434	97525492	LINC02254	2.53	7.02e-08	1e-05
chr12	103279099	103280224	C12orf42	2.72	7.07e-08	1.01e-05
chr11	36646900	36648181	C11orf74	2.66	7.07e-08	1.01e-05
chr6	119265179	119267273	MAN1A1	2.55	7.08e-08	1.01e-05
chr15	76834662	76836013	SCAPER	3.51	7.12e-08	1.01e-05
chr3	51598910	51600171	RAD54L2	2.67	7.13e-08	1.01e-05
chr11	16128896	16130444	SOX6	2.56	7.17e-08	1.01e-05
chr15	86415587	86417209	AGBL1	2.3	7.17e-08	1.01e-05
chr8	28963498	28964805	HMBOX1	2.58	7.25e-08	1.02e-05
chr7	90795811	90797020	CDK14	2.61	7.3e-08	1.02e-05
chr9	100516968	100518372	MSANTD3-TMEFF1	2.44	7.3e-08	1.02e-05
chr9	100516968	100518372	TMEFF1	2.44	7.3e-08	1.02e-05
chr3	107424427	107426030	LINC01990	2.94	7.45e-08	1.04e-05
chr11	76062729	76064086	UVRAG	2.95	7.48e-08	1.04e-05
chr3	133218589	133220400	TMEM108	3.05	7.53e-08	1.04e-05
chr1	50844682	50845655	FAF1	2.45	7.57e-08	1.05e-05
chr4	46915465	46916905	GABRA4	2.64	7.6e-08	1.05e-05
chr7	150483349	150486224	GIMAP8	2.42	7.65e-08	1.05e-05
chr2	161214903	161216993	TANK	2.82	7.66e-08	1.05e-05
chr11	9493481	9494833	ZNF143	2.36	7.68e-08	1.06e-05
chr8	64349123	64352590	LINC01414	2.38	8.02e-08	1.09e-05
chr6	136766725	136768751	MAP3K5	2.63	8.03e-08	1.09e-05
chr7	35823785	35825105	SEPTIN7	2.53	8.06e-08	1.1e-05
chr12	104803625	104804913	SLC41A2	2.61	8.07e-08	1.1e-05
chr11	73486426	73487931	FAM168A	2.52	8.13e-08	1.11e-05
chr8	28847397	28849712	INTS9	2.27	8.2e-08	1.11e-05
chr3	188540780	188543801	LPP	2.18	8.2e-08	1.11e-05
chrX	6387873	6388631	MIR4770	3.09	8.23e-08	1.11e-05
chr6	138165354	138166607	ARFGEF3	2.55	8.24e-08	1.12e-05
chr12	116080075	116081183	MED13L	2.46	8.26e-08	1.12e-05
chr16	69603051	69605107	NFAT5	2.49	8.27e-08	1.12e-05
chr12	72557594	72558774	TRHDE	2.65	8.3e-08	1.12e-05
chr2	203709102	203711301	CD28	2.41	8.31e-08	1.12e-05
chr11	125019341	125021436	CCDC15	2.5	8.36e-08	1.13e-05
chr9	72808977	72810556	TMC1	2.49	8.46e-08	1.13e-05
chr2	45661902	45663770	PRKCE	2.48	8.47e-08	1.13e-05
chr1	77213985	77215414	PIGK	2.86	8.49e-08	1.13e-05
chr3	4378254	4379296	SUMF1	2.89	8.49e-08	1.13e-05
chr1	197511337	197512533	DENND1B	2.62	8.49e-08	1.13e-05
chr4	140119950	140122182	MAML3	2.38	8.5e-08	1.13e-05
chr11	5042329	5043455	OR52J3	2.47	8.51e-08	1.13e-05
chr5	41443531	41445379	PLCXD3	2.64	8.57e-08	1.14e-05
chr11	58589679	58591419	ZFP91	2.41	8.58e-08	1.14e-05
chr11	58589679	58591419	ZFP91-CNTF	2.41	8.58e-08	1.14e-05
chrX	5914540	5915170	NLGN4X	3.01	8.63e-08	1.14e-05
chr8	82914518	82918503	LOC101927141	2.7	8.65e-08	1.15e-05
chr11	2783156	2785119	KCNQ1	2.59	8.72e-08	1.15e-05
chr2	44585229	44586283	CAMKMT	2.58	8.78e-08	1.16e-05
chrX	97404575	97407173	DIAPH2	2.48	8.79e-08	1.16e-05
chr4	1066912	1069071	RNF212	2.53	8.84e-08	1.16e-05
chr11	5759365	5760581	OR52N4	3.18	8.94e-08	1.17e-05
chr17	75961198	75965001	ACOX1	2.25	8.95e-08	1.17e-05
chr18	68876194	68878011	CCDC102B	2.56	8.95e-08	1.17e-05
chr1	91381151	91384124	HFM1	2.34	8.96e-08	1.17e-05
chr12	101656052	101657585	MYBPC1	2.66	8.98e-08	1.17e-05
chr15	84086765	84088180	EFL1P1	2.87	9.06e-08	1.18e-05
chr15	60837068	60837939	RORA	2.76	9.19e-08	1.19e-05
chr9	108883745	108885039	ELP1	2.69	9.27e-08	1.2e-05
chr7	8016553	8017944	GLCCI1	2.54	9.46e-08	1.22e-05
chr10	94478361	94479480	TBC1D12	2.44	9.46e-08	1.22e-05
chr12	81691205	81692741	PPFIA2	2.58	9.54e-08	1.23e-05
chr1	78525561	78527599	PTGFR	2.61	9.54e-08	1.23e-05
chr1	43908467	43911364	ST3GAL3	2.6	9.58e-08	1.23e-05
chr13	94539345	94540713	DCT	2.57	9.58e-08	1.23e-05
chr7	116285913	116286583	LOC102724434	2.88	9.59e-08	1.23e-05
chr17	64877277	64878213	LRRC37A3	2.47	9.71e-08	1.25e-05
chr9	94891967	94893089	AOPEP	2.46	9.72e-08	1.25e-05
chr3	111183802	111190038	NECTIN3	2.37	9.73e-08	1.25e-05
chr15	73135174	73136917	NEO1	3.08	9.93e-08	1.27e-05
chr12	41489007	41490555	PDZRN4	2.58	9.99e-08	1.27e-05
chr16	78581439	78582750	WWOX	2.56	1.01e-07	1.28e-05
chr5	83209401	83211080	XRCC4	2.62	1.01e-07	1.28e-05
chr6	28592543	28593495	ZBED9	2.55	1.03e-07	1.29e-05
chr1	243233817	243237204	CEP170	2.57	1.03e-07	1.29e-05
chr7	105213116	105215379	SRPK2	2.5	1.05e-07	1.31e-05
chr10	59219407	59220577	PHYHIPL	2.87	1.05e-07	1.31e-05
chr17	69646307	69648071	LINC01483	2.59	1.05e-07	1.31e-05
chr20	19641887	19645946	SLC24A3	2.22	1.06e-07	1.32e-05
chr10	114578758	114579724	ABLIM1	2.46	1.07e-07	1.33e-05
chr4	42050124	42052644	SLC30A9	2.45	1.08e-07	1.34e-05
chr10	20088480	20090107	PLXDC2	2.34	1.08e-07	1.34e-05
chr13	36204684	36206347	SOHLH2	2.73	1.09e-07	1.35e-05
chr13	36204684	36206347	CCDC169-SOHLH2	2.73	1.09e-07	1.35e-05
chr10	27322572	27323933	ARMC4P1	2.9	1.09e-07	1.35e-05
chr10	95628318	95630370	ALDH18A1	2.42	1.09e-07	1.35e-05
chr4	118068313	118070154	NDST3	2.57	1.09e-07	1.35e-05
chr5	130067760	130070936	CHSY3	2.74	1.1e-07	1.36e-05
chr2	119971693	119973820	PTPN4	2.81	1.12e-07	1.38e-05
chr2	202668220	202669453	FAM117B	2.7	1.13e-07	1.38e-05
chr8	106732546	106733922	OXR1	2.53	1.13e-07	1.38e-05
chr10	69626146	69627132	FAM241B	2.8	1.14e-07	1.39e-05
chr5	180554967	180556648	CNOT6	2.34	1.14e-07	1.4e-05
chr14	86907165	86910159	LINC01148	2.37	1.14e-07	1.4e-05
chr4	44262811	44263809	KCTD8	2.64	1.15e-07	1.4e-05
chr4	185255484	185256509	SNX25	2.34	1.15e-07	1.4e-05
chr18	51059089	51060266	SMAD4	2.61	1.16e-07	1.41e-05
chr2	25611265	25613476	DTNB	2.31	1.18e-07	1.43e-05
chr4	188606256	188607050	LINC01060	2.86	1.19e-07	1.43e-05
chr13	27900880	27901892	PLUT	3	1.19e-07	1.43e-05
chr8	123335194	123337092	ATAD2	2.63	1.19e-07	1.44e-05
chr14	89904893	89906462	EFCAB11	2.31	1.2e-07	1.44e-05
chr5	139277893	139279616	SNHG4	2.43	1.2e-07	1.44e-05
chr5	139277893	139279616	SNORA74D	2.43	1.2e-07	1.44e-05
chr5	139277893	139279616	SNORA74A	2.43	1.2e-07	1.44e-05
chr5	139277893	139279616	MATR3	2.43	1.2e-07	1.44e-05
chr10	121848892	121850511	ATE1	2.41	1.21e-07	1.45e-05
chr22	28645344	28646986	TTC28	2.34	1.23e-07	1.47e-05
chr13	63691150	63692708	LINC00395	2.53	1.25e-07	1.49e-05
chr10	74398690	74399743	ADK	2.83	1.28e-07	1.51e-05
chr6	134964351	134968577	HBS1L	2.72	1.28e-07	1.51e-05
chr8	98030803	98032327	MATN2	2.53	1.28e-07	1.51e-05
chr8	78688397	78690610	ZC2HC1A	2.44	1.28e-07	1.51e-05
chr6	162746058	162747320	PACRG	3.05	1.3e-07	1.52e-05
chr7	137048911	137050156	LOC349160	2.88	1.3e-07	1.52e-05
chr2	229637445	229638699	DNER	2.37	1.3e-07	1.53e-05
chr13	26190489	26192445	RNF6	2.56	1.31e-07	1.53e-05
chr15	59083632	59085416	RNF111	2.5	1.31e-07	1.53e-05
chr10	101634147	101634975	FBXW4	2.59	1.31e-07	1.53e-05
chr8	142731623	142732908	LNCOC1	-3.07	1.31e-07	1.53e-05
chr8	142731623	142732908	THEM6	-3.07	1.31e-07	1.53e-05
chr8	99172891	99174667	VPS13B	2.65	1.32e-07	1.54e-05
chr14	57704528	57706994	SLC35F4	2.17	1.32e-07	1.54e-05
chr12	131189816	131191734	LINC01257	2.22	1.32e-07	1.54e-05
chr18	74986650	74987985	ZNF407	2.62	1.34e-07	1.55e-05
chr20	14224781	14226533	MACROD2	2.5	1.35e-07	1.56e-05
chr7	103371883	103373191	PSMC2	2.49	1.36e-07	1.57e-05
chr10	87935471	87938590	PTEN	2.28	1.37e-07	1.59e-05
chr15	85717162	85718716	AKAP13	2.48	1.38e-07	1.59e-05
chr1	74298669	74299895	FPGT-TNNI3K	2.81	1.38e-07	1.59e-05
chr1	74298669	74299895	TNNI3K	2.81	1.38e-07	1.59e-05
chr10	92130197	92132522	CPEB3	2.52	1.39e-07	1.6e-05
chr5	45631850	45633511	HCN1	2.42	1.39e-07	1.6e-05
chr3	142865234	142867079	PCOLCE2	2.64	1.39e-07	1.6e-05
chr8	3900783	3902033	CSMD1	2.68	1.4e-07	1.6e-05
chr1	214502745	214504042	PTPN14	2.55	1.4e-07	1.6e-05
chr18	41991330	41993425	PIK3C3	2.86	1.4e-07	1.6e-05
chr14	26519542	26523703	NOVA1	2.26	1.4e-07	1.6e-05
chr10	3719878	3722022	LOC105376360	2.64	1.42e-07	1.62e-05
chr1	101987961	101990082	OLFM3	2.76	1.43e-07	1.63e-05
chr1	215071098	215072666	KCNK2	2.37	1.43e-07	1.63e-05
chr22	41889686	41890949	SREBF2	2.52	1.44e-07	1.64e-05
chr10	49037908	49042784	VSTM4	2.11	1.44e-07	1.64e-05
chr3	113913192	113915883	GRAMD1C	2.3	1.44e-07	1.64e-05
chrX	52502330	52502883	XAGE1A	2.85	1.45e-07	1.65e-05
chr7	131357575	131360633	MKLN1	2.26	1.45e-07	1.65e-05
chr9	112263229	112265233	PTBP3	2.47	1.46e-07	1.65e-05
chr7	73448251	73452008	BAZ1B	2.13	1.46e-07	1.65e-05
chr5	58670660	58671798	RAB3C	2.52	1.46e-07	1.65e-05
chr2	63258226	63259829	WDPCP	2.68	1.46e-07	1.65e-05
chr8	9666598	9669160	TNKS	2.27	1.46e-07	1.65e-05
chr17	62838752	62839606	MARCHF10-DT	2.45	1.47e-07	1.66e-05
chr10	60402184	60405016	ANK3	2.49	1.48e-07	1.67e-05
chr5	122918782	122919696	SNX24	2.54	1.48e-07	1.67e-05
chr10	21597355	21598767	MLLT10	2.3	1.49e-07	1.67e-05
chr7	122890323	122891861	CADPS2	2.33	1.49e-07	1.68e-05
chr6	51702529	51703576	PKHD1	2.98	1.49e-07	1.68e-05
chr14	60751142	60752260	MNAT1	2.84	1.5e-07	1.68e-05
chr7	112843238	112844624	BMT2	2.27	1.5e-07	1.69e-05
chr20	42973664	42976065	LOC101927138	2.42	1.51e-07	1.69e-05
chr8	86476464	86479964	RMDN1	2.46	1.53e-07	1.71e-05
chr6	45073460	45074529	SUPT3H	2.5	1.53e-07	1.71e-05
chr2	135766489	135767453	UBXN4	2.4	1.54e-07	1.71e-05
chr2	53910147	53911168	PSME4	2.77	1.54e-07	1.71e-05
chr15	55071354	55074676	LOC105370829	2.61	1.55e-07	1.72e-05
chr9	99145346	99149026	TGFBR1	2.38	1.55e-07	1.72e-05
chr5	140429556	140430345	ANKHD1	2.4	1.58e-07	1.75e-05
chr5	140429556	140430345	ANKHD1-EIF4EBP3	2.4	1.58e-07	1.75e-05
chr7	66811079	66812686	RABGEF1	2.63	1.59e-07	1.75e-05
chr7	66811079	66812686	GTF2IRD1P1	2.63	1.59e-07	1.75e-05
chr6	87308942	87310534	GJB7	2.71	1.59e-07	1.75e-05
chr13	66708509	66710038	PCDH9	2.87	1.59e-07	1.76e-05
chr13	107398582	107400412	FAM155A	2.23	1.6e-07	1.76e-05
chr5	147711515	147713627	JAKMIP2	2.4	1.61e-07	1.77e-05
chr11	36218548	36219920	LDLRAD3	2.45	1.61e-07	1.78e-05
chr12	10217059	10218449	GABARAPL1	2.73	1.62e-07	1.78e-05
chr3	116844423	116846263	MIR4447	2.43	1.63e-07	1.79e-05
chr10	131967456	131969697	BNIP3	2.67	1.65e-07	1.81e-05
chr3	121671500	121673048	GOLGB1	2.47	1.67e-07	1.82e-05
chr11	20061766	20062892	NAV2	2.62	1.67e-07	1.82e-05
chr9	112578273	112580328	KIAA1958	2.28	1.7e-07	1.84e-05
chr4	43017725	43021018	GRXCR1	2.39	1.7e-07	1.84e-05
chr1	35425935	35427894	ZMYM4	2.34	1.7e-07	1.84e-05
chr21	17531890	17533984	CXADR	2.28	1.71e-07	1.85e-05
chr5	37507192	37508057	WDR70	2.42	1.73e-07	1.86e-05
chr12	51729514	51731850	SCN8A	2.72	1.73e-07	1.87e-05
chr5	114678931	114680164	LOC101927078	2.5	1.73e-07	1.87e-05
chr13	29836448	29838161	UBL3	2.39	1.74e-07	1.87e-05
chr5	172222432	172223288	UBTD2	2.63	1.74e-07	1.87e-05
chr2	99437510	99440347	REV1	2.52	1.75e-07	1.88e-05
chr17	67095578	67098564	HELZ	2.21	1.75e-07	1.88e-05
chr18	71523646	71525422	LINC01541	2.51	1.75e-07	1.88e-05
chr6	79916718	79917821	ELOVL4	2.34	1.76e-07	1.88e-05
chr11	5063271	5066019	OR52E1	2.78	1.76e-07	1.88e-05
chr11	5063271	5066019	OR52E2	2.78	1.76e-07	1.88e-05
chr9	21276496	21277716	IFNA22P	2.93	1.8e-07	1.92e-05
chr3	54448451	54449814	CACNA2D3	2.31	1.8e-07	1.92e-05
chr1	158720369	158722266	OR6K3	2.58	1.82e-07	1.93e-05
chr1	86731552	86735610	SH3GLB1	2.37	1.82e-07	1.93e-05
chr3	155621851	155624018	PLCH1	2.34	1.83e-07	1.94e-05
chr2	20733811	20735211	LDAH	2.51	1.83e-07	1.94e-05
chr6	52978737	52979718	GSTA4	2.55	1.85e-07	1.95e-05
chr10	123847317	123849770	CPXM2	2.33	1.85e-07	1.95e-05
chr3	168009236	168010374	GOLIM4	2.82	1.85e-07	1.96e-05
chr12	25044251	25045520	LOC645177	2.54	1.85e-07	1.96e-05
chr10	77210235	77211165	KCNMA1	2.36	1.86e-07	1.96e-05
chr2	232064877	232066011	DIS3L2	2.72	1.87e-07	1.97e-05
chr3	34992358	34994179	LOC101928135	2.68	1.87e-07	1.97e-05
chr4	139145965	139147011	ELF2	2.62	1.88e-07	1.98e-05
chr1	173451251	173451930	LOC101928673	2.67	1.89e-07	1.99e-05
chr1	173451251	173451930	LOC100506023	2.67	1.89e-07	1.99e-05
chr9	116849878	116853327	ASTN2	2.36	1.91e-07	2e-05
chr2	43956008	43960559	LRPPRC	2.23	1.91e-07	2e-05
chr19	48024369	48025302	ELSPBP1	2.47	1.91e-07	2e-05
chr19	48024369	48025302	CABP5	2.47	1.91e-07	2e-05
chr14	61883804	61886334	SYT16	2.32	1.91e-07	2e-05
chr8	102829990	102832208	AZIN1	2.44	1.92e-07	2.01e-05
chr5	109231775	109232569	LOC285638	3.01	1.92e-07	2.01e-05
chr2	210199446	210200795	ACADL	2.47	1.93e-07	2.02e-05
chr2	181390479	181392023	LINC01934	2.48	1.94e-07	2.02e-05
chr6	124451294	124452071	NKAIN2	2.82	1.94e-07	2.02e-05
chr6	127496531	127498333	SOGA3	2.36	1.94e-07	2.02e-05
chr14	30972894	30974814	STRN3	2.55	1.96e-07	2.03e-05
chr2	179516129	179517734	ZNF385B	2.85	1.98e-07	2.04e-05
chr3	68277262	68281072	TAFA1	2.28	1.98e-07	2.04e-05
chr17	48848100	48849734	CALCOCO2	2.63	1.98e-07	2.04e-05
chr5	112362752	112364163	EPB41L4A	2.74	1.99e-07	2.05e-05
chr15	43497946	43499143	TP53BP1	2.61	2e-07	2.06e-05
chr10	14757720	14759063	FAM107B	2.7	2e-07	2.06e-05
chr21	33714715	33716044	ITSN1	2.39	2e-07	2.06e-05
chr2	43807977	43809230	ABCG5	2.63	2.01e-07	2.06e-05
chr2	43807977	43809230	DYNC2LI1	2.63	2.01e-07	2.06e-05
chr10	10716367	10718155	CELF2	2.28	2.01e-07	2.06e-05
chr2	58291587	58295325	LINC01795	2.11	2.02e-07	2.07e-05
chr13	25418512	25421262	ATP8A2	2.35	2.05e-07	2.09e-05
chr5	123604541	123607875	CSNK1G3	2.55	2.05e-07	2.09e-05
chr11	101942658	101944304	CEP126	2.48	2.05e-07	2.09e-05
chr10	82102387	82104793	NRG3	2.6	2.06e-07	2.1e-05
chr13	33497256	33498970	STARD13	2.44	2.06e-07	2.1e-05
chr7	135675238	135676209	STMP1	2.47	2.07e-07	2.1e-05
chr2	158391620	158392727	CCDC148	2.63	2.08e-07	2.11e-05
chrX	104185556	104187355	FAM199X	2.36	2.08e-07	2.11e-05
chr21	41258357	41259879	BACE2	2.44	2.09e-07	2.11e-05
chr2	58662952	58665439	LINC01122	2.33	2.12e-07	2.14e-05
chr17	39469898	39471571	CDK12	2.39	2.13e-07	2.14e-05
chr1	243427923	243428868	SDCCAG8	2.51	2.16e-07	2.17e-05
chr3	15718750	15719649	BTD	3.02	2.17e-07	2.18e-05
chr3	15718750	15719649	ANKRD28	3.02	2.17e-07	2.18e-05
chr7	111807309	111810775	DOCK4-AS1	2.58	2.17e-07	2.18e-05
chr7	111807309	111810775	DOCK4	2.58	2.17e-07	2.18e-05
chr3	151909115	151910659	AADACL2-AS1	2.47	2.18e-07	2.18e-05
chr2	54754921	54756322	EML6	2.4	2.18e-07	2.19e-05
chr8	71292086	71293194	EYA1	2.54	2.18e-07	2.19e-05
chr2	36863843	36864864	STRN	2.82	2.19e-07	2.19e-05
chr9	120472338	120474975	CDK5RAP2	2.17	2.19e-07	2.19e-05
chr7	155649932	155650805	RBM33	2.39	2.2e-07	2.2e-05
chr8	72800692	72802539	KCNB2	2.72	2.21e-07	2.21e-05
chr7	26384374	26385551	LOC105375304	2.4	2.22e-07	2.21e-05
chr7	44422093	44423527	NUDCD3	2.74	2.24e-07	2.23e-05
chr20	20095300	20097118	CFAP61	2.21	2.24e-07	2.23e-05
chr7	37185037	37187741	ELMO1	2.63	2.25e-07	2.23e-05
chr6	128413697	128417542	PTPRK	2.33	2.26e-07	2.24e-05
chr2	27858965	27859883	RBKS	2.58	2.27e-07	2.25e-05
chr12	96830520	96832091	CFAP54	2.42	2.3e-07	2.28e-05
chr17	12075392	12076534	MAP2K4	2.56	2.36e-07	2.31e-05
chr3	132752593	132754467	NPHP3-AS1	2.63	2.37e-07	2.32e-05
chr13	62696477	62698417	LINC00448	2.46	2.38e-07	2.33e-05
chr21	15801012	15802197	USP25	2.45	2.38e-07	2.33e-05
chr7	123167093	123168136	SLC13A1	2.48	2.38e-07	2.33e-05
chr14	50584377	50588132	ATL1	2.28	2.4e-07	2.34e-05
chr6	118464197	118466270	CEP85L	2.69	2.41e-07	2.35e-05
chr2	17547242	17549370	VSNL1	2.57	2.43e-07	2.36e-05
chr16	15471384	15473114	BMERB1	2.57	2.45e-07	2.38e-05
chr19	13473313	13474906	CACNA1A	2.41	2.46e-07	2.38e-05
chr4	114862327	114863627	NDST4	2.86	2.49e-07	2.41e-05
chr7	141729479	141731532	WEE2-AS1	2.43	2.49e-07	2.41e-05
chr7	141729479	141731532	WEE2	2.43	2.49e-07	2.41e-05
chr1	235245881	235246823	ARID4B	2.54	2.51e-07	2.42e-05
chr13	93991484	93993796	GPC6	2.56	2.52e-07	2.43e-05
chr1	40035811	40038267	CAP1	2.2	2.53e-07	2.44e-05
chr10	114860642	114863481	FAM160B1	2.59	2.54e-07	2.44e-05
chr14	50209440	50210598	SOS2	2.37	2.54e-07	2.44e-05
chr1	213973777	213976116	PROX1-AS1	2.28	2.57e-07	2.47e-05
chr17	16194144	16194741	NCOR1	2.77	2.58e-07	2.48e-05
chr4	13429928	13430630	RAB28	2.57	2.59e-07	2.48e-05
chr3	31582507	31583423	STT3B	2.39	2.61e-07	2.49e-05
chr4	106943885	106946046	DKK2	2.29	2.63e-07	2.5e-05
chr6	132381164	132383610	MOXD1	2.16	2.63e-07	2.5e-05
chrX	138884086	138884689	FGF13	2.68	2.64e-07	2.52e-05
chr7	55376996	55378056	LANCL2	2.51	2.66e-07	2.52e-05
chr5	78050724	78051697	AP3B1	2.29	2.66e-07	2.53e-05
chr2	151956217	151960120	CACNB4	2.14	2.69e-07	2.54e-05
chr13	107530316	107531092	MIR1267	2.83	2.69e-07	2.54e-05
chr3	147454654	147456363	LOC440982	2.29	2.69e-07	2.54e-05
chr8	123346736	123348275	MIR548AA1	2.62	2.72e-07	2.57e-05
chr8	123346736	123348275	MIR548D1	2.62	2.72e-07	2.57e-05
chr20	52650979	52653044	LINC01524	2.72	2.72e-07	2.57e-05
chr1	107332305	107334737	NTNG1	2.36	2.74e-07	2.58e-05
chr1	217495566	217497299	GPATCH2	2.56	2.76e-07	2.6e-05
chr4	155358403	155359859	MAP9	2.41	2.76e-07	2.6e-05
chr4	155358403	155359859	LOC102724776	2.41	2.76e-07	2.6e-05
chr10	54635650	54637940	LOC105378311	2.66	2.79e-07	2.62e-05
chr10	94780430	94781471	CYP2C19	2.44	2.8e-07	2.63e-05
chr2	60891132	60892289	REL	2.4	2.81e-07	2.63e-05
chr9	23515940	23518237	LOC101929563	2.26	2.81e-07	2.63e-05
chr4	174633582	174634718	GLRA3	2.61	2.83e-07	2.65e-05
chr16	13915081	13916237	ERCC4	2.47	2.84e-07	2.66e-05
chr3	17037582	17038838	PLCL2	2.58	2.86e-07	2.66e-05
chr6	7399260	7401472	RIOK1	2.75	2.87e-07	2.67e-05
chr3	193365740	193367234	ATP13A5	2.4	2.89e-07	2.69e-05
chr1	165875340	165877208	UCK2	2.35	2.91e-07	2.7e-05
chr11	35197928	35198774	CD44	2.45	2.91e-07	2.7e-05
chr7	135949772	135951193	LUZP6	2.51	2.91e-07	2.7e-05
chr7	135949772	135951193	MTPN	2.51	2.91e-07	2.7e-05
chr9	14824234	14825453	FREM1	2.45	2.91e-07	2.7e-05
chr16	12698087	12700704	CPPED1	2.1	2.93e-07	2.7e-05
chr5	41804829	41806304	OXCT1	2.33	2.94e-07	2.71e-05
chr14	59849700	59852023	RTN1	2.44	2.94e-07	2.72e-05
chr2	95095203	95097164	MRPS5	2.94	2.98e-07	2.75e-05
chr3	171355540	171356930	TNIK	2.2	3e-07	2.76e-05
chr11	31377112	31377909	DNAJC24	2.56	3.01e-07	2.76e-05
chr10	21939256	21940054	DNAJC1	2.59	3.02e-07	2.77e-05
chr15	64231424	64234280	CSNK1G1	2.16	3.04e-07	2.78e-05
chr13	29650325	29652152	LOC102723345	2.26	3.06e-07	2.8e-05
chr11	28246129	28247437	METTL15	3.01	3.07e-07	2.81e-05
chr11	84053589	84054881	DLG2	2.42	3.09e-07	2.82e-05
chr20	10190093	10191183	SNAP25-AS1	2.39	3.1e-07	2.83e-05
chr1	8485769	8487328	RERE	2.18	3.11e-07	2.84e-05
chr8	31109704	31111911	WRN	2.7	3.12e-07	2.84e-05
chr5	110424125	110425012	TMEM232	2.45	3.13e-07	2.85e-05
chr13	32600083	32602275	PDS5B	2.34	3.15e-07	2.86e-05
chrX	131011519	131012602	LINC01201	2.53	3.17e-07	2.88e-05
chr16	46677679	46678510	VPS35	2.44	3.18e-07	2.88e-05
chr6	24589233	24592321	KIAA0319	2.3	3.21e-07	2.91e-05
chr17	52887443	52889581	LINC02089	2.39	3.23e-07	2.92e-05
chr2	102391739	102393327	IL18R1	3.19	3.3e-07	2.98e-05
chr13	88169916	88171649	LINC00373	2.62	3.31e-07	2.99e-05
chr7	126959328	126961910	GRM8	2.73	3.31e-07	2.99e-05
chr11	56411030	56411788	OR5AL1	2.77	3.34e-07	3.01e-05
chr5	149085903	149086402	SH3TC2-DT	2.64	3.35e-07	3.01e-05
chr3	131129650	131131442	NEK11	2.62	3.36e-07	3.02e-05
chr3	45459753	45461061	LARS2	2.46	3.39e-07	3.05e-05
chr13	38540763	38542632	LINC00437	2.53	3.41e-07	3.06e-05
chr5	171983379	171985448	FBXW11	2.17	3.42e-07	3.06e-05
chr18	54196245	54197116	MBD2	2.31	3.43e-07	3.07e-05
chr13	101710699	101715927	FGF14	2.09	3.47e-07	3.1e-05
chr14	80997365	80998978	TSHR	2.48	3.47e-07	3.1e-05
chr1	39248995	39250036	MACF1	2.55	3.47e-07	3.1e-05
chr6	142790070	142791635	HIVEP2	2.5	3.49e-07	3.11e-05
chr12	112764698	112767035	RPH3A	2.01	3.52e-07	3.13e-05
chr3	46757551	46759061	PRSS43P	2.46	3.53e-07	3.13e-05
chr17	20878092	20880876	CCDC144NL	2.46	3.54e-07	3.14e-05
chr17	20878092	20880876	CCDC144NL-AS1	2.46	3.54e-07	3.14e-05
chr6	106319811	106321695	ATG5	2.27	3.57e-07	3.16e-05
chr18	36987775	36989294	KIAA1328	2.53	3.58e-07	3.17e-05
chr5	38088884	38091065	LINC02107	2.61	3.61e-07	3.18e-05
chr4	182606756	182608872	TENM3	2.4	3.62e-07	3.19e-05
chr2	49126954	49131630	FSHR	2.17	3.63e-07	3.19e-05
chr6	39397552	39399126	KIF6	2.46	3.64e-07	3.19e-05
chr20	41607039	41608115	CHD6	2.44	3.64e-07	3.19e-05
chr12	103868434	103869853	TTC41P	2.46	3.66e-07	3.2e-05
chr8	103421783	103424256	DCAF13	2.31	3.66e-07	3.21e-05
chr5	95666125	95667167	SPATA9	2.66	3.68e-07	3.22e-05
chr11	60028416	60030478	OOSP4B	2.5	3.71e-07	3.24e-05
chr17	29447375	29449042	TAOK1	2.22	3.73e-07	3.26e-05
chr13	30814888	30815388	LINC00398	2.59	3.78e-07	3.29e-05
chr1	169321172	169324939	NME7	2.13	3.79e-07	3.29e-05
chr9	125772869	125774088	PBX3	2.36	3.8e-07	3.3e-05
chr17	12083302	12084886	MIR744	2.4	3.8e-07	3.3e-05
chr4	175744263	175746268	GPM6A	2.72	3.85e-07	3.33e-05
chr5	79403161	79404748	HOMER1	2.54	3.91e-07	3.38e-05
chr11	119262366	119265002	CBL	2.23	3.94e-07	3.39e-05
chr10	68051846	68054219	HERC4	2.17	3.97e-07	3.41e-05
chr10	48917203	48919620	LRRC18	2.61	3.98e-07	3.41e-05
chr10	48917203	48919620	WDFY4	2.61	3.98e-07	3.41e-05
chr3	23344512	23346871	UBE2E2	2.36	4e-07	3.42e-05
chr2	84622581	84624846	DNAH6	2.47	4.02e-07	3.44e-05
chr2	133200408	133201866	NCKAP5	2.51	4.04e-07	3.45e-05
chr14	27539199	27540793	LOC728755	2.34	4.05e-07	3.46e-05
chr17	64522995	64524148	CEP95	2.39	4.09e-07	3.49e-05
chr13	71162878	71163780	LINC00348	2.81	4.11e-07	3.5e-05
chr13	62017117	62017888	LINC00358	2.7	4.12e-07	3.5e-05
chr20	2833258	2834168	PCED1A	2.59	4.14e-07	3.52e-05
chr6	32398536	32399945	HCG23	2.8	4.17e-07	3.53e-05
chr6	32398536	32399945	BTNL2	2.8	4.17e-07	3.53e-05
chr6	32398536	32399945	TSBP1-AS1	2.8	4.17e-07	3.53e-05
chr13	103064323	103065443	SLC10A2	2.37	4.19e-07	3.54e-05
chr9	104129133	104130809	SMC2	2.47	4.2e-07	3.55e-05
chr4	15802494	15803271	CD38	2.91	4.23e-07	3.57e-05
chr11	113939820	113942146	HTR3B	2.38	4.25e-07	3.58e-05
chr8	18099704	18101055	LOC101929066	2.53	4.26e-07	3.58e-05
chr3	171099741	171102182	MIR569	2.38	4.26e-07	3.58e-05
chr4	158844630	158846731	FNIP2	2.05	4.27e-07	3.59e-05
chr4	37506360	37507727	C4orf19	2.46	4.27e-07	3.59e-05
chr9	36349887	36353175	RNF38	2.46	4.28e-07	3.59e-05
chr2	121376035	121378667	CLASP1	2.15	4.28e-07	3.59e-05
chr8	38281814	38289859	NSD3	2.07	4.29e-07	3.6e-05
chr12	64070103	64071765	SRGAP1	2.17	4.32e-07	3.62e-05
chr14	35773138	35773890	RALGAPA1	2.79	4.33e-07	3.63e-05
chr17	72069031	72070790	SOX9-AS1	2.3	4.34e-07	3.63e-05
chr17	72069031	72070790	LINC02097	2.3	4.34e-07	3.63e-05
chr14	32620364	32621468	AKAP6	2.26	4.35e-07	3.63e-05
chr12	86739723	86741202	MIR3059	2.88	4.39e-07	3.65e-05
chr12	86739723	86741202	MGAT4C	2.88	4.39e-07	3.65e-05
chr3	160900056	160901113	PPM1L	2.81	4.39e-07	3.65e-05
chr7	142106196	142108337	MGAM	2.53	4.39e-07	3.65e-05
chr7	142106196	142108337	MGAM2	2.53	4.39e-07	3.65e-05
chr10	7306774	7309694	SFMBT2	2.73	4.4e-07	3.66e-05
chr11	77783816	77785646	RSF1	2.33	4.43e-07	3.68e-05
chr8	99538075	99539748	MIR599	2.77	4.44e-07	3.69e-05
chr8	99538075	99539748	MIR875	2.77	4.44e-07	3.69e-05
chr12	127896077	127898180	LINC02393	2.16	4.45e-07	3.7e-05
chr12	127896077	127898180	LINC00508	2.16	4.45e-07	3.7e-05
chr5	170247544	170248884	C5orf58	2.61	4.46e-07	3.7e-05
chr5	170247544	170248884	LCP2	2.61	4.46e-07	3.7e-05
chr4	65694253	65697318	EPHA5-AS1	2.31	4.48e-07	3.71e-05
chr4	87196574	87198722	KLHL8	2.24	4.48e-07	3.71e-05
chr4	36517540	36518742	LINC02505	2.34	4.49e-07	3.72e-05
chr8	49982097	49983311	SNTG1	2.76	4.5e-07	3.72e-05
chr14	26781636	26786052	LINC02294	2.05	4.53e-07	3.73e-05
chr10	1440671	1443378	ADARB2	2.38	4.53e-07	3.73e-05
chr10	63566515	63567634	REEP3	2.45	4.55e-07	3.74e-05
chrX	24976379	24977299	POLA1	2.49	4.56e-07	3.75e-05
chr7	151498904	151501350	RHEB	2.26	4.56e-07	3.75e-05
chr4	44705721	44710005	GNPDA2	2.49	4.57e-07	3.75e-05
chr4	44705721	44710005	GUF1	2.49	4.57e-07	3.75e-05
chr14	99832771	99837436	EML1	2.09	4.57e-07	3.75e-05
chr21	29269121	29270468	LINC00189	2.61	4.57e-07	3.75e-05
chr21	18235061	18236503	CHODL	2.33	4.58e-07	3.76e-05
chr8	42531843	42533234	SLC20A2	2.29	4.58e-07	3.76e-05
chr3	3755710	3757876	LOC100130207	2.31	4.59e-07	3.76e-05
chr6	136475854	136478067	MAP7	2.26	4.62e-07	3.78e-05
chr8	21936651	21938713	XPO7	2.08	4.62e-07	3.78e-05
chr12	119416037	119417084	CCDC60	2.15	4.65e-07	3.79e-05
chr8	70282401	70284016	NCOA2	2.25	4.65e-07	3.79e-05
chr2	58184733	58186645	FANCL	2.38	4.7e-07	3.82e-05
chr20	12863429	12866060	LINC01722	2.16	4.75e-07	3.86e-05
chr12	15658500	15659900	EPS8	2.31	4.78e-07	3.87e-05
chr2	71206605	71207945	PAIP2B	2.3	4.8e-07	3.89e-05
chr4	70636349	70639155	ENAM	2.06	4.8e-07	3.89e-05
chr4	134509326	134510697	LINC02462	2.35	4.82e-07	3.9e-05
chr1	198325808	198326793	NEK7	2.9	4.83e-07	3.9e-05
chr18	47066059	47066755	KATNAL2	2.62	4.83e-07	3.9e-05
chr18	49187531	49188269	DYM	2.58	4.85e-07	3.91e-05
chr15	56185235	56186551	RFX7	2.53	4.88e-07	3.93e-05
chr5	102858464	102860026	PAM	2.41	4.92e-07	3.95e-05
chr7	81727915	81729019	HGF	2.74	4.92e-07	3.95e-05
chr10	85199367	85199836	LINC01519	2.79	4.93e-07	3.96e-05
chr9	2818762	2820112	PUM3	2.68	4.95e-07	3.97e-05
chr14	81327429	81328306	STON2	2.26	4.96e-07	3.97e-05
chr12	26552680	26553877	ITPR2	2.58	5.01e-07	4.01e-05
chr2	169033564	169035646	ABCB11	2.12	5.03e-07	4.02e-05
chr18	39532978	39534484	MIR924HG	2.52	5.04e-07	4.02e-05
chr12	45417510	45419930	ANO6	2.24	5.05e-07	4.03e-05
chrX	10534590	10535323	MID1	-2.82	5.07e-07	4.03e-05
chr1	62672872	62674017	DOCK7	2.32	5.08e-07	4.04e-05
chr13	26610880	26613042	WASF3	2.17	5.1e-07	4.05e-05
chr4	152908966	152910609	ARFIP1	2.33	5.12e-07	4.06e-05
chr1	68093156	68097038	GNG12-AS1	2.27	5.17e-07	4.09e-05
chr1	68093156	68097038	WLS	2.27	5.17e-07	4.09e-05
chr2	67125606	67127454	LINC01829	2.37	5.2e-07	4.1e-05
chr2	67125606	67127454	LINC01828	2.37	5.2e-07	4.1e-05
chr3	129729511	129731701	TMCC1	2.37	5.21e-07	4.1e-05
chr7	136966781	136967871	CHRM2	2.34	5.23e-07	4.12e-05
chr18	46214387	46214856	C18orf25	2.45	5.24e-07	4.12e-05
chr4	177319446	177325424	NEIL3	2.13	5.26e-07	4.13e-05
chr1	209967139	209969015	SYT14	2.48	5.28e-07	4.14e-05
chr6	17664752	17665680	NUP153	2.59	5.36e-07	4.19e-05
chr3	153434937	153440765	LINC02006	2.14	5.38e-07	4.2e-05
chr3	130227153	130228698	COL6A4P2	2.29	5.39e-07	4.2e-05
chr2	80500360	80502141	CTNNA2	2.21	5.43e-07	4.23e-05
chr8	142789061	142789630	LY6D	-3.81	5.46e-07	4.25e-05
chr16	22107959	22109048	VWA3A	2.53	5.5e-07	4.27e-05
chrX	116172018	116173391	AGTR2	2.26	5.52e-07	4.28e-05
chr11	108725912	108727706	DDX10	2.59	5.53e-07	4.28e-05
chr5	136185876	136188310	SMIM32	2.2	5.53e-07	4.28e-05
chr5	136185876	136188310	SMAD5	2.2	5.53e-07	4.28e-05
chr16	25809354	25811184	HS3ST4	2.38	5.56e-07	4.3e-05
chr10	27915907	27917866	ARMC4	2.37	5.58e-07	4.31e-05
chr2	55180045	55180881	CLHC1	2.81	5.59e-07	4.32e-05
chr6	56966099	56967446	BEND6	2.45	5.59e-07	4.32e-05
chr9	21181511	21182840	IFNA4	2.37	5.6e-07	4.32e-05
chr7	90411141	90413455	CLDN12	2.22	5.72e-07	4.39e-05
chr15	95499592	95500764	LINC00924	2.5	5.77e-07	4.43e-05
chr6	165447401	165449801	PDE10A	2.21	5.78e-07	4.43e-05
chr13	42899873	42901321	EPSTI1	2.48	5.78e-07	4.43e-05
chr8	18220534	18222432	NAT1	2.44	5.81e-07	4.44e-05
chr5	24591102	24592662	CDH10	2.34	5.83e-07	4.46e-05
chr2	206663447	206664624	DYTN	2.48	5.86e-07	4.47e-05
chr8	103485262	103486552	LOC105375690	2.19	5.87e-07	4.48e-05
chr11	90522856	90523980	DISC1FP1	2.35	5.95e-07	4.52e-05
chr18	7698864	7700717	PTPRM	2.36	5.96e-07	4.53e-05
chr7	129338509	129339526	AHCYL2	2.32	5.97e-07	4.53e-05
chr5	24057782	24059693	C5orf17	2.51	6e-07	4.56e-05
chr5	132908930	132911402	AFF4	2.17	6.03e-07	4.57e-05
chr3	163204830	163205978	LINC01192	2.59	6.06e-07	4.58e-05
chr3	19919257	19921255	EFHB	2.35	6.12e-07	4.63e-05
chr18	50018368	50019805	MYO5B	2.34	6.15e-07	4.65e-05
chr10	119921636	119924979	SEC23IP	2.35	6.18e-07	4.66e-05
chr16	24621323	24622657	TNRC6A	2.42	6.19e-07	4.67e-05
chr10	23312709	23314197	C10orf67	2.26	6.2e-07	4.67e-05
chr2	199387333	199388888	SATB2	2.41	6.21e-07	4.67e-05
chr4	21613548	21614621	LOC105374516	2.73	6.22e-07	4.68e-05
chr8	73959122	73961011	ELOC	2.54	6.26e-07	4.7e-05
chr21	31381834	31382879	TIAM1	2.32	6.27e-07	4.71e-05
chr1	242080587	242083487	PLD5	2.21	6.27e-07	4.71e-05
chr5	125503200	125503965	LINC02240	2.33	6.3e-07	4.73e-05
chr18	11603959	11605086	SLC35G4	2.26	6.31e-07	4.73e-05
chr3	178684984	178686852	KCNMB2-AS1	2.3	6.32e-07	4.74e-05
chr3	178684984	178686852	KCNMB2	2.3	6.32e-07	4.74e-05
chr2	78551627	78553177	LOC105374820	2.43	6.44e-07	4.81e-05
chr10	5047754	5049531	AKR1C3	2.27	6.48e-07	4.83e-05
chr1	15550007	15551574	DNAJC16	2.33	6.48e-07	4.83e-05
chr5	9416587	9417833	SEMA5A	2.56	6.48e-07	4.83e-05
chr1	106834936	106836284	LINC01661	2.72	6.49e-07	4.83e-05
chr8	11300766	11303819	MTMR9	2.41	6.52e-07	4.85e-05
chr12	28529672	28530591	CCDC91	2.32	6.55e-07	4.86e-05
chr17	69120007	69122067	ABCA6	2.3	6.58e-07	4.88e-05
chr6	154308218	154309438	IPCEF1	2.39	6.59e-07	4.89e-05
chr13	60138834	60141984	DIAPH3-AS2	2.33	6.61e-07	4.89e-05
chr13	60138834	60141984	DIAPH3	2.33	6.61e-07	4.89e-05
chr8	104359701	104361962	DCSTAMP	2.16	6.68e-07	4.93e-05
chr12	30763498	30765878	LOC645485	2.22	6.75e-07	4.98e-05
chr2	203476450	203478208	RAPH1	2.17	6.76e-07	4.99e-05
chr4	70192894	70193503	ODAM	2.33	6.79e-07	5e-05
chr15	91951352	91952711	SLCO3A1	2.09	6.85e-07	5.04e-05
chr2	190355570	190358286	INPP1	2.08	6.86e-07	5.05e-05
chr15	27840948	27842899	OCA2	2.26	6.93e-07	5.08e-05
chr10	100193518	100194754	CHUK	2.88	6.95e-07	5.09e-05
chr4	146228424	146231261	REELD1	2.08	6.95e-07	5.09e-05
chr15	83177849	83181061	HDGFL3	2.05	6.95e-07	5.09e-05
chr5	41059918	41062583	MROH2B	2.22	6.96e-07	5.1e-05
chr1	175445105	175446850	TNR	2.15	6.99e-07	5.11e-05
chr11	126559886	126560852	KIRREL3	2.32	7e-07	5.11e-05
chr12	79841500	79843119	PPP1R12A	2.38	7.06e-07	5.15e-05
chr5	109857538	109858636	MAN2A1	2.22	7.11e-07	5.18e-05
chr6	87206687	87208339	ZNF292	2.15	7.12e-07	5.18e-05
chr2	209712228	209715020	MAP2	2.06	7.14e-07	5.2e-05
chr17	43048539	43050592	BRCA1	2.13	7.15e-07	5.2e-05
chr18	35086667	35087948	MAPRE2	2.5	7.16e-07	5.2e-05
chr2	229846353	229847293	TRIP12	2.36	7.16e-07	5.2e-05
chr22	24753583	24755449	PIWIL3	2.59	7.17e-07	5.21e-05
chr4	96766251	96768093	LINC02267	2.08	7.18e-07	5.21e-05
chr1	233123075	233125373	PCNX2	2.06	7.21e-07	5.22e-05
chr4	53708485	53709971	LOC100506444	2.25	7.23e-07	5.23e-05
chr6	11116196	11117490	ERVFRD-1	2.24	7.29e-07	5.26e-05
chr6	11116196	11117490	SMIM13	2.24	7.29e-07	5.26e-05
chr1	192362056	192364303	RGS21	2.48	7.32e-07	5.28e-05
chr1	239747309	239749280	CHRM3	2.31	7.33e-07	5.28e-05
chr1	183375737	183376729	NMNAT2	2.37	7.34e-07	5.29e-05
chr1	200070651	200073218	NR5A2	2.13	7.4e-07	5.33e-05
chr1	6680209	6681825	DNAJC11	2.27	7.4e-07	5.33e-05
chr20	53063521	53064740	TSHZ2	2.53	7.45e-07	5.36e-05
chr6	47698007	47698927	ADGRF2	2.51	7.52e-07	5.4e-05
chr7	138627064	138628703	SVOPL	2.1	7.62e-07	5.45e-05
chr8	143158033	143161263	LY6H	-5.72	7.63e-07	5.45e-05
chr3	63099566	63103235	LINC00698	2.1	7.63e-07	5.45e-05
chr15	25413727	25414943	UBE3A	2.35	7.65e-07	5.46e-05
chr15	25413727	25414943	SNHG14	2.35	7.65e-07	5.46e-05
chr13	21544620	21548180	MICU2	2.21	7.66e-07	5.47e-05
chr10	65585478	65586539	LINC01515	2.11	7.66e-07	5.47e-05
chr5	37196580	37198205	CPLANE1	2.3	7.69e-07	5.48e-05
chr4	183862625	183863703	STOX2	-2.63	7.69e-07	5.48e-05
chr7	138476697	138479379	TRIM24	2.19	7.71e-07	5.49e-05
chr18	72770280	72771894	NETO1	2.38	7.73e-07	5.5e-05
chr1	97714805	97715906	DPYD	2.61	7.74e-07	5.5e-05
chr2	161346165	161348307	PSMD14	2.2	7.74e-07	5.5e-05
chr18	10533184	10534051	NAPG	2.67	7.77e-07	5.52e-05
chr5	87187532	87188997	LOC101929380	2.46	7.88e-07	5.59e-05
chr4	54035093	54036237	CHIC2	2.48	7.91e-07	5.6e-05
chr21	42015919	42018854	ZNF295-AS1	2.04	7.93e-07	5.62e-05
chr10	30882049	30884020	ZNF438	2.25	7.95e-07	5.63e-05
chr17	37738626	37739559	HNF1B	2.28	7.96e-07	5.63e-05
chr18	926995	927570	LINC01904	2.86	7.97e-07	5.63e-05
chr12	55400261	55402348	OR6C65	2.55	7.99e-07	5.64e-05
chr10	117338110	117339313	PDZD8	2.44	8.01e-07	5.65e-05
chr2	23954341	23955382	UBXN2A	2.07	8.01e-07	5.65e-05
chr10	119960266	119961375	MIR4682	2.33	8.03e-07	5.66e-05
chr5	103208545	103211724	PPIP5K2	2.09	8.08e-07	5.69e-05
chr4	53230817	53231958	SCFD2	2.75	8.09e-07	5.69e-05
chr1	21036759	21038650	EIF4G3	2.08	8.09e-07	5.69e-05
chr1	180392424	180393910	ACBD6	2.54	8.16e-07	5.73e-05
chr1	51363086	51363936	EPS15	2.18	8.18e-07	5.73e-05
chr2	174937633	174940419	CHN1	2.31	8.22e-07	5.76e-05
chr1	93168077	93170080	TMED5	2.57	8.23e-07	5.76e-05
chr3	174887788	174888911	NAALADL2	2.45	8.23e-07	5.76e-05
chr6	21054461	21055313	CDKAL1	2.43	8.35e-07	5.82e-05
chr8	11128425	11130822	XKR6	2.33	8.38e-07	5.84e-05
chr6	129585654	129587080	ARHGAP18	2.37	8.4e-07	5.84e-05
chr17	60336630	60337422	USP32	2.61	8.41e-07	5.84e-05
chr12	125987825	125989516	LINC00939	2.24	8.46e-07	5.87e-05
chr2	37641224	37644019	CDC42EP3	2.05	8.46e-07	5.87e-05
chr1	62257702	62259208	KANK4	2.16	8.5e-07	5.89e-05
chr15	89264602	89265604	FANCI	3.06	8.5e-07	5.89e-05
chr13	79351783	79352851	RBM26	2.45	8.5e-07	5.89e-05
chr16	6475375	6476270	RBFOX1	2.51	8.5e-07	5.89e-05
chr14	21439756	21440579	CHD8	2.47	8.54e-07	5.91e-05
chr11	116892984	116894886	SIK3	2.19	8.6e-07	5.94e-05
chr6	83914922	83917524	CYB5R4	2.28	8.68e-07	5.98e-05
chr13	36264693	36266223	CCDC169	2.4	8.69e-07	5.99e-05
chrX	38677734	38679779	TSPAN7	2.14	8.71e-07	5.99e-05
chr4	44645541	44649833	YIPF7	2.14	8.79e-07	6.04e-05
chr14	50467860	50469673	MAP4K5	2.48	8.84e-07	6.06e-05
chr5	6332313	6334473	LINC02145	2.28	8.84e-07	6.06e-05
chr21	41987147	41988379	ZBTB21	2.3	8.88e-07	6.08e-05
chr2	53862821	53863969	GPR75	2.57	8.9e-07	6.09e-05
chr2	53862821	53863969	GPR75-ASB3	2.57	8.9e-07	6.09e-05
chr8	97099047	97102731	CPQ	2	8.92e-07	6.1e-05
chr8	97099047	97102731	LOC101927066	2	8.92e-07	6.1e-05
chr2	48340321	48342125	FOXN2	2.19	8.94e-07	6.1e-05
chr21	45795128	45796692	PCBP3	2.28	8.97e-07	6.12e-05
chr1	147209426	147210921	CHD1L	2.17	8.97e-07	6.12e-05
chr1	147209426	147210921	FMO5	2.17	8.97e-07	6.12e-05
chr2	42364843	42366194	COX7A2L	2.29	8.97e-07	6.12e-05
chr5	151469442	151472684	SLC36A1	2.23	8.98e-07	6.12e-05
chr10	45620357	45621572	ZFAND4	2.53	9.11e-07	6.2e-05
chr7	10674622	10675255	MGC4859	2.65	9.11e-07	6.2e-05
chr17	37202018	37202614	ACACA	2.31	9.15e-07	6.21e-05
chr4	146939112	146940583	TTC29	2.43	9.2e-07	6.24e-05
chr8	35706240	35709456	LOC101929550	2.08	9.21e-07	6.24e-05
chr2	15283939	15285396	NBAS	2.16	9.27e-07	6.27e-05
chr8	51592276	51594985	PXDNL	2.32	9.36e-07	6.32e-05
chr5	129569478	129571439	ADAMTS19	2.27	9.37e-07	6.32e-05
chr8	123944573	123945867	FER1L6	2.29	9.41e-07	6.34e-05
chr10	88679619	88681186	LIPF	2.69	9.45e-07	6.35e-05
chr18	50593662	50594865	MAPK4	2.2	9.51e-07	6.38e-05
chr5	146868469	146870768	PPP2R2B	2.26	9.54e-07	6.4e-05
chr10	88827168	88828955	ANKRD22	2.3	9.62e-07	6.44e-05
chr16	47675611	47677760	PHKB	2.16	9.65e-07	6.45e-05
chr9	111452230	111453828	ECPAS	2.27	9.65e-07	6.45e-05
chr6	88696100	88697547	RNGTT	2.14	9.67e-07	6.46e-05
chr18	56602360	56603382	TXNL1	2.83	9.68e-07	6.47e-05
chr11	107393353	107395328	CWF19L2	2.19	9.82e-07	6.53e-05
chr18	44508707	44510441	LINC01478	2.35	9.89e-07	6.57e-05
chr17	62942460	62944494	MIR633	2.13	1e-06	6.62e-05
chr5	100805182	100807658	ST8SIA4	2.18	1e-06	6.62e-05
chr1	159294752	159297111	FCER1A	2.41	1.01e-06	6.69e-05
chr2	46723387	46724854	SOCS5	2.09	1.02e-06	6.75e-05
chr18	64258742	64259400	LINC01924	2.75	1.02e-06	6.75e-05
chr18	64258742	64259400	LINC01538	2.75	1.02e-06	6.75e-05
chr8	29256873	29258097	KIF13B	2.24	1.03e-06	6.78e-05
chr18	56817870	56819982	WDR7	2.39	1.03e-06	6.78e-05
chr16	55747635	55748889	CES1P2	2.25	1.04e-06	6.81e-05
chr12	100042762	100044750	UHRF1BP1L	2.4	1.04e-06	6.84e-05
chr2	230745762	230747612	CAB39	2.42	1.06e-06	6.91e-05
chr10	45504157	45506042	MARCHF8	2.05	1.06e-06	6.93e-05
chr2	150228403	150230053	LINC01817	2.01	1.06e-06	6.94e-05
chr2	72362642	72363823	EXOC6B	2.21	1.07e-06	6.96e-05
chr11	27662487	27664028	BDNF-AS	2.18	1.07e-06	6.98e-05
chr11	27662487	27664028	BDNF	2.18	1.07e-06	6.98e-05
chr15	90429554	90430589	IQGAP1	2.65	1.07e-06	6.99e-05
chr12	70833724	70835222	PTPRR	2.27	1.08e-06	7e-05
chr2	144422556	144423902	ZEB2	2.65	1.08e-06	7.01e-05
chrX	110099556	110100345	TMEM164	2.6	1.08e-06	7.02e-05
chr2	144955395	144956935	TEX41	2.8	1.08e-06	7.03e-05
chr4	105582406	105585589	ARHGEF38	2.23	1.09e-06	7.04e-05
chr6	116927684	116930998	RFX6	2.08	1.09e-06	7.05e-05
chr20	20437161	20438929	RALGAPA2	2.19	1.09e-06	7.06e-05
chr2	158549533	158551946	PKP4	2.19	1.09e-06	7.06e-05
chr12	19215493	19220778	PLEKHA5	1.98	1.09e-06	7.08e-05
chr10	14888512	14890686	SUV39H2	2.34	1.1e-06	7.09e-05
chr6	91647694	91649163	CASC6	2.57	1.1e-06	7.11e-05
chr12	40913190	40915480	CNTN1	2.36	1.1e-06	7.11e-05
chr15	77447300	77450650	HMG20A	2	1.1e-06	7.11e-05
chr3	113554954	113557301	SIDT1	2.04	1.11e-06	7.14e-05
chr4	74952396	74955844	PARM1	2.16	1.12e-06	7.21e-05
chr4	74952396	74955844	LOC100507388	2.16	1.12e-06	7.21e-05
chr10	85624219	85625279	GRID1	2.26	1.13e-06	7.24e-05
chr9	90346512	90347878	LINC01508	2.37	1.15e-06	7.35e-05
chr6	129020952	129022153	LAMA2	2.32	1.15e-06	7.36e-05
chr8	15604262	15606858	TUSC3	2.19	1.15e-06	7.38e-05
chr6	167941894	167943673	AFDN	2.41	1.15e-06	7.38e-05
chr13	36083433	36085938	DCLK1	2.13	1.16e-06	7.39e-05
chr3	100626362	100628664	ADGRG7	2.37	1.16e-06	7.39e-05
chr2	70495525	70496814	TGFA	2.32	1.16e-06	7.4e-05
chr8	143213750	143215357	GPIHBP1	-3.24	1.16e-06	7.43e-05
chr5	64195432	64196188	RNF180	2.45	1.17e-06	7.44e-05
chr6	49781333	49782440	PGK2	2.33	1.17e-06	7.45e-05
chr4	7882504	7883322	AFAP1	2.53	1.17e-06	7.45e-05
chr21	37125576	37128636	TTC3	2.11	1.18e-06	7.48e-05
chr2	159562104	159564248	BAZ2B	2.34	1.18e-06	7.48e-05
chr15	71915903	71916478	MYO9A	2.84	1.18e-06	7.49e-05
chr6	151102891	151104360	MIR12131	2.14	1.18e-06	7.5e-05
chr6	151102891	151104360	MTHFD1L	2.14	1.18e-06	7.5e-05
chr14	26904804	26906371	MIR4307	2.35	1.18e-06	7.5e-05
chr14	26904804	26906371	MIR4307HG	2.35	1.18e-06	7.5e-05
chr4	114676796	114678779	UGT8	2.48	1.19e-06	7.51e-05
chr11	63170397	63170950	SLC22A25	2.39	1.19e-06	7.51e-05
chr9	90560205	90561202	LINC01501	2.51	1.19e-06	7.54e-05
chr4	124659936	124664892	ANKRD50	2.32	1.19e-06	7.54e-05
chr10	7649151	7650976	ITIH5	2.24	1.19e-06	7.55e-05
chr7	137545569	137548666	DGKI	2.18	1.2e-06	7.57e-05
chr15	55863061	55864415	NEDD4	2.25	1.2e-06	7.58e-05
chr8	39667064	39668892	ADAM18	2.58	1.2e-06	7.59e-05
chr5	111282633	111283908	CAMK4	2.48	1.21e-06	7.6e-05
chr1	92699794	92701330	EVI5	2.19	1.21e-06	7.64e-05
chr6	107941106	107944662	SEC63	1.98	1.21e-06	7.65e-05
chr16	72061338	72062883	HP	2.27	1.22e-06	7.67e-05
chr5	81475483	81477398	SSBP2	2.3	1.22e-06	7.68e-05
chr2	159221211	159222622	TANC1	2.43	1.22e-06	7.7e-05
chr5	81219626	81220317	RASGRF2	2.56	1.24e-06	7.74e-05
chr14	69912737	69914779	SMOC1	2.01	1.24e-06	7.75e-05
chr16	51768864	51770060	LINC01571	2.35	1.24e-06	7.77e-05
chr6	130427541	130429419	TMEM200A	2.44	1.24e-06	7.78e-05
chr9	127270713	127272746	GARNL3	2.21	1.25e-06	7.78e-05
chr6	56484619	56485996	DST	2.38	1.25e-06	7.8e-05
chr15	62714713	62716517	TLN2	2.27	1.25e-06	7.8e-05
chr11	23421023	23423846	MIR8054	2.25	1.25e-06	7.83e-05
chr18	27133673	27134923	CHST9	2.59	1.26e-06	7.85e-05
chr4	39781006	39782123	UBE2K	2.45	1.27e-06	7.88e-05
chr6	70815806	70816995	SMAP1	2.22	1.27e-06	7.88e-05
chr8	61609713	61611394	ASPH	2.11	1.28e-06	7.92e-05
chr5	180280297	180282262	MAPK9	1.94	1.28e-06	7.95e-05
chr1	42490984	42492860	CCDC30	2.88	1.29e-06	8e-05
chr12	70293985	70298296	CNOT2	2.35	1.29e-06	8.01e-05
chr5	117509232	117510453	LINC00992	2.68	1.3e-06	8.02e-05
chrX	105840967	105842036	NRK	2.27	1.3e-06	8.07e-05
chr10	24688595	24690838	ARHGAP21	2.12	1.31e-06	8.08e-05
chr12	100930856	100932630	ANO4	2.36	1.31e-06	8.09e-05
chr8	115476972	115478359	TRPS1	2.26	1.31e-06	8.11e-05
chr2	6973988	6975014	RNF144A	2.09	1.32e-06	8.11e-05
chr6	73296732	73298329	KHDC1	2.47	1.32e-06	8.12e-05
chr17	33619156	33619950	ASIC2	2.44	1.33e-06	8.15e-05
chr12	44901162	44902253	NELL2	2.77	1.33e-06	8.15e-05
chr5	88343857	88344545	TMEM161B-AS1	3.06	1.33e-06	8.17e-05
chr15	58478442	58479971	LIPC	2.32	1.33e-06	8.17e-05
chr15	58478442	58479971	LIPC-AS1	2.32	1.33e-06	8.17e-05
chr1	198543725	198545061	ATP6V1G3	2.55	1.34e-06	8.19e-05
chr22	40117971	40119075	TNRC6B	2.27	1.34e-06	8.19e-05
chr4	40151693	40153564	N4BP2	2.27	1.35e-06	8.24e-05
chr10	82225837	82228448	NRG3-AS1	2.54	1.35e-06	8.25e-05
chr11	22817431	22819099	SVIP	2.1	1.35e-06	8.25e-05
chr11	22817431	22819099	GAS2	2.1	1.35e-06	8.25e-05
chr10	32273131	32274095	EPC1	2.5	1.35e-06	8.25e-05
chr21	26838341	26839436	ADAMTS1	2.6	1.36e-06	8.27e-05
chr10	98979728	98980719	HPSE2	2.72	1.36e-06	8.28e-05
chr10	89609024	89609962	PANK1	2.55	1.38e-06	8.38e-05
chr12	20542009	20543589	PDE3A	2.52	1.39e-06	8.45e-05
chr18	201632	203048	USP14	2.27	1.39e-06	8.45e-05
chr2	11278842	11280933	ROCK2	2.33	1.41e-06	8.52e-05
chr1	23052224	23053267	KDM1A	2.37	1.41e-06	8.52e-05
chr8	70474405	70476949	LOC101926892	2.28	1.41e-06	8.54e-05
chr7	125283897	125286925	LOC101928283	2.23	1.42e-06	8.57e-05
chr10	58381199	58382383	TFAM	2.48	1.42e-06	8.57e-05
chr2	207995298	207997016	PLEKHM3	2.27	1.42e-06	8.59e-05
chrX	113336930	113337851	LOC101928437	2.45	1.43e-06	8.6e-05
chr7	95409784	95411167	PON2	2.21	1.43e-06	8.61e-05
chr20	58490254	58493494	APCDD1L	2.31	1.44e-06	8.67e-05
chr2	68054550	68056542	C1D	2.13	1.44e-06	8.67e-05
chr10	127927260	127929481	PTPRE	2	1.5e-06	8.94e-05
chr1	184618606	184620317	C1orf21	2.37	1.51e-06	8.97e-05
chr2	157803453	157804804	ACVR1	2.39	1.52e-06	9.03e-05
chr18	28117722	28118868	CDH2	2.1	1.52e-06	9.06e-05
chr5	17494877	17496805	H3Y2	2.29	1.53e-06	9.07e-05
chr7	107913484	107914440	DLD	2.57	1.53e-06	9.07e-05
chr2	210438736	210440751	LANCL1	2.08	1.53e-06	9.11e-05
chr2	210438736	210440751	LANCL1-AS1	2.08	1.53e-06	9.11e-05
chr11	41215908	41217293	LRRC4C	2.23	1.54e-06	9.12e-05
chr1	64795888	64797250	RAVER2	2.35	1.54e-06	9.15e-05
chr4	47899239	47900217	NFXL1	2.53	1.56e-06	9.23e-05
chr4	47899239	47900217	LOC101927179	2.53	1.56e-06	9.23e-05
chr15	68540473	68542254	CORO2B	2.28	1.57e-06	9.25e-05
chr1	32255388	32256263	LCK	2.17	1.57e-06	9.26e-05
chr1	110880716	110881743	CD53	2.47	1.57e-06	9.27e-05
chr7	50054462	50055802	ZPBP	2.7	1.57e-06	9.28e-05
chr7	97029479	97031714	DLX5	2.14	1.58e-06	9.28e-05
chr1	34139829	34141055	CSMD2	2.21	1.58e-06	9.31e-05
chr5	140972792	140974887	PCDHAC1	2.08	1.58e-06	9.33e-05
chr5	140972792	140974887	PCDHAC2	2.08	1.58e-06	9.33e-05
chr5	140972792	140974887	PCDHA1	2.08	1.58e-06	9.33e-05
chr5	140972792	140974887	PCDHA2	2.08	1.58e-06	9.33e-05
chr5	140972792	140974887	PCDHA3	2.08	1.58e-06	9.33e-05
chr5	140972792	140974887	PCDHA4	2.08	1.58e-06	9.33e-05
chr5	140972792	140974887	PCDHA5	2.08	1.58e-06	9.33e-05
chr5	140972792	140974887	PCDHA6	2.08	1.58e-06	9.33e-05
chr5	140972792	140974887	PCDHA7	2.08	1.58e-06	9.33e-05
chr5	140972792	140974887	PCDHA8	2.08	1.58e-06	9.33e-05
chr5	140972792	140974887	PCDHA9	2.08	1.58e-06	9.33e-05
chr5	140972792	140974887	PCDHA10	2.08	1.58e-06	9.33e-05
chr5	140972792	140974887	PCDHA11	2.08	1.58e-06	9.33e-05
chr5	140972792	140974887	PCDHA12	2.08	1.58e-06	9.33e-05
chr5	140972792	140974887	PCDHA13	2.08	1.58e-06	9.33e-05
chr9	99743196	99744659	LOC101928438	2.18	1.59e-06	9.37e-05
chr3	25374465	25375567	RARB	2.25	1.6e-06	9.39e-05
chr5	147650393	147652626	JAKMIP2-AS1	2.23	1.61e-06	9.43e-05
chr8	78785280	78790760	IL7	2.1	1.61e-06	9.43e-05
chr15	71008650	71011090	LRRC49	2.38	1.62e-06	9.47e-05
chr2	167850910	167854348	B3GALT1	2.54	1.62e-06	9.49e-05
chr2	167850910	167854348	B3GALT1-AS1	2.54	1.62e-06	9.49e-05
chr1	155553125	155553871	ASH1L	2.46	1.65e-06	9.6e-05
chr13	32506480	32507837	N4BP2L2	2.22	1.65e-06	9.62e-05
chr13	32506480	32507837	N4BP2L2-IT2	2.22	1.65e-06	9.62e-05
chr14	73391351	73394299	NUMB	2.16	1.65e-06	9.63e-05
chr6	21707146	21708968	CASC15	2.16	1.66e-06	9.64e-05
chr2	47855829	47857911	FBXO11	2	1.67e-06	9.7e-05
chr12	32884662	32887094	PKP2	2.25	1.68e-06	9.73e-05
chr5	97847110	97848859	LINC02234	2.25	1.68e-06	9.73e-05
chr4	70057828	70060831	HTN1	2.35	1.68e-06	9.74e-05
chr4	146417083	146418654	SLC10A7	2.06	1.68e-06	9.76e-05
chr14	67185629	67188043	FAM71D	2.06	1.69e-06	9.77e-05
chr14	67185629	67188043	GPHN	2.06	1.69e-06	9.77e-05
chr3	59859366	59860952	FHIT	2.31	1.69e-06	9.78e-05
chr12	59634304	59635594	SLC16A7	2.68	1.69e-06	9.78e-05
chr3	126877910	126879195	CHCHD6	2.22	1.69e-06	9.79e-05
chr5	95548240	95550010	TTC37	2.41	1.72e-06	9.9e-05
chr10	26285978	26287935	GAD2	2.42	1.73e-06	9.95e-05
chr6	143090415	143091564	AIG1	2.25	1.73e-06	9.97e-05
chr5	96452976	96456194	LOC101929710	2.16	1.74e-06	0.0001
chr17	32657340	32658127	MYO1D	2.31	1.75e-06	0.0001
chr6	38331585	38333280	BTBD9	2.5	1.75e-06	0.0001
chr3	107651984	107654113	BBX	2.51	1.76e-06	0.000101
chr18	21552282	21553062	ESCO1	2.22	1.76e-06	0.000101
chr1	109023296	109024050	WDR47	2.09	1.77e-06	0.000101
chrX	130054516	130056448	BCORL1	-2.43	1.78e-06	0.000101
chr3	26696231	26697126	LRRC3B	2.31	1.79e-06	0.000102
chr7	38784505	38786622	VPS41	2.13	1.79e-06	0.000102
chr4	70932082	70932894	MOB1B	2.04	1.79e-06	0.000102
chr3	99790597	99792769	COL8A1	2.16	1.79e-06	0.000102
chr6	83073146	83074416	DOP1A	2.1	1.79e-06	0.000102
chr15	82284463	82285689	SAXO2	2.43	1.8e-06	0.000102
chr5	171042505	171043803	RANBP17	2.36	1.8e-06	0.000102
chr3	85057510	85058128	SNORA95	3.04	1.8e-06	0.000102
chr15	34008802	34010362	CHRM5	2.1	1.81e-06	0.000103
chr15	34008802	34010362	AVEN	2.1	1.81e-06	0.000103
chr5	65980676	65982297	ERBIN	2.1	1.81e-06	0.000103
chrX	24745970	24747555	SCARNA23	2.42	1.82e-06	0.000103
chr5	171782772	171783822	SMIM23	2.29	1.83e-06	0.000103
chr1	193013695	193016010	UCHL5	2.16	1.84e-06	0.000104
chr16	59860267	59861011	LINC02141	2.6	1.84e-06	0.000104
chr3	194675524	194676760	LSG1	2.4	1.85e-06	0.000104
chr10	26798977	26799870	ABI1	2.69	1.85e-06	0.000104
chr8	129916079	129917830	FAM49B	2.02	1.85e-06	0.000104
chr8	34782213	34784274	LINC01288	2.06	1.85e-06	0.000104
chr1	10328939	10330399	KIF1B	2.29	1.87e-06	0.000105
chr3	43473394	43475223	ANO10	2.23	1.87e-06	0.000105
chr1	200826259	200827603	CAMSAP2	2.11	1.88e-06	0.000105
chr7	141110101	141110938	TMEM178B	2.15	1.88e-06	0.000106
chr3	108666636	108668091	DZIP3	2.18	1.89e-06	0.000106
chr6	49857829	49859442	CRISP1	2.24	1.89e-06	0.000106
chr10	63497672	63498372	JMJD1C	2.33	1.89e-06	0.000106
chr18	9584675	9585960	PPP4R1	2.33	1.91e-06	0.000107
chr3	152334179	152336013	TMEM14EP	2.28	1.91e-06	0.000107
chr3	152334179	152336013	MBNL1	2.28	1.91e-06	0.000107
chr4	173277838	173278660	GALNT7	2.09	1.92e-06	0.000107
chr17	67594294	67596603	PITPNC1	2.04	1.92e-06	0.000107
chr2	160123125	160125480	ITGB6	2.08	1.96e-06	0.000109
chr12	92781113	92782470	EEA1	2.32	1.98e-06	0.00011
chr2	238922055	238922731	LINC01940	-3.28	2e-06	0.00011
chr17	61257372	61258604	BCAS3	2.21	2.01e-06	0.000111
chr6	132487376	132488839	STX7	2.14	2.02e-06	0.000111
chr5	133517591	133519266	FSTL4	2.07	2.03e-06	0.000112
chr2	156554024	156555446	GPD2	2.2	2.04e-06	0.000112
chr15	51492038	51493093	DMXL2	2.24	2.05e-06	0.000113
chr16	80692490	80693704	CDYL2	2.14	2.06e-06	0.000113
chr1	71091884	71096102	ZRANB2-AS2	2.11	2.06e-06	0.000113
chr7	19757959	19761216	TMEM196	2.08	2.09e-06	0.000114
chr21	30809544	30810725	KRTAP8-1	2.56	2.1e-06	0.000115
chr6	146960030	146963618	STXBP5-AS1	2.22	2.11e-06	0.000115
chr1	168414710	168415747	LOC100505918	2.16	2.12e-06	0.000115
chr15	49364725	49366170	FAM227B	2.34	2.12e-06	0.000116
chr6	48006923	48008380	PTCHD4	2.18	2.12e-06	0.000116
chr11	36435042	36437486	PRR5L	2.02	2.16e-06	0.000117
chrX	108584834	108586898	COL4A5	2.26	2.16e-06	0.000117
chrX	110785464	110786490	CHRDL1	2.53	2.17e-06	0.000118
chr8	105728858	105733781	ZFPM2	1.97	2.18e-06	0.000118
chr5	157277425	157279327	CYFIP2	2.32	2.18e-06	0.000118
chr18	73161761	73163388	LINC02864	2.59	2.18e-06	0.000118
chr1	150415548	150416497	RPRD2	2.18	2.18e-06	0.000118
chr7	83581306	83582748	SEMA3E	2.5	2.19e-06	0.000118
chr7	135420640	135422564	CNOT4	2.07	2.19e-06	0.000118
chr9	125560778	125561740	MAPKAP1	2.17	2.19e-06	0.000118
chr14	72113393	72115395	RGS6	2.03	2.2e-06	0.000119
chr6	13665440	13666418	RANBP9	2.23	2.2e-06	0.000119
chr10	34334781	34337147	PARD3	2.17	2.2e-06	0.000119
chr6	24141339	24142641	NRSN1	2.3	2.2e-06	0.000119
chr16	53194656	53196151	CHD9	2.1	2.22e-06	0.00012
chr10	120856382	120858360	WDR11	2.05	2.23e-06	0.00012
chr16	84075450	84077110	MBTPS1	2.64	2.23e-06	0.00012
chr2	175089426	175090636	ATF2	2.25	2.24e-06	0.00012
chr13	99365269	99370170	UBAC2	1.99	2.24e-06	0.00012
chr18	73339628	73341969	LINC02582	2.4	2.25e-06	0.00012
chr15	67383535	67387825	IQCH	2.32	2.25e-06	0.000121
chr18	65820171	65822188	CDH7	2.67	2.26e-06	0.000121
chr8	120536470	120538435	SNTB1	2.49	2.26e-06	0.000121
chr4	154293395	154299301	DCHS2	2.05	2.26e-06	0.000121
chr8	132049263	132050406	OC90	2.05	2.26e-06	0.000121
chr3	51188306	51189318	DOCK3	2.58	2.27e-06	0.000121
chr4	140696679	140700144	TBC1D9	2.04	2.29e-06	0.000122
chr11	78343427	78344640	GAB2	2.01	2.29e-06	0.000122
chr4	85532234	85533506	ARHGAP24	2.21	2.3e-06	0.000122
chr3	56410862	56411902	ERC2	2.41	2.31e-06	0.000123
chr11	13423423	13425321	BTBD10	2.17	2.38e-06	0.000126
chr6	154804748	154806467	SCAF8	2.31	2.38e-06	0.000126
chr3	121098599	121100110	STXBP5L	2.17	2.4e-06	0.000126
chrX	132768402	132769926	HS6ST2	2.17	2.41e-06	0.000127
chr12	126937224	126940996	LINC02405	2.07	2.41e-06	0.000127
chr7	138809382	138810862	TMEM213	2.13	2.41e-06	0.000127
chr14	56156191	56157400	PELI2	2.24	2.42e-06	0.000127
chr20	17335506	17337843	PCSK2	1.93	2.43e-06	0.000127
chr15	64646790	64650599	ZNF609	2.13	2.46e-06	0.000129
chr13	43453836	43454551	ENOX1-AS2	2.48	2.46e-06	0.000129
chr18	13495835	13497161	LDLRAD4	-2.55	2.46e-06	0.000129
chr18	47238672	47240046	SKOR2	2.29	2.47e-06	0.000129
chr6	83146250	83147728	PGM3	2.54	2.47e-06	0.000129
chr1	228233453	228234654	OBSCN	2.56	2.47e-06	0.000129
chr4	152651526	152653598	TMEM154	2.23	2.47e-06	0.000129
chr10	32530218	32531495	CCDC7	2.75	2.48e-06	0.000129
chr3	114323394	114326876	ZBTB20	1.87	2.48e-06	0.000129
chr13	77251106	77253206	MYCBP2	2.03	2.48e-06	0.000129
chr6	36035251	36037306	MAPK14	2.15	2.48e-06	0.000129
chr15	53661798	53662604	WDR72	2.33	2.48e-06	0.000129
chr7	79008384	79009997	MAGI2-AS2	2.11	2.48e-06	0.000129
chr3	115868388	115869907	LSAMP	2.14	2.48e-06	0.000129
chr13	51390062	51391062	INTS6	2.85	2.48e-06	0.000129
chr7	127372674	127374240	ZNF800	2.11	2.49e-06	0.000129
chr18	2946345	2949506	LOC727896	2.02	2.49e-06	0.00013
chr18	2946345	2949506	LPIN2	2.02	2.49e-06	0.00013
chr4	26623497	26625078	TBC1D19	2.14	2.5e-06	0.00013
chr12	52781644	52782195	KRT76	2.56	2.5e-06	0.00013
chr8	39027798	39029578	ADAM9	1.93	2.51e-06	0.00013
chr1	240342918	240346083	FMN2	2.13	2.54e-06	0.000131
chr2	239173362	239174012	HDAC4	2.71	2.56e-06	0.000132
chrX	7911319	7913218	PNPLA4	2.27	2.57e-06	0.000132
chr1	177694941	177695620	LINC01741	2.49	2.58e-06	0.000133
chr1	84384524	84387925	UOX	2.02	2.61e-06	0.000134
chr15	48448144	48453349	FBN1	2.19	2.64e-06	0.000135
chr6	38916011	38918576	DNAH8-AS1	2.15	2.64e-06	0.000135
chr6	38916011	38918576	DNAH8	2.15	2.64e-06	0.000135
chr6	79799826	79800675	LINC01621	2.27	2.64e-06	0.000135
chrX	33034861	33036766	DMD	2.22	2.64e-06	0.000135
chr10	74530213	74531175	LOC102723439	2.38	2.65e-06	0.000135
chr2	25835753	25837458	ASXL2	2.2	2.65e-06	0.000135
chr12	121476119	121477802	KDM2B	2.18	2.65e-06	0.000136
chr4	25831475	25835109	SEL1L3	1.96	2.65e-06	0.000136
chr12	85823796	85826602	RASSF9	1.91	2.66e-06	0.000136
chr10	4850829	4853549	AKR1E2	1.99	2.66e-06	0.000136
chr18	40065937	40067665	LINC01477	2.36	2.66e-06	0.000136
chr3	58154727	58155366	FLNB	-2.58	2.67e-06	0.000136
chr4	78842119	78843105	BMP2K	2.3	2.67e-06	0.000136
chr5	168387991	168388800	WWC1	2.47	2.68e-06	0.000137
chr15	33317057	33319902	RYR3	1.99	2.68e-06	0.000137
chr3	17546504	17548208	TBC1D5	2.05	2.7e-06	0.000138
chr10	67040758	67045503	LRRTM3	1.92	2.72e-06	0.000138
chr6	5676174	5677179	LOC101927950	2.16	2.72e-06	0.000138
chr6	5676174	5677179	FARS2	2.16	2.72e-06	0.000138
chr11	129114576	129115757	ARHGAP32	2.14	2.72e-06	0.000138
chr7	134136923	134138364	LRGUK	2.21	2.72e-06	0.000138
chr6	161003374	161005147	MAP3K4	2.5	2.75e-06	0.000139
chr3	19384568	19387647	KCNH8	2.17	2.76e-06	0.00014
chr7	132917365	132919324	CHCHD3	1.97	2.78e-06	0.000141
chr8	117180315	117181034	SLC30A8	2.3	2.78e-06	0.000141
chr18	21054887	21056248	ROCK1	2.14	2.79e-06	0.000141
chr18	54841437	54844562	RAB27B	2.28	2.83e-06	0.000143
chr4	138138743	138143305	SLC7A11-AS1	2.02	2.85e-06	0.000144
chr1	197451111	197452976	CRB1	2.05	2.88e-06	0.000145
chr11	7508007	7510266	OLFML1	2.09	2.88e-06	0.000145
chr11	7508007	7510266	PPFIBP2	2.09	2.88e-06	0.000145
chr4	98907788	98910951	EIF4E	1.95	2.89e-06	0.000145
chr6	100625769	100628381	ASCC3	2.28	2.91e-06	0.000146
chr13	50059186	50060309	DLEU2	2.28	2.91e-06	0.000146
chr12	66789784	66791025	GRIP1	2.18	2.95e-06	0.000148
chr10	13449219	13451009	BEND7	2.1	2.95e-06	0.000148
chr15	92461628	92463742	ST8SIA2	1.84	2.95e-06	0.000148
chr1	213246705	213254492	RPS6KC1	1.87	2.96e-06	0.000148
chr1	52474111	52476206	TUT4	2.4	2.96e-06	0.000148
chr12	42375080	42376810	PPHLN1	2.53	2.97e-06	0.000148
chr3	114174042	114176304	DRD3	2.06	2.98e-06	0.000149
chr13	78644451	78645522	OBI1	2.11	2.99e-06	0.000149
chr7	30116294	30122695	PLEKHA8	2.02	3e-06	0.00015
chr10	66996473	66997617	LOC101928961	2.21	3.02e-06	0.00015
chr2	55017296	55018529	RTN4	2.23	3.04e-06	0.000151
chr4	31206729	31208416	LINC02497	2.07	3.06e-06	0.000152
chr4	59009090	59011024	LINC02429	2.27	3.06e-06	0.000152
chr14	90976085	90977017	RPS6KA5	2.23	3.06e-06	0.000152
chr4	86095340	86096576	MAPK10	2.61	3.07e-06	0.000152
chr8	64677871	64679309	CYP7B1	2.14	3.07e-06	0.000152
chr4	6477378	6483628	PPP2R2C	1.86	3.08e-06	0.000153
chr20	24973754	24975039	APMAP	2.06	3.08e-06	0.000153
chr5	100590360	100591836	FAM174A	2.13	3.09e-06	0.000153
chr6	111431403	111433311	REV3L	2.26	3.09e-06	0.000153
chr16	3836020	3837367	CREBBP	2.18	3.1e-06	0.000153
chr6	13145037	13148577	PHACTR1	1.92	3.11e-06	0.000154
chr1	78136049	78137997	GIPC2	2.55	3.13e-06	0.000154
chr4	129097421	129098347	C4orf33	2.31	3.14e-06	0.000155
chr6	151264901	151267404	AKAP12	1.97	3.15e-06	0.000155
chr19	57256561	57257338	ZNF805	2.56	3.15e-06	0.000155
chr20	46664637	46666024	SLC13A3	2.13	3.17e-06	0.000156
chr6	123338800	123340509	TRDN	2.69	3.17e-06	0.000156
chr15	57046795	57048340	TCF12	2.4	3.17e-06	0.000156
chr20	34427190	34430232	ITCH	2.11	3.19e-06	0.000156
chr17	45960663	45962254	MAPT	2.14	3.19e-06	0.000157
chr22	46924066	46926286	TBC1D22A	2.35	3.19e-06	0.000157
chr2	181051717	181053537	UBE2E3	2.21	3.2e-06	0.000157
chr6	163448991	163450406	QKI	2.16	3.2e-06	0.000157
chr8	11524311	11525347	BLK	2.3	3.21e-06	0.000157
chr12	80499178	80500313	PTPRQ	2.13	3.21e-06	0.000157
chr5	124418471	124421303	LINC01170	1.87	3.23e-06	0.000158
chr10	68605981	68606977	TET1	2.29	3.25e-06	0.000159
chr15	67236247	67238359	AAGAB	1.96	3.26e-06	0.000159
chr13	111243037	111244228	ARHGEF7	2.6	3.27e-06	0.000159
chr14	37689961	37690386	TTC6	2.39	3.27e-06	0.000159
chr1	207565645	207567550	CR1	2.25	3.28e-06	0.00016
chr11	113079455	113081319	NCAM1	2.06	3.29e-06	0.00016
chr6	44414109	44416776	CDC5L	2.14	3.3e-06	0.00016
chr14	36492072	36493161	SFTA3	2.27	3.31e-06	0.000161
chr5	162096136	162097605	GABRG2	2.28	3.32e-06	0.000161
chr12	12628522	12631890	CREBL2	1.99	3.33e-06	0.000161
chr5	89017915	89019577	MEF2C-AS1	2.2	3.34e-06	0.000162
chr7	7242902	7243728	C1GALT1	2.32	3.36e-06	0.000162
chr9	68939818	68940988	PIP5K1B	2.33	3.39e-06	0.000163
chr8	95486135	95486845	C8orf37-AS1	2.24	3.4e-06	0.000164
chr6	115979912	115982277	FRK	2.14	3.41e-06	0.000164
chr7	138085826	138087585	AKR1D1	2.26	3.42e-06	0.000164
chr14	65475263	65477983	MIR625	2.06	3.45e-06	0.000165
chr3	116561688	116567023	LINC00903	1.94	3.45e-06	0.000166
chrX	136213778	136215755	FHL1	-2.15	3.46e-06	0.000166
chrX	136213778	136215755	MAP7D3	-2.15	3.46e-06	0.000166
chr1	95345428	95347086	LINC01650	1.96	3.47e-06	0.000166
chr17	59957832	59959697	RNFT1	2.1	3.48e-06	0.000167
chr17	59957832	59959697	TBC1D3P1-DHX40P1	2.1	3.48e-06	0.000167
chr20	1658574	1660414	SIRPG	2.31	3.49e-06	0.000167
chr20	32948550	32949541	EFCAB8	2.59	3.49e-06	0.000167
chr2	16601287	16602618	FAM49A	2.55	3.5e-06	0.000167
chr17	70085317	70086532	KCNJ16	2.52	3.51e-06	0.000167
chr2	174229252	174229902	OLA1	2.71	3.51e-06	0.000167
chr4	53414228	53414924	FIP1L1	2.16	3.51e-06	0.000167
chr21	26462990	26464228	CYYR1-AS1	2.37	3.57e-06	0.00017
chr21	26462990	26464228	CYYR1	2.37	3.57e-06	0.00017
chr12	102021293	102022259	WASHC3	2.43	3.59e-06	0.000171
chr12	1098399	1099400	ERC1	2.26	3.6e-06	0.000171
chr4	152432492	152434123	FBXW7	2.14	3.61e-06	0.000171
chr5	102612062	102612880	LINC00492	2.5	3.64e-06	0.000172
chr5	102612062	102612880	LINC00491	2.5	3.64e-06	0.000172
chr4	185662429	185664091	SORBS2	2.24	3.64e-06	0.000172
chrX	71996038	71997848	NHSL2	-2.45	3.65e-06	0.000173
chr2	39097889	39100370	SOS1	2.04	3.67e-06	0.000173
chr8	142768108	142769852	SLURP2	-3.25	3.68e-06	0.000173
chr8	142768108	142769852	LYNX1-SLURP2	-3.25	3.68e-06	0.000173
chr8	142768108	142769852	LYNX1	-3.25	3.68e-06	0.000173
chrX	74235550	74236328	FTX	2.53	3.68e-06	0.000174
chr22	32742570	32743874	SYN3	2.22	3.69e-06	0.000174
chr12	100289145	100291900	SCYL2	2.19	3.69e-06	0.000174
chr4	113616237	113617050	CAMK2D	2.51	3.71e-06	0.000174
chr1	84406658	84410479	DNASE2B	2.02	3.74e-06	0.000175
chr16	66731631	66733279	DYNC1LI2	2.31	3.75e-06	0.000176
chr3	188567292	188568628	LPP-AS1	2.11	3.75e-06	0.000176
chr14	100511131	100513626	WDR25	2.09	3.75e-06	0.000176
chr9	34303195	34305898	KIF24	2.06	3.77e-06	0.000176
chr2	202276803	202280355	NOP58	2.04	3.77e-06	0.000177
chr2	202276803	202280355	SNORD70	2.04	3.77e-06	0.000177
chr2	202276803	202280355	SNORD70B	2.04	3.77e-06	0.000177
chr16	76662981	76666643	LINC02125	1.89	3.78e-06	0.000177
chr15	52055108	52056476	MAPK6	2.23	3.79e-06	0.000177
chr18	31108330	31111214	DSCAS	2.55	3.8e-06	0.000177
chr3	167749187	167752461	SERPINI1	2.55	3.82e-06	0.000178
chr13	71739849	71741268	DACH1	2.49	3.84e-06	0.000179
chr7	143874431	143875163	TCAF1	2.12	3.86e-06	0.00018
chr16	69456810	69459033	CYB5B	2.1	3.86e-06	0.00018
chr1	93522044	93523581	FNBP1L	2.19	3.87e-06	0.00018
chr2	172920745	172925585	RAPGEF4	2.03	3.9e-06	0.000181
chr1	32569222	32571205	ZBTB8A	2.05	3.9e-06	0.000181
chr17	69957118	69958321	LINC01497	2.42	3.91e-06	0.000181
chr9	34968505	34970983	PHF24	1.95	3.93e-06	0.000182
chr1	88709537	88710567	PKN2	2.18	3.95e-06	0.000182
chr5	143157741	143158773	ARHGAP26	2.4	3.98e-06	0.000184
chr2	10796800	10797831	PDIA6	2.22	4e-06	0.000184
chr1	193117410	193120095	CDC73	2.26	4.01e-06	0.000185
chr16	11896731	11900419	GSPT1	1.89	4.01e-06	0.000185
chr13	78522103	78523505	OBI1-AS1	2.15	4.01e-06	0.000185
chr3	95670070	95672309	MTHFD2P1	2.24	4.08e-06	0.000187
chr10	96875077	96879241	LCOR	1.92	4.08e-06	0.000187
chr15	67612533	67613577	MAP2K5	2.12	4.08e-06	0.000187
chr22	25785671	25786947	MYO18B	2.04	4.09e-06	0.000187
chr6	123038696	123041127	CLVS2	2.08	4.09e-06	0.000187
chr15	50998339	50999753	AP4E1	2.61	4.09e-06	0.000187
chr12	42180613	42184161	YAF2	1.89	4.13e-06	0.000189
chr17	12825571	12827050	ARHGAP44	2.18	4.15e-06	0.000189
chr20	5157885	5163141	CDS2	2.03	4.15e-06	0.00019
chr1	95517897	95518974	LINC02607	2.13	4.17e-06	0.00019
chr1	185066024	185067757	RNF2	2.09	4.17e-06	0.00019
chr6	151190507	151192699	LOC102723831	2.05	4.17e-06	0.00019
chrX	107234537	107235701	PIH1D3	2.37	4.19e-06	0.000191
[truncated: 16,315 more rows]

## Sheet: S11_E_KO_H3K4me3_ChIP_seq
Table S11
[truncated: 798 more rows]

## Sheet: S11_F_KO_H3K27Ac_ChIP_seq
Table S11
[truncated: 12,168 more rows]

## Sheet: S11_G_KO_H3K27me3_ChIP_seq
Table S11
[truncated: 4,092 more rows]

## Sheet: S11_H_56CAG_RNA_seq
Table S11
[truncated: 11,580 more rows]

## Sheet: S11_I_56CAG_Proteomics
Table S11
[truncated: 6,528 more rows]

[truncated: 12 more sheets: S11_J_56CAG_ATAC_seq, S11_K_56CAG_H3K4me1_ChIP_seq, S11_L_56CAG_H3K4me3_ChIP_seq, S11_M_56CAG_H3K27Ac_ChIP_seq, S11_N_56CAG_H3K27me3_ChIP_seq, S11_O_72CAG_RNA_seq, S11_P_72CAG_Proteomics, S11_Q_72CAG_ATAC_seq, S11_R_72CAG_H3K4me1_ChIP_seq, S11_S_72CAG_H3K4me3_ChIP_seq, S11_T_72CAG_H3K27Ac_ChIP_seq, S11_U_72CAG_H3K27me3_ChIP_seq]
